# Supplementary material for: scPrisma infers, filters and enhances topological signals in single-cell data using spectral template matching
Source: Nat Biotechnol. 2023 Feb 27;41(11):1645–54. doi: 10.1038/s41587-023-01663-5 (PMC10635821; doi:10.1038/s41587-023-01663-5)
Supplement: Supplementary file 3 — List of gene regulatory interactions related to the circadian rhythm signal inferred by GRNBoost2 after cyclic enhancement by scPrisma. [file 41587_2023_1663_MOESM3_ESM.xlsx]

## Sheet: Astrocytes_netowrk_raw
TF	target	score
Fos	Egr1	111.299
Junb	Fos	109.038
Egr1	Fos	105.306
Fos	Junb	89.8594
Fos	Gadd45g	71.5681
Fosb	Junb	71.0662
Id3	Gfap	69.4225
Junb	Egr1	60.5692
Fosb	Egr1	58.4045
Junb	Fosb	55.9799
Egr1	Gadd45g	52.1696
Egr1	Ier2	51.5981
Egr1	Btg2	51.5273
Egr1	Junb	51.4966
Egr1	Fosb	48.5906
Id3	Slc38a1	47.1574
Junb	Btg2	46.5038
Fos	Ier2	45.4019
Junb	Socs3	44.3421
Nr4a1	Fos	44.2093
Egr1	Nr4a1	42.3532
Fos	Cyr61	40.3315
Fos	Fosb	39.1493
Fos	Nr4a1	38.9907
Fos	Btg2	38.9687
Egr1	Zfp36	38.9169
Nr4a1	Egr1	38.0294
Fos	Socs3	38.0011
Junb	Gadd45g	37.8999
Fos	Jun	36.496
Fosb	Btg2	35.166
Junb	Zfp36	34.3665
Fosb	Fos	33.5696
Junb	Ier2	33.5188
Egr1	Jun	32.6486
Fos	Zfp36	32.6105
Jun	Fos	32.2511
Junb	Jun	31.96
Jun	Slc38a1	31.5648
Fos	Jund	30.7598
Id2	Fabp7	30.5283
Egr1	Cyr61	29.7052
Fos	Bhlhe40	29.1849
Jun	Gfap	28.9424
Junb	Nr4a1	28.8997
Msx1	Slc38a1	28.6538
Jun	Jund	28.5205
Fosb	Nr4a1	28.2998
Fosb	Ier2	27.7796
Egr1	Bhlhe40	25.813
Egr1	Socs3	25.7699
Egr1	Jund	24.2431
Junb	Cyr61	24.1465
Nr4a1	Fosb	23.8847
Fosb	Klf4	23.8741
Nr4a1	Btg2	23.8623
Nfyc	Plekhn1	23.7783
Jun	Dusp1	23.685
Id3	Cpe	23.6234
Nr4a1	Junb	23.6224
Egr1	Dusp1	23.4725
Zfp623	Exoc3l	23.3773
Fosb	Cyp4f18	23.3364
Junb	Klf4	23.2254
Fosb	Gadd45g	22.9493
Id3	Id2	22.6051
Jun	Gadd45g	22.5191
Id3	Dbi	22.2949
Id3	Fbxo2	22.2666
Rfx7	RP23-116E3.2	21.9695
Jun	Zfp36	21.7192
Fos	Id2	21.3585
Junb	Bhlhe40	21.2383
Bhlhe40	9330118I20Rik	21.2158
Fosb	Jun	21.066
Id2	Id3	20.8259
Jun	Junb	20.8233
Jun	Egr1	20.8231
Fosb	Cyr61	20.7312
Tsc22d3	Fabp7	20.6603
Jun	Btg2	20.4595
Cebpd	Gm43879	19.9008
Adnp2	Guf1	19.6982
Id3	Gria2	19.5812
Jun	Id3	19.5691
Junb	Dusp1	19.2347
Klf4	Junb	19.2317
Jun	Fosb	19.1258
Zfp454	Ccdc125	19.0855
Nr4a1	Ier2	19.0227
Ikzf2	Crispld2	18.9779
Fos	Ppp1r15a	18.8979
Jun	Socs3	18.8478
Zfp595	Rasl10a	18.6959
Jund	Jun	18.6678
Jun	Cyr61	18.5218
Fos	Klf4	18.46
Jun	Ier2	18.2858
Gabpa	Gm37307	18.2377
Zic1	Gm44235	17.8794
Fos	Dusp1	17.5768
Nr4a1	Zfp36	17.5424
Klf4	Fos	17.5135
Gcfc2	Gchfr	17.4876
Gcfc2	C2cd5	17.04
Egr1	Ppp1r15a	17.0366
Klf4	Jun	16.8096
Egr1	Klf4	16.7111
Tsc22d3	Dok4	16.6585
Ttf1	Espn	16.5875
Sox11	Gm44901	16.4754
Pou3f2	Gria2	16.3803
Gzf1	Calcr	16.3488
Egr1	Neat1	16.2776
Nfyc	Snord55	16.2404
Tfdp2	Gm12151	16.2375
Id3	Aldob	16.22
Id3	Myoc	16.1385
Pou2f1	Alg13	16.1338
Zfp1	Fam212a	15.964
Egr1	Hes1	15.9434
Sox4	Gm26518	15.8937
Junb	Jund	15.8642
Tsc22d3	Mpg	15.8559
Zfx	Cacna1b	15.7922
Zfp770	Gm27017	15.7506
Nr1d2	Pate2	15.719
Bhlhe40	Fos	15.5677
Jun	Myoc	15.5514
Klf4	Klf2	15.5371
Id3	Tppp3	15.5168
Atf4	Clec2d	15.4937
Id3	S100a6	15.3944
Egr1	Coq10b	15.3636
Zfp148	Arhgap25	15.3568
Zfp454	Gm25224	15.3456
Gtf2ird1	Tmsb15b2	15.2508
Id3	Slc6a6	15.1517
Msx1	Tppp3	15.1049
Fos	Neat1	15.0451
Junb	Ppp1r15a	15.036
Fosb	Nfkbiz	14.8907
Prdm2	Lrrc25	14.882
Zfp251	Gm2756	14.8203
Nr1d1	Dbi	14.7889
Fosb	Zfp36	14.7668
Junb	Cebpd	14.6162
Csrnp3	Nuak2	14.6108
Tsc22d3	mt-Nd1	14.5282
Zbtb20	mt-Nd4	14.4935
Hes1	Dbi	14.4729
Tshz2	1110032F04Rik	14.3526
Egr1	Atf4	14.3458
Id3	Aqp4	14.291
Fosb	Jund	14.2709
Foxb1	Asic3	14.2515
Stat3	Gm44430	14.1974
Jund	Egr1	14.0908
Zfp950	Gm43398	14.036
Atf4	Sema3d	13.9192
Klf4	Fosb	13.8479
Zic1	Pik3cd	13.8126
Jun	Klf4	13.7882
Gcfc2	Alkbh8	13.7871
Zfp970	Gm14335	13.7407
Fosb	Socs3	13.7405
Nr4a1	Dusp1	13.6369
Zfp36l2	Nnat	13.5173
Msx1	Uchl1os	13.4921
Gzf1	Arhgap25	13.4458
Sox11	Zfp558	13.413
Zfp108	Ahnak	13.3839
Zfp691	Gm2237	13.3772
Zbtb20	Sdk1	13.3207
Myt1l	Gm7952	13.2659
Gtf2ird1	Slc35f3	13.2385
Meis2	Slc36a1	13.2352
Junb	Nfkbiz	13.2352
Zfp770	5031414D18Rik	13.2283
Fosb	Neat1	13.038
Hes5	Gm9946	13.0128
Sp2	Gm5940	13.0107
Zfp942	C2cd5	13.008
Nr1d2	Gm42462	12.9144
Fosb	Bhlhe40	12.8889
Bhlhe40	Junb	12.8809
Ttf1	Gm9013	12.8643
Arid4a	Hk3	12.8509
Hes5	Gm38365	12.8079
Egr1	Fabp7	12.7341
Bhlhe40	Egr1	12.6943
Jun	Aqp4	12.687
Zkscan1	Gm15740	12.6495
Foxj3	Gm43305	12.5722
Hes5	Gm5973	12.5578
Maff	Btg2	12.5312
Zic1	E230001N04Rik	12.5189
Zfp318	Rsbn1l	12.5111
Ebf2	Spp1	12.4435
Zfp595	5033430I15Rik	12.4283
Jund	Fos	12.4281
Myt1l	Gm43096	12.3925
Zfp503	BC085271	12.384
Fosb	Ppp1r15a	12.3422
Nr2c1	Ralgps1	12.32
Zbtb16	4930515G01Rik	12.2815
Klf4	Egr1	12.2794
D3Ertd254e	Coq10a	12.2278
Zbtb20	Mir5125	12.1994
Tfdp2	3010003L21Rik	12.1801
Zkscan1	Hist1h1d	12.1245
Fos	Hes1	12.1109
Hes5	Ccdc191	12.1056
Tshz2	Gm17102	12.0977
Egr1	Nr4a2	12.0722
Hmgxb4	2900060B14Rik	12.0662
Fos	Cebpd	12.0444
Mbd4	Adap2os	12.0206
Bhlhe40	Gm8902	11.9962
Nr4a1	Cyr61	11.9808
Hes1	Ppp1r15a	11.9233
Dlx6	9530051G07Rik	11.8608
Nr4a1	Hes1	11.8506
Peg3	Malat1	11.843
Tshz2	Nrip2	11.7926
Gabpa	Slc37a2	11.7853
Fosb	Ccnl1	11.7805
Fosb	Arhgef26	11.7719
Zfp251	Gm26853	11.7484
Baz2b	Rpl34-ps1	11.7402
Zfp791	Zmat4	11.7288
Cebpd	Atp2b3	11.7116
Lyar	Arhgdib	11.6878
Zbtb16	Rpl3-ps2	11.6858
Egr1	Dclk1	11.6625
Zfp950	Rbm25	11.6487
Id3	Igfbp5	11.6333
Id3	Nnat	11.6199
Zfp950	Malat1	11.5303
Zbtb26	Rtl1	11.5071
Egr1	Per1	11.4798
Paxbp1	Fabp7	11.4555
Nfyc	Gm3534	11.4371
Smad1	Gm15204	11.4214
Junb	Neat1	11.4166
Egr1	Id2	11.4008
Egr1	Nfkbiz	11.3911
Jun	Nr4a1	11.3683
Tshz2	Gm4202	11.3178
Zfp667	Gm3294	11.2901
Zfp950	Slc37a2	11.2712
Id3	Snrnp70	11.2668
Dbp	Lrrc42	11.2564
Zfp300	1700093K21Rik	11.2036
Max	Col5a1	11.1856
Pgr	Hba-a1	11.1122
Ebf2	Foxs1	11.1026
Dbp	Fabp7	11.0702
Gabpa	Gm11653	11.0589
Hsf2	Tomm70a	11.0539
Zfp280c	Tbx3os1	11.046
Myt1l	Gm44029	11.026
Stat5b	Gm26189	11.0178
Rfx7	Gm12587	10.9897
Plek	Dnah7a	10.98
Msx1	Zan	10.965
Zfp81	Aox3	10.9503
Hsf2	Pdhx	10.9496
Zfp626	Zfp40	10.9341
Sp9	Creg2	10.919
Fosb	Maff	10.8986
Zic1	Abcc9	10.8335
Egr1	Id3	10.8217
Zfp1	Dydc1	10.7862
Zfp667	Pcdhgb7	10.7697
Tsc22d3	Slc38a1	10.7657
Mbd1	G630016G05Rik	10.7325
Ikzf2	Gm9812	10.7016
Id3	Aebp1	10.695
Zbtb20	mt-Nd1	10.6603
Crebrf	Gm37457	10.6508
Zfp280c	Prkrip1	10.6149
Zfp382	B3gnt2	10.6038
Id3	Fabp7	10.6018
Paxbp1	Dbi	10.6003
Myt1l	Gm22581	10.5856
Gm14412	Gm37760	10.5402
Meis2	Gm5445	10.4847
Zfp236	Fndc3a	10.4829
Foxs1	Ebf2	10.4704
Jund	Junb	10.4556
Nr4a1	Jund	10.4042
Gtf2ird1	Gm8087	10.4041
Msc	Tnfrsf25	10.3748
Klf4	Dusp1	10.3609
Klf11	Ap3m1-ps	10.3506
Sox13	Ebf1	10.3489
Zbtb16	RP24-281J17.3	10.3426
Tshz2	Fgf9	10.3354
Zfp811	Gm11349	10.2892
Jund	Ier2	10.2451
Gm14412	Prpf3	10.2418
Id2	Sap130	10.2362
Gtf2ird1	RP23-106I21.5	10.2107
Pou3f2	Dbi	10.1658
Zbtb26	Sik2	10.1562
Atf3	Klf2	10.1475
Creb1	Htr4	10.1072
Nr4a1	Klf4	10.1059
Zfp1	Slc36a1	10.0854
Nr4a1	Jun	10.0798
Zfp503	Osbpl8	10.0661
2810021J22Rik	Neil2	10.0477
Tshz2	Arhgef10	10.0447
Zfp239	D7Bwg0826e	10.0446
Fos	Gm44586	10.0434
Zfp418	Rpusd3	10.0355
Zfp280c	Stard5	9.98296
Rcor1	AC149090.1	9.97868
Esrrb	Gm13916	9.97216
Cebpb	Th	9.96285
Pgr	Hba-a2	9.93816
Klf2	Cebpd	9.90153
Zfp946	Iltifb	9.8864
Zfp81	C230085N15Rik	9.88359
Hlf	Malat1	9.84632
Mbd4	Gm28693	9.83915
Junb	Id2	9.82951
Klf2	Gfap	9.79348
Sp9	Mak	9.79155
Egr1	Ccnl1	9.7822
Fos	Gm11849	9.7603
Irx2	Heatr5a	9.75224
Gabpa	Gm43398	9.74067
Nr1d1	Cpe	9.70771
Foxb1	Cpe	9.67988
Klf4	Hes1	9.65829
Rorb	Cpe	9.61405
Egr1	Malat1	9.60825
Myef2	Cxcl2	9.59133
Fosb	Klf2	9.58566
Zfp536	Sspn	9.58259
Atf3	Jun	9.57997
Nr4a1	Gadd45g	9.56765
Fosb	Hes1	9.55597
Creb3l1	Gm44927	9.5409
Klf1	Kcnk3	9.53969
Cebpb	Klf4	9.5153
Rfx7	Plb1	9.50648
Junb	Hes1	9.47003
Ddit3	Zfp36l2	9.46828
Nfyc	Akap13	9.4614
Zfp995	Gm4202	9.44933
Sp9	Cd36	9.44903
Sp9	Ttll6	9.44695
Ikzf4	Inpp1	9.44102
Jun	Tppp3	9.42502
Patz1	Malat1	9.39158
Pax6	4933431K23Rik	9.38834
Paxbp1	Plb1	9.38362
Zkscan8	Arhgef26	9.37853
Fosb	Dusp1	9.36533
Fosb	Nr4a2	9.36246
Jund	Zfp36	9.36081
Nr4a1	Bhlhe40	9.34723
Msx1	Gfap	9.31814
Jund	Btg2	9.31104
Msx1	S100a6	9.29947
Mecom	4933431K23Rik	9.29689
Nfat5	Rps12-ps1	9.28451
Hmgb3	1700102P08Rik	9.26879
Egr1	Srf	9.25156
Mbd4	Bpifb1	9.23823
Fos	Atf4	9.23311
Zfp28	Oxgr1	9.17764
Nr4a1	Neat1	9.17345
Id3	Gm16372	9.16191
Zfp251	Dact2	9.14248
Arid4b	9430021M05Rik	9.11738
Hivep3	Pvt1	9.11339
Jun	Fbxo2	9.10937
Zfp644	Gm16409	9.10513
Mllt10	Gm27435	9.07242
Zfp946	Agt	9.07089
Paxbp1	Malat1	9.05626
Zfp30	Gm29394	9.00381
Rlf	Brsk2	9.00202
Zfp81	Ndst4	8.99671
Hlf	Zfp433	8.99492
Cebpg	Gm12726	8.98245
Zfp930	Gm6776	8.97787
Zfp748	Sord	8.97551
Jund	Dusp1	8.97104
Gzf1	Gm16202	8.96529
Zbtb16	Fam159b	8.95813
Zfp281	Ccdc18	8.95191
Zfp148	Tmsb15b2	8.94872
Atf3	Myoc	8.94234
Zfp950	Vwa3b	8.89952
5430403G16Rik	Gm12501	8.89146
Zfp84	RP23-453P1.2	8.88742
Dmtf1	Mmp28	8.88536
Paxbp1	Gria2	8.8844
Zfp30	Dmp1	8.88047
Tet2	Snrnp70	8.85723
Creb1	Gm9625	8.85137
Gm14412	Gm28869	8.82089
Zkscan1	Gm12838	8.81409
Hes1	Egr1	8.79397
Klf2	Socs3	8.7854
Zeb2	Evi5l	8.78172
Hmgxb4	Smg5	8.77106
Hes1	Coq10b	8.75829
Adnp2	Gm43229	8.75628
Trerf1	Cenpw	8.73929
Zbtb16	Gm44927	8.73621
Zfp180	Gm15602	8.7357
Id3	5031414D18Rik	8.67668
Rest	Gm8173	8.67203
Mkrn2	Aox3	8.63646
Zfp503	March11	8.63441
Maff	Cyr61	8.62529
Atf3	Tppp3	8.60992
Creb1	Fhl2	8.58587
Pou2f1	Gm6290	8.57942
Dmtf1	Arl4a	8.57197
Zbtb38	Pik3r5	8.5715
AU041133	Afg3l2	8.56098
Id2	Vwa3b	8.55099
Sp9	Synj2	8.54798
Zbtb26	Inpp1	8.54198
Zfp37	Gm19680	8.53889
Arid5b	Dbi	8.53633
Pou3f2	Yeats4	8.52428
Bhlhe40	Ier2	8.50661
Sp9	Tppp3	8.50403
Dnajc2	Fbln5	8.50107
Rfxank	Gm44430	8.4914
Nr1d1	Ccnb2	8.4832
Stat3	Ccdc109b	8.48199
Myt1l	6330408A02Rik	8.47499
Zfp280c	Gm12833	8.45612
Nrf1	Prkrip1	8.4503
Id3	Gm13886	8.44597
Hdx	Gm12838	8.42505
Bhlhe40	Zfp36	8.42486
Meis2	9430092D12Rik	8.4238
Paxbp1	Gm12587	8.42068
Fos	Nfkbiz	8.41908
Zfp950	Tigd3	8.40997
Mef2a	4932411E22Rik	8.40839
Pgr	Hbb-bs	8.39392
2610008E11Rik	Snx20	8.392
Arid3b	RP24-246F6.2	8.38877
Tef	Gm44800	8.38685
Zfp217	Slc16a7	8.38509
Zfp763	Rps3a2	8.37081
Nr3c2	Ebf2	8.36516
Fos	Fam210a	8.35618
Gtf2ird1	Gm4978	8.33288
Klf4	Arhgef26	8.32489
Nrf1	Gm14816	8.31267
Zgpat	Afg3l2	8.31169
Zfp750	Dock5	8.30171
Zfp959	RP23-60P23.7	8.28977
2810021J22Rik	Gm43343	8.24959
Zbtb5	Gm38021	8.2351
Zfp318	Dbi	8.21266
Bhlhe40	Gadd45g	8.2126
Tshz2	Myo1f	8.20589
Hes7	Ccdc74a	8.2023
Tsc22d3	mt-Nd4	8.18905
Id3	Rapgef5	8.173
Arid4b	AC149090.1	8.17077
D130040H23Rik	Rpl28-ps4	8.17045
Csrnp3	Gpr3	8.15781
Nr1d1	Pcdhb21	8.15755
5430403G16Rik	Mterf2	8.15347
Hes7	Nts	8.14846
Zfp90	Lrrc3b	8.14733
Myef2	Sh3pxd2a	8.11682
Meis2	Chpf2	8.11246
Zfp617	Pglyrp1	8.10436
Lyar	Klf1	8.09957
Fos	Gm28528	8.09179
Fosb	Srf	8.08061
Baz2b	Tpbgl	8.07828
Fosb	Crym	8.06277
Nr1d2	Gria2	8.05478
Zfp472	Sptbn2	8.05216
Klf4	Ier2	8.05204
Zic1	Ccdc170	8.04619
Foxj3	RP23-115C10.2	8.03321
Jund	Fosb	8.03186
Atf3	Btg2	8.0092
Lin28b	Olah	8.00634
Zfp236	Xdh	8.00286
Smad1	Gm6065	7.99413
Jun	Cebpd	7.98183
Tada2b	Smagp	7.98051
Max	Fbxo2	7.97763
Tsc22d3	mt-Nd5	7.97251
Zfp668	Fam195a	7.96787
Zfp36l2	Dbi	7.96083
Zkscan4	Sv2c	7.9484
Irf1	mt-Rnr2	7.94476
Cebpd	Sdk1	7.93765
Zfp472	Gm26189	7.90762
Rax	Guf1	7.90555
Dmtf1	AC149090.1	7.89203
Nr4a3	Gm17799	7.88782
Atf4	Gm9812	7.88277
Gtf2ird1	Vps13a	7.87606
Sox5	Frmd3	7.85754
Baz2b	Gm15602	7.85627
Fiz1	Gemin2	7.85446
Nr4a1	Socs3	7.85426
Rorb	Sik2	7.85327
Trerf1	RP24-473D4.3	7.8481
Zfp664	Stag1	7.83671
Sox11	1810041H14Rik	7.83005
Arid4b	Gm26877	7.82856
Hes1	Mir5125	7.82639
Zscan25	Gm11508	7.82145
Zfp318	Gm12744	7.8184
Dbp	Rabgef1	7.80635
Ttf1	Sla2	7.79848
Peg3	Csl	7.78293
Zeb1	Zfp418	7.78269
Zfp623	Slc44a5	7.78262
Mllt10	Zfp346	7.76423
Pax6	Mecom	7.75216
Id3	Jun	7.75143
E4f1	Gm11803	7.74222
Ebf1	Slc38a11	7.7407
Ikzf1	Ripk4	7.7393
Crebrf	Ttll10	7.73357
Foxj3	Gm42462	7.73056
Plek	Fam19a4	7.72513
Pou3f2	Malat1	7.7165
Id3	mt-Nd4	7.71641
Zfp617	Sparcl1	7.70748
Ikzf2	Prok2	7.70649
Zkscan2	Prkrip1	7.7064
Zkscan1	Gm13205	7.69301
Zfp1	Fndc3a	7.69255
Creb1	Gm15956	7.67866
Fosb	Ccdc74a	7.67665
Six6	Bche	7.66948
Sox4	BC051019	7.66533
Pou3f2	Arl13b	7.64743
Zfp148	Slc35f3	7.6439
Baz2b	Gm44679	7.63294
Egr4	Gm16726	7.62702
Gtf2ird1	Dsc2	7.62241
Bhlhe40	Jund	7.62054
Id3	Gm9796	7.61704
Myef2	A930017M01Rik	7.60974
Zfp37	Fchsd1	7.60913
Fos	Nr4a2	7.5979
Zfp84	5033430I15Rik	7.59522
Zfp81	Syngr2	7.5859
Junb	Ccnl1	7.58158
Hoxa1	Gm10132	7.57041
Creb1	Dkk2	7.56308
Zfp91	Agt	7.53944
Paxbp1	Gm45137	7.536
Zfp335	Bpifb1	7.52602
Smad1	Hnrnpa1	7.52079
Peg3	Cpne9	7.51486
Sox5	Tmtc4	7.51391
Crebrf	A130057D12Rik	7.50664
Zfp995	Kirrel	7.48709
Fosb	Cebpd	7.48456
Id2	Mfap5	7.48389
Myc	Pex11a	7.4833
Cebpb	Rab11b-ps2	7.48023
Zfp668	1700086L19Rik	7.4795
Creb3l1	RP24-447D19.2	7.47309
Gcfc2	Gm15410	7.47158
Atf3	Gfap	7.47126
Nr4a1	Ppp1r15a	7.46969
Zfp28	Wbscr27	7.46925
Rax	Lpcat2	7.4615
Hes1	Fos	7.45833
Klf2	Fosb	7.43846
Zfp72	Gm23318	7.43375
Myef2	Npr3	7.43204
Zfp595	Rnd1	7.4256
Klf11	Rbp1	7.41858
Zfp940	A930011G23Rik	7.41575
Id2	Btg2	7.40905
Zfp280c	Cbfa2t3	7.40585
Ttf1	Dydc1	7.39796
Zscan25	Gm8844	7.396
Smad1	Gm42767	7.39576
Zfp40	Gm44241	7.39471
L3mbtl3	Rps12-ps1	7.38619
Mef2a	Tpt1-ps1	7.38564
Atf7	Cerk	7.38213
Junb	4932411E22Rik	7.37892
Zfp503	Gm11353	7.37803
Rcor1	Nrg4	7.37757
Zbtb20	Malat1	7.37374
Zfp61	Gm37450	7.37297
Fiz1	Lars	7.36312
Pou3f2	Gfap	7.35551
Bcl11a	Gm10132	7.35079
2610008E11Rik	Gm20517	7.3478
Atf4	mt-Nd4	7.34775
Zfp300	Ptgds	7.34233
Prdm2	Snx20	7.34145
Atf3	Jund	7.33199
Zfx	Csl	7.32552
Maff	Impdh2	7.31536
Tada2b	Gm17103	7.30733
Mbd4	Gm14044	7.30184
Nfyc	Inmt	7.29328
Camta1	Iqca	7.29229
Plek	Gm12607	7.285
Csrnp3	Gbp11	7.27133
Rfx7	Tnni1	7.27033
Nrf1	Gm11508	7.25565
Fos	Ncapg	7.24944
Zfp959	Smg5	7.24717
Paxbp1	D130040H23Rik	7.24611
Pou2f1	Gm7701	7.24069
Jund	Socs3	7.23228
Dnajc2	Epb41l3	7.23067
Rest	Gm11824	7.22606
Sp9	Ube2t	7.21487
Hes1	Gria2	7.2072
Dbp	Rps3a2	7.20211
Zkscan4	AA413626	7.19859
Pgr	Hbb-bt	7.19834
Jun	Gas1	7.19833
Msx1	Mdn1	7.19117
Ikzf2	Zfp791	7.18903
D3Ertd254e	Selo	7.18487
Srf	Fosb	7.17745
Zbtb11	Ganc	7.16797
Hivep3	Afg3l2	7.16723
Zfp81	Cenph	7.16287
Bhlhe40	mt-Nd5	7.15899
Sox5	Nme9	7.1556
Atf3	S100a6	7.14949
Zbtb46	Gm43320	7.14883
Sox5	Dkk2	7.14689
Msx1	Unc13a	7.13805
Zfp850	Bspry	7.13239
Nr4a2	Otud1	7.1308
Klf2	Zfp36	7.12141
Nr4a2	Rasd1	7.11581
Zfp811	Gm43258	7.10872
Zbtb11	Gm5251	7.10838
Zfp300	Cntn2	7.10374
Zfp36l2	Shtn1	7.09749
Zfp148	Calcr	7.09275
Klf4	Socs3	7.0895
Zfp108	Zfp72	7.0693
Bcl11a	Pou2f2	7.064
Max	Gm5342	7.05377
Maff	Ier2	7.0474
Zeb1	Gm24601	7.04059
Atf4	Cyr61	7.03968
Myc	Gm2445	7.03911
Nr4a3	Fam19a4	7.03793
Fos	Ccnl1	7.03679
2610008E11Rik	Lrrc25	7.03128
Klf4	Pou3f2	7.03077
Sp9	Mlf1	7.02095
Max	Rps15a-ps4	7.02067
Dmtf1	Yeats4	7.01382
Zfp597	Myct1	7.01354
Id2	Rpl23a-ps3	7.00004
Zfp617	Scx	6.99275
Plek	Gm17799	6.9924
Hdx	Hist1h1d	6.98978
Foxj1	S100a6	6.98577
Atf3	Aebp1	6.9848
Id3	Ccdc74a	6.9835
Crebrf	Nme9	6.98276
Srf	Gm38359	6.97727
Zfp335	Cgnl1	6.97699
Zfp160	Gm6238	6.96547
Zfp946	Nr4a2	6.96391
Zfp879	Pidd1	6.95761
Prdm2	Pdzd7	6.95469
Id3	Pglyrp1	6.94831
Gcfc2	Pcdhac2	6.94774
Ikzf2	Atp6ap1l	6.94369
Fosb	Gm17812	6.93824
Bhlhe40	Nnat	6.93489
Zkscan2	Gm13886	6.9333
Zfp644	Gm38359	6.93197
Zfp879	Cstad	6.93169
E4f1	Zfp1	6.92968
2810021J22Rik	Rufy2	6.92823
Klf11	AA986860	6.91274
Tsc22d2	Ppp1r1b	6.91049
Stat5b	Cerk	6.89943
Zfp612	Impdh1	6.89473
Nr1d2	mt-Nd4	6.89159
Arid5b	2610008E11Rik	6.88695
Mkrn2	Zfp81	6.882
Tfdp2	Kcnab3	6.88117
Irx2	Rasl11a	6.88038
Irx2	2200002D01Rik	6.86396
Sox13	Acta2	6.85641
Maff	Ppp1r15a	6.84954
Zic1	Ifitm1	6.84064
Hes1	Rps18-ps1	6.83885
Mbd1	Olah	6.83778
Zfp970	Xrcc1	6.83252
Tet2	Gria2	6.82048
Zkscan1	Galnt13	6.81517
Zfp950	Gm44586	6.81477
Fos	Arhgef26	6.81405
Zbtb20	Atp2b3	6.81099
Zfp292	Cpm	6.808
Zfp791	Nuak1	6.8068
Tfdp2	Srf	6.8021
Tfam	Prok2	6.79881
Mkrn2	Syngr2	6.79816
Gm4924	Lgi1	6.79467
Zic1	Tbx3os1	6.79073
Zfp786	Klf2	6.78976
Zkscan4	Sparcl1	6.78263
Creb3l1	Gm29394	6.77711
Zfp28	Malat1	6.76972
Zfp30	Sfn	6.76551
Dnajc2	Ctss	6.76448
Msx1	Igfbp4	6.76436
Pou3f4	Ikzf1	6.76377
Nfat5	Ccdc191	6.76041
Zfp180	Zfp239	6.75452
Zfp617	Bace1	6.75405
Gtf2ird1	Gm44519	6.75319
Id2	Malat1	6.75132
Zfp623	mt-Rnr2	6.7504
Zbtb20	Gm38021	6.74726
Id3	Hspb8	6.74518
Egr2	Fam195a	6.74123
Zfp40	Gm20518	6.73705
Paxbp1	Ackr1	6.73286
Pax6	G530011O06Rik	6.73029
Smad1	Gm44053	6.72995
Fezf2	Adamts5	6.72911
Zfp128	Zfp691	6.72664
Sp9	Scube3	6.72321
Arid4a	Gm12151	6.72319
Mllt10	Gm5251	6.71236
Myef2	Zfp72	6.70588
Zfp382	Gm16054	6.70216
Prdm9	Tmem130	6.69018
Zfp850	Rabgef1	6.68964
Zfp81	2700099C18Rik	6.68842
Irf1	Ifit1	6.68564
D3Ertd254e	Gm12060	6.6848
Zfp180	RP23-399J5.2	6.68359
Hes5	Dusp6	6.68181
Zic1	Mcam	6.67827
Id3	Nrg4	6.6756
Zfp970	Arl13b	6.67057
Zfp563	Gm17690	6.66344
Mllt10	RP23-60P23.7	6.65912
Bhlhe40	Nr4a1	6.65449
Tef	Hk3	6.65435
Maff	Ccnl1	6.65093
Sox13	Gm16867	6.64936
Prdm2	Gga2	6.64867
Zfp40	Xdh	6.64403
Zfp950	Arid4b	6.64319
Klf4	Gadd45g	6.64268
Zfp90	Lyar	6.63968
Zfp503	5033404E19Rik	6.63812
Mbd1	Gm17893	6.63663
Trerf1	Lpcat2	6.63533
Nr4a2	Fosb	6.62427
Zeb1	Cpe	6.61846
Atf7	Cxcl2	6.61429
Ikzf2	Arhgef10	6.5981
Hlf	Alg13	6.59616
Lyar	Fam83f	6.59596
Ebf2	H3f3a-ps2	6.5942
Hsf2	Gm5453	6.59341
Litaf	Stard5	6.57796
Jun	Nfkbiz	6.57518
Klf4	Dlec1	6.56606
Zfp644	Rbm25	6.56273
Id2	Fos	6.56091
Patz1	Zfp28	6.55628
Rorb	Zglp1	6.55134
Zfp36l2	Mfsd6	6.5491
Paxbp1	mt-Nd4	6.54786
Dmtf1	Alkbh8	6.54529
Sp2	Gm38030	6.52802
Zkscan4	Sugt1	6.528
Hes5	Rab11b-ps2	6.51766
Jun	Egr2	6.5176
Atf7	Casp8	6.51527
Baz2b	Gm19445	6.51456
Fezf2	Gm11940	6.50999
Tfam	Rybp	6.50758
Msx1	Gm2445	6.50677
Sox5	Cpne9	6.50446
Nr6a1	Sspo	6.50158
Patz1	Gm15204	6.49775
Zfp950	Ahnak	6.49595
Egr1	Gm37045	6.49456
Hsf2	4633401B06Rik	6.49455
L3mbtl3	Lgi1	6.48998
Gcfc2	Hs3st4	6.48608
Nrf1	Gm9523	6.48069
Gm4924	Tax1bp3	6.47276
Zfp84	Bace1	6.46885
Maff	Nr4a1	6.46441
Ebf1	Gm16867	6.46171
Tet2	5033404E19Rik	6.46019
Id2	Gm8902	6.45647
Zfx	Gm9157	6.45403
Zfp84	Rpl3-ps2	6.45382
Zfp236	Gm11456	6.45369
Cebpd	Junb	6.45264
Atf3	Vim	6.44696
Fos	Dusp6	6.43781
Zbtb46	AA986860	6.435
Mbd1	Tmem104	6.43038
Lin28b	Lrrc73	6.4303
Foxs1	Spp1	6.42869
Zfp748	Sspn	6.42127
Arid3b	Mpg	6.41671
Rorb	Ada	6.41207
Mllt10	4933429H19Rik	6.41144
Fiz1	Pgm2l1	6.40632
Ikzf4	A930029G22Rik	6.40413
Arid3b	Gm15478	6.40356
Jun	Klf2	6.39491
Crebrf	Olfml1	6.39199
Foxj1	Slc38a1	6.38938
Zfp605	Gm4491	6.38836
Zbtb26	Fbxl12os	6.38622
Tef	Gm44029	6.38576
Tsc22d3	Dact2	6.38445
Zfp748	Med12l	6.37257
Zfp40	Kcnf1	6.37254
Foxj3	Gm17102	6.37056
2810021J22Rik	Ccdc36	6.36492
Zfp251	Rpl23a-ps3	6.36332
Pou3f2	Gm29516	6.3621
Tshz2	Malat1	6.3592
Egr1	Dusp6	6.35616
Patz1	Nanos1	6.35314
Arid4b	RP24-473D4.3	6.35095
Zbtb41	Stk3	6.34997
Sox5	Mpg	6.34376
Nr4a3	Sphkap	6.3408
Zbtb46	Gm37733	6.34036
Max	Gm15478	6.33589
Csrnp3	Gm37795	6.33583
Patz1	Tdrp	6.33012
Zfp108	Aebp1	6.32773
Nr3c2	Gm29170	6.32648
Hmgxb4	Fndc9	6.32164
Dach1	Ak5	6.31877
Zfp148	Zfx	6.31505
5430403G16Rik	Zfp558	6.3125
Foxj1	Klf4	6.29834
Cebpb	Fos	6.2939
Zfp558	Adarb2	6.29199
Zkscan2	5330417C22Rik	6.28878
Id2	Nacad	6.28849
Tada2b	Srrm4os	6.28766
Zfp503	Pkd1l3	6.28435
Zkscan2	Gabbr2	6.28166
Rfx7	Gm26857	6.27806
Mkrn2	Ndst4	6.27499
Yeats4	Gm37333	6.27398
Zfp90	Zfp106	6.26944
Zscan25	Prss12	6.26902
Ebf1	Ehd2	6.26826
Ikzf2	Hapln3	6.26627
Myef2	Tppp3	6.26535
Zbtb20	Gm19445	6.26157
Zfp994	Ptgs2	6.25375
Id2	Vstm2a	6.25161
Fos	Gm9946	6.24784
Zfp30	Gm12607	6.24724
Zfp28	Pex11a	6.23684
Foxj1	Nme7	6.22913
Rax	Slc6a6	6.22874
Irx2	Pptc7	6.22449
Hlf	Agt	6.22364
Rorb	2310030G06Rik	6.21896
Zfp605	Atp6ap1l	6.21765
Foxb1	Aqp4	6.21729
Zfp148	Atp10b	6.21717
Pax6	Prss45	6.21639
Arid3b	AI467606	6.21577
Sp9	Gm14892	6.2143
Creb3l1	Gm44519	6.21131
Meis2	Unc80	6.20544
Zfp335	Ppp1r15a	6.19925
Nrf1	Gm15682	6.19364
Hes5	Gfap	6.18732
Stat5b	RP23-115C10.2	6.1864
Creb3l1	Gm15504	6.18366
Arid5b	Ribc2	6.18289
Tef	Fabp7	6.18267
Irf9	Hist2h4	6.18149
Jund	Arhgap32	6.17868
Zfp626	Hmgxb4	6.17145
Dbp	mt-Rnr2	6.16531
L3mbtl3	Ahnak	6.16247
Hmgb3	Tmem150b	6.16224
Atf3	Slc6a6	6.15993
Zfp335	Sorcs3	6.15957
AW146154	Gm36378	6.15657
Atf4	Gm43848	6.15165
Zkscan8	Atp1a3	6.15147
Ebf1	Map3k7cl	6.14989
Gm4924	Lrrc29	6.14699
E4f1	Gm43230	6.14536
Zfp280c	Gm17893	6.14375
Zfp280c	Pidd1	6.14361
Dach1	Gm11940	6.14306
Zfp850	Gm11767	6.14177
Egr1	Klf2	6.14149
Fos	Cebpb	6.14059
Zfp664	Tmem198b	6.14053
Pou3f4	Bmp4	6.1381
Nr4a1	Ccdc62	6.13392
Zkscan5	Pgap2	6.13145
Trerf1	Hspb8	6.13136
Zfp386	D130040H23Rik	6.13103
Zfp1	Gm37289	6.13054
L3mbtl3	Gm11803	6.12883
Smad1	Ltn1	6.12777
Bhlhe40	Pdzd7	6.12544
Fos	Maff	6.12472
Zkscan2	Afg3l2	6.12392
Rax	Nrtn	6.12341
Zfp664	Prss45	6.11965
Irf1	Atf4	6.1192
Cebpb	Klf2	6.11903
Zfp108	Gm14052	6.11865
Zbtb1	Arhgef26	6.11424
Tsc22d3	Gfap	6.11209
Camta1	Zfp36l2	6.09634
Ebf2	Bmp4	6.09526
Zfp281	Shf	6.09317
Rfx7	Gm9403	6.09305
Sp2	Anln	6.07734
Lhx1	Hivep3	6.07548
Zfp950	Gm13675	6.07388
Paxbp1	Dohh	6.06936
Rorb	Gm2965	6.06933
Lyar	Gm23119	6.06809
Nrf1	RP23-98C9.3	6.06648
Zkscan2	Gm26908	6.06598
Dnajc2	Fcer1g	6.06152
Id2	RP24-281J17.3	6.06139
Zfp61	Cd3eap	6.06016
Dmtf1	Ccdc18	6.05886
Paxbp1	Gm44210	6.05828
Id3	Gm27017	6.05662
Pou3f2	Klf4	6.05646
Hmgb3	Blnk	6.05089
Ebf1	Cabp1	6.05064
Tef	Tmem183a	6.04989
Zgpat	Brsk2	6.0483
Hlf	Tab2	6.04517
Gm4924	C2cd5	6.04411
Zgpat	Gm5342	6.04406
Ddit3	Rpl34-ps1	6.0396
Sox5	Gm10563	6.03369
Zbtb20	Rbm25	6.03113
Zfp770	Gm44080	6.02945
Smad1	3110039M20Rik	6.0243
Zfp148	Rpusd2	6.02196
Msx1	Pard3b	6.01813
Patz1	Pex11a	6.01667
Bhlhe40	Cyr61	6.01038
Zfp950	Slc38a1	6.00894
Zeb1	Tmem125	6.00799
Hivep3	Prkg2	6.00765
Zfp280c	Pcdhac2	6.00419
Nr4a1	Gm7701	6.00192
Gzf1	Ccdc36	6
Ebf1	Sox13	5.99957
Egr2	A830010M20Rik	5.9955
Zfp11	1810044D09Rik	5.98751
Camta1	4933440N22Rik	5.97929
Atf3	Zfp36	5.97873
Nr4a1	Nfkbiz	5.97572
Junb	Maff	5.97373
Pgr	E130102H24Rik	5.97283
Hes5	Cerk	5.97281
Nrf1	Galnt10	5.97264
Nr1d2	Cpe	5.97228
Zbtb20	Zfp750	5.97121
Sox4	Gm28693	5.97087
Zic1	Fbln5	5.97005
Zfp128	Kif5a	5.96412
Smad1	Fndc3a	5.96173
Zfp770	Gm12096	5.96117
Egr1	Stat3	5.96104
2610008E11Rik	Ccne2	5.96052
Nr4a1	Nr4a2	5.96033
Id2	Dbi	5.96018
Sox5	Gm15696	5.95923
Max	D430001F17Rik	5.95171
Klf2	Maff	5.95084
Zfp292	Zfp36l2	5.94471
Zfp281	Gm44640	5.94076
Mkrn2	Pcdhgb7	5.93874
Pax6	Kcnk3	5.93509
D130040H23Rik	Gm42798	5.93323
Ikzf2	Ppp1r12a	5.93226
Hmgb3	Slc16a7	5.93057
Sox13	Jph2	5.92933
Zgpat	D130040H23Rik	5.9279
Ikzf2	Gm45123	5.92708
Zfp318	Fam133b	5.92625
Tsc22d3	Gm6065	5.92547
Crebrf	Gm17893	5.91969
Zfp612	Trim46	5.91304
Zfp72	Gtf2h4	5.91234
Bhlhe40	Dusp1	5.91112
Zfp251	Prkrip1	5.9097
Gm14412	Dnaic2	5.9085
Zfp160	Tmem198b	5.90587
Zfp617	Gm44241	5.90427
Paxbp1	Gm17812	5.90325
Camta1	Lamb3	5.9026
Nr1d1	Fbxo47	5.89838
Zfp280c	Snord8	5.89817
Pou2f1	Kcns2	5.89814
Zfp30	Gm12475	5.89775
Bhlhe40	Cpm	5.89744
Tsc22d3	Ada	5.89675
Jund	Nr4a1	5.89263
Cebpd	Fosb	5.88828
Zfp950	Gm38217	5.8842
Hes1	Klf1	5.88375
Id2	Ncapg	5.87998
Zfp770	Gabbr2	5.87842
Zfp942	Gap43	5.87587
Nr4a1	Maff	5.87364
Gcfc2	Pvt1	5.87176
Baz2b	Id3	5.86937
Mkrn2	Gm14634	5.86839
Junb	Fbln5	5.86747
Ebf1	Myo1b	5.86733
Atf4	Sds	5.86677
Fos	Gadd45b	5.86581
Ikzf4	Map3k4	5.86404
Zbtb1	Gm24601	5.85883
5430403G16Rik	C2cd5	5.85319
Nfyc	2200002D01Rik	5.85191
Bbx	Gm38359	5.84874
Mllt10	Gm12475	5.848
D130040H23Rik	Tpd52	5.84594
Ttf1	Rinl	5.8439
Zfp84	Dlx6	5.84353
Dnajc2	RP23-115C10.2	5.84297
Zfp970	Gipr	5.83821
2810021J22Rik	Anapc4	5.83693
Hes5	1810041H14Rik	5.83648
Ikzf4	A730081D07Rik	5.83601
Dbp	Gm2965	5.83037
Zik1	Usp31	5.82363
Hsf2	Dok3	5.82228
Rlf	Afg3l2	5.819
Hes5	Slc9a3r2	5.81678
Atf3	Slc38a1	5.81111
Zfp667	Armc2	5.80555
Zfp37	Naaladl2	5.8029
Zfp995	Ccne2	5.80268
Zscan25	Hist2h3c2	5.8013
Peg3	Gm44901	5.7997
Gtf2ird1	Spag17	5.7994
Zfp40	Osgin2	5.79935
Zgpat	Slitrk4	5.79531
Dach1	Fezf2	5.78673
Plek	Cda	5.78641
Nrf1	Stard3	5.78376
Hes1	Nr4a1	5.78025
Atf4	6430584L05Rik	5.77015
Atf3	Dusp1	5.76789
Zbtb26	Pde5a	5.76604
Zfp454	Usp31	5.76453
Hlf	Gcc2	5.76352
Atf4	Ier3	5.76185
Ebf1	Tpm2	5.75618
Zfp386	Ahnak	5.75481
D130040H23Rik	D430001F17Rik	5.75357
Zfp612	Ltbr	5.74942
Zfp942	Rap2a	5.74651
D130040H23Rik	Gm10814	5.74462
Creb3l1	Rpusd3	5.74127
Tfdp2	Zbtb41	5.74064
Zfp763	Gm44616	5.74034
Hes1	Ccnl1	5.73852
Csrnp3	6330408A02Rik	5.73629
Dnajc2	Arhgap22	5.73393
Ikzf2	Mir3091	5.72986
Rel	Zcwpw2	5.72873
Patz1	Gm16373	5.72625
Zkscan16	Gabrq	5.72371
Id3	Zfp36	5.72168
Id2	Cyr61	5.71996
Zfp37	9930120I10Rik	5.71941
Zfp382	Extl1	5.71809
Zfp217	Cadps2	5.71717
Zfp667	Mri1	5.71713
Paxbp1	Zeb1	5.7153
Zfp950	Gm37307	5.71427
Zfp91	Ppp1r1b	5.71347
Nr6a1	Gm28883	5.71229
D3Ertd254e	Gcnt2	5.71227
Zfp148	Zswim1	5.70638
Hoxa1	Csgalnact2	5.70552
Sox4	Igfbp5	5.70334
Tet2	Ralgps1	5.70086
Ddit3	Lsm11	5.70039
Atf3	Pdlim7	5.69939
Zscan25	Ttc30b	5.69703
Zfp72	Gm14052	5.69165
Id3	Padi2	5.69154
Myt1l	Snca	5.68836
Zfp811	Ak8	5.68767
Trerf1	Gm6290	5.67927
Tfam	Gm37289	5.67795
Maff	Fosb	5.67528
Zfp180	Gm16202	5.67401
Nr4a3	Gm16373	5.66844
Jun	Zfp850	5.66766
Zfp664	Ccdc173	5.66621
Atf7	Gm44210	5.66389
Peg3	Gm37621	5.66129
Lhx1	Prkg2	5.65736
Dbp	Kcnf1	5.65352
Sp9	Hmgb1-rs16	5.65217
Paxbp1	Ptger1	5.65118
Zik1	Xrcc1	5.65105
Tsc22d3	Fbxo2	5.65091
Zfp617	Gm4319	5.65027
Ikzf2	Gm6290	5.65007
Zfp236	Ptpre	5.64655
Zfp217	Zfp612	5.64235
Adnp2	A730081D07Rik	5.63919
Gabpa	Gm37452	5.63869
Zfp748	Gm42690	5.63251
Stat5b	Zswim1	5.62976
Arid5b	Gm37529	5.62925
Bbx	Gm15197	5.6278
Rax	Gm23037	5.62608
Klf2	Slc38a1	5.62428
Hsf2	Tln2	5.62378
Zfp160	BC004004	5.61847
Tef	Actg1	5.61762
2610008E11Rik	Prmt8	5.61363
Id3	Hsp90aa1	5.60808
Junb	Klf2	5.60291
2610008E11Rik	Cbfa2t3	5.60277
Zfp148	Gm25873	5.60193
D130040H23Rik	Gm13493	5.60032
Dbp	Cbfa2t3	5.59817
Zfp217	Pou3f2	5.59718
Tfam	Gm12060	5.59636
Cebpg	Gm15593	5.59581
Baz2b	Gm37795	5.58818
Tsc22d2	H2-M3	5.58726
Mbd1	Ap3b1	5.58637
Zfp281	Tbc1d13	5.58451
Tef	Ces1d	5.5808
Camta1	Gm13785	5.58063
Gm4924	Rsf1os2	5.57993
Zfp948	Gpr157	5.57809
Peg3	Gm44005	5.57673
Zfp763	Gm44559	5.57665
Mkrn2	RP23-212F18.4	5.57548
Zfp612	Mchr1	5.57118
Zbtb5	Trmt6	5.5669
Jun	S100a6	5.56608
Creb1	Sap18	5.56294
Fos	Gm5453	5.5629
Egr2	Fosb	5.55821
Gm14412	6430511E19Rik	5.55784
Rorb	Aqp4	5.55735
Tsc22d2	Akap13	5.55721
Mbd1	Rnf217	5.55713
Zeb1	Gm42635	5.55628
Dbp	Snord8	5.55301
Fos	Scx	5.55094
Ebf1	Tagln	5.55008
Arid4b	Zglp1	5.54999
Ebf1	Capn12	5.54915
AW146154	Wdr92	5.54914
Zbtb11	Arhgef10	5.54796
2610008E11Rik	E230001N04Rik	5.54431
Zfp36l2	Aif1	5.54241
Gabpa	Slc26a11	5.54045
Rcor1	Eif2a	5.53939
Nr4a1	Foxb1	5.53833
Hes5	Pkd1l3	5.53715
Jund	Pik3r5	5.53662
Bhlhe40	Socs3	5.53605
Zfp1	Wdr53	5.53593
Sp9	Drc7	5.53589
Tet2	Gm44235	5.53404
Maff	Klf2	5.52963
Irf1	Zfp280c	5.52561
Sox4	Gm12294	5.52532
Dmtf1	Gm11996	5.51693
Gtf2ird1	Lin7a	5.51107
Nr3c2	Stum	5.50789
Jun	Aebp1	5.50762
Id2	Gm9796	5.50225
Hlf	Cwc22	5.50182
Gcfc2	Gm20518	5.50118
Zfp292	Gm36070	5.5004
Zfp382	AC149090.1	5.49772
Zfp597	Dock5	5.49683
Rcor1	Rapgef5	5.49094
Gabpa	9430021M05Rik	5.48814
Hsf2	Arid3b	5.48619
Myef2	Myoc	5.4846
Hlf	Gm45069	5.48225
Myc	Gm2869	5.48161
Nr3c2	Selo	5.48055
Max	Gm13331	5.47927
Hes5	Gm6771	5.47791
Atf4	Sla2	5.47267
Irx2	9530062K07Rik	5.47176
Zbtb1	F930015N05Rik	5.4699
Cebpd	Cyr61	5.46861
Nfat5	Gm43133	5.46851
Peg3	Zkscan2	5.46521
Klf2	Ipo8	5.46354
Zfp217	Irgq	5.45865
Sox13	Grap	5.45822
Nr1d1	Gm38039	5.45164
Zfp180	Gm19445	5.44989
Cebpd	Gm36936	5.44121
Lhx1	Ttll10	5.437
Zfp37	5730408A14Rik	5.43138
Zfp748	Drp2	5.43102
Nrf1	Extl1	5.42431
Zbtb16	Fabp7	5.42116
Rfx7	Gm26853	5.42075
Zbtb46	Gm44080	5.41848
Myc	Gm44430	5.41796
Ikzf2	Gm11996	5.41734
D130040H23Rik	Avp	5.41391
Fos	Per1	5.41341
Zfp91	Trmt5	5.41316
Zfp950	Snrnp70	5.41312
Zbtb20	1700093K21Rik	5.41308
Dmtf1	Rab39b	5.41104
Jund	Klf4	5.41066
Zfp770	Med14	5.40955
Sox5	Gm14276	5.4065
Zfp664	A930011G23Rik	5.40509
Fos	Gm45069	5.40416
Zfp128	Pde5a	5.40406
Baz2b	Ctdp1	5.40348
Zfp770	4732463B04Rik	5.4008
Zbtb20	Uchl1os	5.40074
Zfp61	Cpe	5.40013
Dnajc2	Malat1	5.39944
Rax	Zan	5.39898
Zfp37	Fabp7	5.39797
Scx	Gm4319	5.39607
Klf4	Zfp36	5.39602
Cebpg	Ifit3b	5.39346
Egr4	Zcchc11	5.3922
Zfp91	Gm15696	5.39101
Zfp619	1700102P08Rik	5.38955
Zfp946	Prima1	5.38621
Zfp942	Gpr135	5.38365
Zfp236	Alg13	5.38292
Id2	Ppp1r15a	5.38268
Bbx	Map3k7cl	5.3781
Arid3b	Gm13331	5.37675
Zfp30	Rpl7a-ps10	5.37496
Msx1	Gm29257	5.36976
Peg3	Pdss1	5.36436
Cebpd	Id2	5.36177
Crebrf	Slc38a1	5.35764
Zkscan8	Apold1	5.35758
Fosb	Rassf1	5.35509
Peg3	Gm26908	5.35182
Nr1d2	Casp8	5.35039
Nr4a3	Rpl7a-ps10	5.34798
Nfat5	Zfp791	5.34714
Nr4a2	Pou3f2	5.33817
Bhlhe40	Frem2	5.33403
Zfp994	Nsl1	5.33059
Cebpd	Fos	5.32989
Zbtb20	RP23-106I21.5	5.32863
AU041133	Apold1	5.32756
Hes5	Gm44800	5.32682
Pou3f2	Gm43003	5.32407
Rest	Gm45069	5.32406
D3Ertd254e	Rbm25	5.32396
Stat5b	Slc16a7	5.32374
Hlf	Itih2	5.32345
Nr1d2	Epha10	5.32219
Zfp959	Med11	5.32144
Id2	Socs3	5.32119
2610008E11Rik	Gm43185	5.32036
Adnp2	Rel	5.31936
Hsf2	Gm38039	5.31886
Nr4a1	Coq10b	5.31821
Scx	Smim24	5.31743
Dnajc2	Prepl	5.31717
Zfp433	Tlr3	5.31685
Zfp72	Rb1	5.31264
Zfp953	Gm43096	5.31219
Zfp946	Soga3	5.31185
Zfp950	Gm44679	5.30979
Zfp81	Fibin	5.30578
Zfp867	Abhd10	5.30099
Maff	Cebpd	5.30045
Rorb	Smim10l2a	5.29999
Zbtb26	Mmp28	5.29992
Bhlhe40	Ier3	5.29678
Hivep3	Lhx1	5.29651
Zfp605	Pnoc	5.29519
Foxj1	Fhl2	5.29362
Id2	Gm13205	5.29199
Irf1	Id3	5.291
Dnajc2	Junos	5.29072
Zfp747	Ppil4	5.28751
Foxj1	Socs3	5.28733
Msx1	Aebp1	5.28432
Zfx	Gk5	5.28355
Maff	Gadd45b	5.28226
Id2	Junb	5.28203
Tshz2	Gm38021	5.28128
Zfp61	Gm45097	5.28071
Zfp292	Ppfibp2	5.28068
Glis3	Zfp619	5.28019
Nrf1	Npr1	5.27989
Fos	Atp2b3	5.27458
Peg3	RP23-106I21.5	5.27416
Zfp617	Zfp536	5.27338
Myc	Sarm1	5.27313
Ebf1	Mrvi1	5.271
Zfp84	Cited2	5.26972
Zic1	Slc6a20a	5.26794
Dnajc2	C1qa	5.26671
Id3	Gm3764	5.26633
Hoxa1	Bcl11a	5.26597
Hes1	Efcab11	5.26565
Paxbp1	Gm19680	5.2639
Zkscan5	Cit	5.26314
Id2	Rtkn2	5.26225
Sox4	Sp9	5.26166
Klf1	1700020L24Rik	5.25897
Hes1	Btg2	5.25879
Zfp40	Gpr157	5.25577
Zfp950	Rps15a-ps4	5.2528
Zbtb38	Neil2	5.25263
Nr4a1	Emd	5.25058
Sp9	Fam183b	5.25031
Gm4924	E4f1	5.24966
Sox13	Nup205	5.24726
Zic1	E130102H24Rik	5.24641
Zfp418	Bace1	5.24614
Tfam	Them4	5.24224
Tsc22d2	Ddit3	5.24214
Tef	D7Bwg0826e	5.23768
Ddit3	Coq10a	5.23708
Gzf1	Wdpcp	5.23446
Zfp433	Gas1	5.23131
Camta1	Gm3191	5.22914
Peg3	Mfap5	5.22752
Nr1d2	Flt4	5.22671
Foxb1	Gm9013	5.22063
Prdm2	BC049715	5.22061
Creb3l1	Ppil6	5.21505
Atf3	Efhc2	5.21441
Hes5	Gm38217	5.21419
Zfp273	Zfp108	5.20739
Myc	Stk3	5.20562
Zbtb11	Pogz	5.20507
Junb	Zfp36l2	5.20419
Pou3f2	Mettl17	5.19935
Zbtb1	Zfp595	5.19239
Zfp946	Sarm1	5.18962
Nr4a2	Tmem263	5.18699
Nr4a3	5430427O19Rik	5.18378
E4f1	Gm11653	5.18187
Creb1	Npr3	5.18102
Nfat5	RP24-278L20.2	5.18017
Nr4a1	Snhg15	5.17818
Zfp763	Gm14276	5.17789
Hlf	Gm11824	5.17508
Zkscan1	Hdx	5.17335
Rfxank	Gm6070	5.17001
Bcl11a	Hoxa1	5.16925
Arid4b	Gm45123	5.16776
Maff	Pou3f2	5.16361
Zkscan1	Fbxl12os	5.16358
Rest	D930028M14Rik	5.16173
Sp2	Snx30	5.15806
Nr3c2	Noc3l	5.15392
Zfp970	Mtif3	5.1512
Mbd1	Vim	5.15076
Klf11	Sox5	5.14759
Six6	Slc38a1	5.14737
Atf3	Hspb8	5.14518
Atf3	Ccdc74a	5.14031
Camta1	Ube2d-ps	5.13899
Sox13	Sspo	5.13454
Tfam	Gm12096	5.12745
Pou3f4	Gart	5.12271
Bhlhe40	Prkrip1	5.12104
Msx1	Lpcat2	5.12092
Nr3c2	Gprasp1	5.12085
Hes5	March11	5.11807
Zfp292	Zfp108	5.11547
Sox13	Myl9	5.10969
Mbd1	Kndc1	5.10956
Arid4a	Zscan25	5.10901
Pou3f2	Gm12311	5.10839
Prdm2	Rps4l	5.10828
Hes5	Pidd1	5.10722
Zfp30	Xrcc3	5.10547
Sox4	Rsph4a	5.10131
Hmgb3	Yeats4	5.10028
Rorb	Gm38039	5.09693
Zbtb20	Mfap5	5.09315
Six6	Gm20939	5.09313
Zfp91	Zbbx	5.09021
Zfp747	RP24-345M16.4	5.08898
Zbtb1	Gm10575	5.08438
Mbd4	Gm20522	5.0811
Bcl11a	Ccdc191	5.08074
Rorb	Sparc	5.07722
Zfp879	Sspn	5.07693
Fos	Car7	5.076
Yeats4	Pde8b	5.07527
Jun	Bhlhe40	5.07523
Zkscan8	Gm973	5.07291
Zfp503	Mllt4	5.07225
Ebf1	Filip1l	5.0691
Zic1	Cntnap2	5.06657
Nr4a1	Ccnl1	5.06618
Jund	Jakmip3	5.06452
Zfp281	Gm9967	5.06419
Glis3	1700102P08Rik	5.06259
Pou3f2	Gpr35	5.06049
Mllt10	Gm42522	5.05797
Zkscan4	Hspe1-ps2	5.05698
Zfp850	Fxyd6	5.05687
Hmgxb4	Pnma2	5.0548
Zfp995	Gm42798	5.0493
Sp9	Rnf150	5.04853
Dbp	Sema3d	5.04748
Zfp236	Kti12	5.04712
Zfp664	Gm13785	5.04449
Paxbp1	Cdc27	5.03896
Fos	Hes5	5.03802
Egr1	Maff	5.03428
Zbtb1	Gm38248	5.03424
Irf1	Ifit3	5.0282
Dbp	Sh2b1	5.02624
Zfp612	Gm27435	5.02617
Mkrn2	Cabyr	5.02367
Zfp386	Gm12117	5.023
Rlf	Proser2	5.02292
Rfx7	Stox1	5.02156
Sp2	Aqp6	5.02044
Msc	Kif4	5.01449
Hlf	Gm36948	5.01433
Atf4	Nr4a2	5.01381
Zkscan8	Pard3	5.01236
Camta1	Fgf9	5.01151
Egr1	0610010K14Rik	5.00933
Nr4a3	Avp	5.00835
Zfp454	Blnk	5.00698
Dbp	Syngr2	5.00649
Sox5	Sh3pxd2a	5.00622
Bhlhe40	Maff	5.00468
Zbtb38	1110008L16Rik	5.00267
Irx2	Padi2	5.00258
Zfp37	Naa15	5.00176
Zfp30	Fam19a4	5.00024
Hivep3	Hrh3	4.99999
Zic1	6330408A02Rik	4.99942
Zbtb20	mt-Nd2	4.99872
Zfp280c	Gm20518	4.99824
Junb	Atf4	4.9967
Arid3b	Plp1	4.99531
Hivep3	Sik2	4.98954
Zfp280c	E230001N04Rik	4.98911
Rfxank	Fam78b	4.9877
Hlf	Hist2h4	4.9855
Tshz2	Tmem74	4.98506
Zfp160	Gm44261	4.97909
Dbp	Impdh1	4.9784
Zfp668	Egr2	4.97816
Nr2c1	Nuak2	4.97792
Zbtb20	Kdm3a	4.97679
Ddit3	Ccnl1	4.97639
Lyar	Fam189b	4.97595
Tshz2	Zfp791	4.97151
Pax6	1700020L24Rik	4.97117
Csrnp3	Zscan18	4.96968
Fezf2	Slit2	4.96891
Zkscan1	Ippk	4.96271
Zfp11	Rsbn1l	4.96246
Litaf	Kif3b	4.96237
Zfp292	Arl13b	4.96148
Nr4a3	Ntng1	4.96063
Msx1	Il15	4.96058
Gcfc2	Sh2b1	4.95943
Crebrf	Ppfibp2	4.95798
Zkscan4	Yeats4	4.95642
Zfp318	Ccdc109b	4.95616
Zbtb16	Mecom	4.95187
Zfp930	Ppp1r12a	4.94816
Klf2	Jun	4.94745
Sox13	Gm37333	4.9469
Nfyc	AC149090.1	4.94257
Tfam	Gm11849	4.94028
Zkscan4	Zfp433	4.93969
Junb	Dclk1	4.93962
Baz2b	Gria2	4.9383
Mef2a	Cenpw	4.93697
Zfp763	Gm38391	4.93653
Zbtb26	Rps6ka5	4.93617
Zbtb38	Gm26857	4.93534
Adnp2	Uri1	4.93528
Zfp472	Gm6776	4.93467
Zfp617	AA413626	4.93453
Rfxank	Gfap	4.93448
Zfp318	Gm44679	4.93226
Zeb1	Cntrob	4.92787
Rfxank	Oxgr1	4.92435
Cebpd	Jun	4.92408
Tshz2	3010003L21Rik	4.92194
Dbp	Gm37297	4.92166
Yeats4	Stamos	4.92087
Fos	Coq10b	4.92084
Sox11	4933429H19Rik	4.92077
Hes1	Rasd1	4.92015
Zfp605	Gm7545	4.91929
Cebpb	Egr1	4.91684
Zfp318	Kcnj14	4.91633
Junb	Gpr4	4.91564
Baz2b	Impdh2	4.91539
Tsc22d3	Tram1l1	4.91529
Arid3b	Ppp1r1b	4.91208
Gzf1	Terf2ip	4.91107
Rcor1	Gm36948	4.91103
Irf1	Slc38a1	4.91099
Dmtf1	AA986860	4.91091
Nr3c2	Zfp300	4.90966
Mef2a	E130102H24Rik	4.90838
Nr3c2	Galnt12	4.90572
Zeb1	Prr11	4.9047
Mef2a	Kif4	4.9044
Fosb	Hspa5	4.90416
Litaf	Aqp6	4.90314
Ebf1	Iqgap1	4.90219
Zfp386	Snord8	4.89668
Zfp239	Ppfibp2	4.89627
Gzf1	Gm2756	4.89496
Arid4b	Rps3a2	4.89206
Ddit3	Elp4	4.89032
Patz1	Myh7b	4.88992
Zfp948	Dgkd	4.88902
Rax	Gm7799	4.8887
Zic1	Zfp128	4.88808
Foxj1	Fam43a	4.88766
Zfp950	Dbi	4.88584
Nr1d2	Tmem119	4.88561
Tsc22d3	Pou3f2	4.88524
Zfp280c	Prpf4	4.88466
Meis2	Adamts4	4.88442
Zfp91	Panx1	4.8826
Fosb	Gm8217	4.87872
Klf11	Mpg	4.87442
Hlf	Plp1	4.87111
Foxs1	Rhoc	4.86845
Jund	Cyr61	4.86601
Dnajc2	Zmym4	4.86509
Gtf2ird1	Fbln5	4.86423
Zic1	Slc38a1	4.86237
Glis3	Yeats4	4.86196
Mkrn2	Sv2c	4.86194
Gm4924	Slc29a4	4.86019
Maff	Rasd1	4.85989
Litaf	mt-Ty	4.85968
Id3	Gm43309	4.85852
Nr1d2	Gm37452	4.85789
Sp9	Tekt2	4.85702
Zfp612	AI467606	4.85562
Klf2	Vim	4.85408
Nr1d1	Ube2d-ps	4.85329
Dlx6	Hook1	4.85304
AW146154	Ccdc14	4.8527
Zfp770	C430014B12Rik	4.85201
Pou2f2	Cideb	4.85026
Zfp959	Szt2	4.84932
Zfp644	Gm43848	4.84863
Mllt10	Gm30238	4.84686
Zeb1	Ppp1r1b	4.84247
Tshz2	Brinp1	4.84029
Smad1	Kti12	4.83713
Zfp148	Prkrip1	4.83476
Tsc22d2	Gm6745	4.83385
Zfp382	Tiam1	4.83384
Zfp433	Coq10a	4.83245
Atf7	Topors	4.83224
Camta1	Myo1f	4.83199
Hoxa1	Aqp9	4.83067
Zeb1	Bod1l	4.83064
Mkrn2	Hs3st4	4.83061
Max	Ppp1r3g	4.83049
AW146154	Gm15270	4.82483
Bbx	Gm13075	4.82104
Bhlhe40	Slc9a8	4.81936
Bhlhe40	Gm5124	4.81858
Arid4a	Coq10b	4.81725
Hmgxb4	Gm43258	4.8137
Zic1	Klk8	4.80865
Zfp994	Nphp4	4.80855
Yeats4	Myoc	4.80645
Zkscan8	Mto1	4.80374
Zfp91	Gm16054	4.80002
Zfp644	Rtkn2	4.79904
Max	Rapgef5	4.79862
Tsc22d2	Lgi1	4.79653
Jun	Vim	4.79567
Ddit3	Fnbp1l	4.79218
Zfp850	Agt	4.78923
Zfp948	Gm15593	4.78582
Arid5b	B230334C09Rik	4.7829
Plek	Zfp30	4.78184
Zbtb20	Gm9403	4.78141
Cebpg	Kif3b	4.7783
Stat5b	Gm22121	4.77624
Myt1l	Slc36a1	4.77589
Tet2	Gm20712	4.77528
Lyar	Alkbh8	4.77319
Nr2c1	Gbp11	4.77225
Zbtb20	Id2	4.77185
Zfp617	Cstad	4.77166
Pax6	Klf1	4.76741
Zeb1	Id3	4.76595
Zfp318	Hk1os	4.76543
Zfp36l2	B3gnt2	4.76374
Mllt10	Gm13785	4.76321
Zeb2	Gm38248	4.76011
Klf11	Gm37045	4.75983
Yeats4	Pmaip1	4.75961
Zfp251	Prpf3	4.75895
Zfp61	Epha10	4.7579
Nfat5	Serinc2	4.75692
Sox11	Pidd1	4.75625
Klf4	Gfap	4.7527
Ebf1	Myh11	4.75081
Jun	Nphp4	4.74617
Klf4	Maff	4.74557
Zscan25	Ggta1	4.74519
Pou3f2	Zfp595	4.74474
Dmtf1	Csgalnact2	4.74465
Nr1d1	Dbp	4.74374
Zfp30	Gm15593	4.74143
Zbtb46	Ak5	4.74101
Irx2	Six6	4.74063
Jun	Gm15696	4.74054
Zfp1	Auts2	4.7369
Zfp617	Cpe	4.73678
Max	Jakmip3	4.73658
Ttf1	Gm12842	4.736
D3Ertd254e	Ehd2	4.73428
Zfp30	Gm37450	4.73361
Zfp879	Nr4a2	4.73067
Patz1	Oxgr1	4.72994
Dnajc2	Laptm5	4.7293
Hlf	Ltn1	4.7292
Plagl2	Cdh15	4.72789
Zfp563	Lars	4.72767
Hlf	Sp9	4.72762
Zfp433	Edn1	4.72721
Zkscan4	Mcat	4.7269
Zfp850	Sowahc	4.72441
Zbtb26	Ercc3	4.72358
Zfp1	C230031I18Rik	4.7235
Zkscan5	Mtcl1	4.72097
Dnajc2	Zfp40	4.72004
Ttf1	Ccdc149	4.71855
Zfp84	Nceh1	4.71842
Cebpd	Jund	4.71706
Jun	Pcsk5	4.71591
Zfp160	Plcd1	4.7154
Dbp	Gm11824	4.70836
Pou3f2	Gm43305	4.70682
Zfp281	Gm13675	4.70548
Gtf2ird1	6330408A02Rik	4.7048
Zfp948	4833413G10Rik	4.70151
Zfp597	Osbpl8	4.70027
Atf4	Gm43133	4.69946
Irx2	Topors	4.69163
Mkrn2	Ces1d	4.68787
Hes5	Gm8217	4.68756
Hes5	9430021M05Rik	4.68739
Zfp148	Gm15157	4.6873
Zfp1	Rnpc3	4.68728
Zfp37	Cpm	4.68434
Zfp763	Gm11769	4.68122
Tsc22d3	Hsp90aa1	4.68081
5430403G16Rik	Hdac6	4.67769
Mbd1	4930525G20Rik	4.67723
Klf4	Btg2	4.676
Zfp664	C2cd5	4.67393
L3mbtl3	Gm10421	4.67352
Zfp850	Fbxo38	4.67314
Scx	Mterf1a	4.67141
Gtf2ird1	Gcnt2	4.66983
Zfp950	Neto1	4.66983
Zfp11	Zfp667	4.66955
Junb	Fabp7	4.66836
Zic1	Gm26908	4.66815
Zfp970	Rb1cc1	4.66755
Hmgxb4	Pdhx	4.66437
2610008E11Rik	Gm28528	4.66075
Tef	Gm13886	4.65897
Tsc22d3	Ccdc62	4.65702
Arid3b	Gm28719	4.65649
Stat3	Gm9523	4.65638
D130040H23Rik	Srf	4.6555
2610008E11Rik	Ahnak	4.65452
Cebpg	Cntnap4	4.65421
Zfp770	Adam22	4.6542
Zfp1	9530062K07Rik	4.65402
Zfp382	Csgalnact2	4.6523
Junb	Gadd45b	4.65144
Zfp40	Sema4g	4.65016
Zfp558	B230217O12Rik	4.64997
Arid5b	Smagp	4.64966
Sox13	Myo1b	4.64818
Bbx	Trim27	4.64755
Bhlhe40	Gm29516	4.64704
L3mbtl3	Wdr53	4.64678
Sox5	Gm44800	4.64491
Rorb	Gm36964	4.64371
Hes5	Stox1	4.64318
Msx1	Dleu7	4.64315
Paxbp1	Qsox1	4.63637
Nr4a3	A230056P14Rik	4.63434
Zfp251	Ncapg	4.63427
Zfp30	Gm20712	4.63411
Zbtb38	Ccdc74a	4.6332
Rcor1	C1ql3	4.62996
Maff	Fam21	4.62705
Zfp942	Arhgap6	4.62687
Atf3	Socs3	4.6258
Egr1	Cebpd	4.62119
Pou3f4	Blvra	4.61827
Gcfc2	2700049A03Rik	4.61672
Paxbp1	Prpf4	4.61538
Dlx6	Trip11	4.61515
Klf2	Btg2	4.61453
Nr4a3	Dnah7a	4.61403
Zfp623	Fhad1	4.61305
Pou2f1	Gm5117	4.61093
Atf4	Gpatch3	4.61004
Tshz2	Stk3	4.60759
Plek	Nr4a3	4.60694
Max	Gm6063	4.60658
Fezf2	1810062O18Rik	4.60606
Paxbp1	Tbc1d7	4.60559
Cebpg	AI467606	4.60459
Baz2b	Gm37077	4.6027
Rel	Gm44890	4.60043
Zfp994	Mroh8	4.59834
Nr4a1	mt-Nd4	4.59761
Nr4a1	Srf	4.59738
Gtf2ird1	Gm10563	4.59606
5430403G16Rik	Ak8	4.59597
Jund	Atf4	4.59576
Prdm2	Rbm25	4.59275
Zbtb26	Gm26652	4.59168
Id2	mt-Nd5	4.59143
Pax6	Cpne9	4.5912
Foxb1	Ccdc14	4.59087
Ar	Gm26519	4.59064
Hes1	Junb	4.59
Zfp667	Dcdc2a	4.58894
Bbx	Prr11	4.5889
Hmgxb4	Atp8b1	4.58645
Zfp503	Ppic	4.58525
E4f1	Cpe	4.5846
Egr1	Gcc1	4.58244
Nr2c1	Gm17103	4.58036
Zfp36l2	Fndc3a	4.58011
Zbtb20	Car7	4.57791
Esrrb	Rps4l	4.5778
Plek	Myh7b	4.57777
Zfp970	Pgbd1	4.57426
Nfat5	Slc38a11	4.57351
Zfp605	Gtf2ird1	4.57176
Nr4a3	Nms	4.57129
Id2	Gm38039	4.57115
Zfp597	Gm14989	4.56795
Zfp664	Ccdc109b	4.56423
Bbx	Tgds	4.56316
Zfp668	Plxdc2	4.56169
Paxbp1	Mbp	4.56114
Zkscan4	RP23-212F18.4	4.56073
Dach1	Mtcl1	4.55905
Zbtb38	Rps15a-ps4	4.55867
Prdm2	Mmp28	4.55648
Lyar	1700020L24Rik	4.55615
Gtf2ird1	G630016G05Rik	4.5544
Dbp	Gm6123	4.55295
Hmgb3	Klhl4	4.5521
Peg3	Fbxo2	4.54957
Baz2b	Gm4852	4.5486
Zfp318	1700093K21Rik	4.54812
Zfp300	Stum	4.54744
Csrnp3	Gm8217	4.54719
Tsc22d3	mt-Cytb	4.54714
Zfp950	mt-Nd4	4.54365
Bbx	Sv2a	4.54351
Bcl11a	2810402E24Rik	4.5431
Nrf1	2310030G06Rik	4.5424
Zfp619	Faim2	4.54098
Zbtb38	BC018473	4.54028
Zeb1	Asah2	4.53972
Fiz1	Mdn1	4.53953
Zfp644	Agt	4.53926
Cebpd	Zfp36	4.53882
Nr4a1	Car7	4.53691
Cebpd	Egr1	4.53551
Zfp280c	Ifitm1	4.53457
D3Ertd254e	Ncbp3	4.53169
Zfp160	Tnrc6c	4.5315
Zbtb16	Gm20512	4.53109
Hes5	Mtcl1	4.5306
Hlf	Scube3	4.53018
Camta1	Ar	4.52958
Rfx7	Gmip	4.52929
Zfp970	Decr2	4.52645
Junb	Srf	4.52631
Zbtb20	Csl	4.52518
Pou2f1	Gm4918	4.52304
Mef2a	Myo1b	4.52208
Nr4a3	Rab40b	4.51993
Nr1d2	Gm37077	4.51919
Msx1	Pla2g4a	4.51797
2610008E11Rik	Klk8	4.51733
Zfp950	Cpe	4.51485
Zbtb20	Abcc9	4.51383
Nr4a3	Dffa	4.51329
Zfp128	Dnajc21	4.51208
Sox5	Gm43309	4.50976
Ddit3	Sp9	4.50831
Id2	Hapln3	4.50709
Peg3	Gm43570	4.50615
Creb1	Cfap77	4.50594
Ikzf2	RP24-473D4.3	4.50384
Dach1	Baz1b	4.50322
Zfp811	Igf1r	4.50018
Zbtb20	Tomm70a	4.49981
Tfdp2	AC149090.1	4.49869
Rorb	Ppfibp2	4.49821
Atf7	Bfsp1	4.49754
Gabpa	Gm26575	4.49539
Zbtb26	Gabbr2	4.49487
Zfp617	AA543186	4.49256
Zfp180	Cebpd	4.49127
Rfx7	Gm11996	4.49096
Zfp644	Abcb1a	4.48821
Lyar	Rdh10	4.48706
Zfp454	Atp2a3	4.4859
Sox4	Synj2	4.48499
Zfp148	Rtkn2	4.48464
Sp2	Gm6123	4.48261
Arid4b	Add3	4.48236
Zfp605	Prok2	4.48192
Baz2b	Dbi	4.48101
Camta1	Dnajc21	4.47934
Hes5	Strip2	4.47906
Dbp	2210008F06Rik	4.4763
Zeb1	Gm15270	4.47558
Sp9	Map3k14	4.47503
Hivep3	Mir124a-1hg	4.47296
Peg3	Gm15410	4.47207
Zfp148	Ccdc51	4.4711
Pou2f1	Zfp236	4.4706
Zkscan8	Coro2a	4.46889
E4f1	Mlh1	4.46874
Ddit3	Hes1	4.46796
Stat3	Commd1	4.46665
E4f1	Gm10115	4.46554
Zfp786	Synj2bp	4.46533
Mef2a	Hr	4.46404
Zfp61	Strip2	4.46383
Zfp72	Rps15a-ps1	4.4637
Zfp318	Gm42522	4.46338
Trerf1	1600020E01Rik	4.46311
Prdm2	Sgip1	4.46074
2610008E11Rik	Pdzd7	4.45835
Hlf	Rpf1	4.45752
Zfp472	Gm13075	4.45696
Zfp612	Topors	4.45593
Fezf2	3222401L13Rik	4.45519
Irf1	Grm5	4.45441
Junb	1810041H14Rik	4.45342
Srf	Gm45220	4.4533
Hes5	Cenph	4.45181
Zfp930	Zfp472	4.45118
Dbp	2700099C18Rik	4.45031
Hes5	Fndc3a	4.44927
Egr1	Gadd45b	4.44744
Zbtb16	Dsc2	4.44682
Zfp946	C130012C08Rik	4.44469
Zfp251	Lrrc42	4.44359
Ikzf2	Ccdc88a	4.44305
Zfp318	Malat1	4.44284
Id2	Pik3r5	4.44171
Zfp940	Kif3b	4.43614
D3Ertd254e	Arhgap32	4.43576
Rfx7	Fndc9	4.4352
Peg3	Gm7799	4.43514
Zfp626	Brsk2	4.4328
Zfp148	Gm26543	4.43195
Myef2	Kdm3a	4.43153
Zeb2	AA413626	4.43102
Zfp91	Mogat1	4.42601
Zfp160	Casp8	4.42527
Egr1	Gm9946	4.42521
Mbd4	Gm7545	4.42418
Foxj1	Gas1	4.42388
Stat3	Gfap	4.42129
Foxj1	Jund	4.41993
Hes5	Gm16372	4.41882
Zfp160	Gm38030	4.41864
Zfp160	Ifi35	4.41842
Tada2b	A830010M20Rik	4.418
Nfyc	Gm4491	4.41758
Creb3l1	Slc35a3	4.41747
2810021J22Rik	Pxdc1	4.41729
Arid4a	4732463B04Rik	4.41668
Fos	Hspa5	4.41648
Zkscan16	March1	4.4159
Hsf2	RP24-291F20.1	4.41407
Gzf1	mt-Ty	4.41361
Id2	Egr1	4.41347
Zfp970	Scai	4.41301
Jund	Cebpd	4.4125
Junb	Plk2	4.41221
Zfp318	Cebpb	4.41145
Fosb	Tpr	4.4103
Lhx1	A130057D12Rik	4.41009
Fiz1	Dmp1	4.40347
Stat5b	D430042O09Rik	4.40295
Dbp	Foxs1	4.40236
Zkscan8	AU041133	4.40226
Zfp37	Heatr5a	4.4013
Zfp40	Pcdhac2	4.40102
Zfp994	Zeb1	4.40041
Zfp770	Zfp40	4.39675
Zfp11	Gm7327	4.39635
Sp2	Afg3l2	4.3947
Six6	B230104I21Rik	4.39453
Zfp30	Gpr157	4.39443
Zfp148	Gm16409	4.39291
Nr6a1	Zcchc4	4.39257
Fosb	Dclk1	4.39223
5430403G16Rik	D330050G23Rik	4.39025
Zfp811	Chm	4.38973
Zfp37	Stk3	4.38885
Bbx	Klf2	4.38294
Zfp946	Rit2	4.38261
Id3	Gm44241	4.37999
Plek	Nms	4.37921
Klf4	Nfkbiz	4.37903
Zkscan4	H2-Ke6	4.37833
Rax	Tppp3	4.37626
Tef	Dkk2	4.37591
Egr1	mt-Nd4	4.37569
Zfp280c	mt-Nd4	4.37543
Lyar	D130040H23Rik	4.37499
D130040H23Rik	Gm26857	4.37428
Sox4	Gm13331	4.37423
Bhlhe40	Fabp7	4.37308
Rlf	Slitrk4	4.37233
Zbtb20	Nktr	4.37039
Zkscan5	Zfp37	4.37008
[truncated: 179,062 more rows]

## Sheet: Astrocytes_netowrk_enhanced
TF	target	score
Id2	Dbi	148.283
Tsc22d3	Dbi	121.056
Id3	Cpe	100.797
Egr1	Fos	100.192
Id2	Hsp90ab1	95.9312
Id2	Fabp7	94.6701
Id2	mt-Nd4	89.7434
Id2	mt-Nd2	89.1982
Zbtb20	Hspa5	86.5541
Tsc22d3	Id2	85.1635
Fosb	Junb	82.5228
Id3	Aqp4	81.3227
Junb	Fosb	81.202
Egr1	Junb	78.616
Id2	mt-Nd5	74.9607
Junb	Egr1	73.7895
Id3	Hsp90aa1	71.3438
Tsc22d3	Hsp90ab1	67.9817
Fos	Btg2	65.1834
Id2	Tsc22d3	64.7759
Id2	Id3	64.6599
Tsc22d3	Cpe	64.406
Tsc22d3	mt-Nd2	62.2382
Junb	Fos	61.5204
Junb	Gadd45g	61.1584
Fos	Ier2	60.33
Egr1	Ier2	58.2339
Fos	Gadd45g	57.1206
Dbp	Hsp90ab1	57.0398
Stat3	mt-Cytb	55.2954
Id2	Cpe	54.9144
Id3	mt-Nd5	53.5208
Fosb	Egr1	53.0612
Tsc22d3	mt-Nd4	50.5292
Fos	Egr1	50.5246
Id3	Slc38a1	49.7416
Fosb	Jun	48.9971
Id3	Gfap	48.6074
Id3	Malat1	47.7573
Id3	Cfap36	47.6765
Egr1	Btg2	47.1766
Nr1d2	Rbm25	46.5561
Zfp180	Spata24	45.3466
Fosb	Fos	44.7927
Hes5	mt-Nd1	44.1994
Id3	Id2	43.9364
Egr1	Nr4a1	42.1753
Fosb	Gadd45g	41.7502
Jun	Cyr61	41.5479
Tsc22d3	Fabp7	41.3053
Egr1	Fosb	40.8139
Jun	Fosb	40.5942
Fosb	Nr4a1	40.2797
Id2	Gria2	40.2122
Id3	mt-Cytb	40.1937
Camta1	Mbp	39.9531
Jun	Btg2	38.7262
Fos	Hes5	38.2178
Junb	Ier2	37.918
Zbtb38	2700049A03Rik	37.6079
Fos	Junb	36.7589
Dbp	Id2	36.3681
Fos	mt-Nd1	36.0656
Zfp950	Rbm25	35.4962
Egr1	Gadd45g	35.3947
Zfp281	Bsg	35.2897
Hes5	Cpe	35.1229
Jun	Fos	34.7363
Fosb	Btg2	34.7271
Id2	mt-Cytb	34.5573
Fos	mt-Rnr1	34.5115
Zeb1	Mmp14	34.4117
Dbp	Gria2	34.2418
Zfp597	Ankrd13c	33.216
Tsc22d3	Sfrp5	33.1666
Egr1	Jun	32.6333
Rest	Atf4	32.2906
Zbtb1	Pnn	31.8661
Junb	Jun	31.6989
Zfp503	Aatk	31.6491
Crebrf	Id3	31.4181
Pou3f2	Ift88	31.4179
Nr4a1	Ppp1r15a	31.4133
Zbtb11	Dcaf8	31.296
Nr4a1	Fosb	31.194
Tsc22d3	mt-Nd1	31.0448
Pou3f2	Malat1	30.937
Junb	Bhlhe40	30.923
Id2	mt-Co1	30.5793
Id2	Malat1	30.1059
Zbtb1	Msantd2	30.0564
Bhlhe40	Dbi	29.8817
Id3	mt-Nd4	29.811
Nr4a1	Egr1	29.7238
L3mbtl3	Hace1	29.7108
Id2	Hes5	29.3801
Dbp	Flt4	29.2806
Dbp	Cpe	29.2416
Paxbp1	Gria2	28.9826
Dbp	mt-Nd2	28.8988
Nfat5	Commd1	28.8168
Id2	Hsp90aa1	28.7761
Ddit3	mt-Cytb	28.4937
Foxb1	Gm3764	28.2443
Tef	Gria2	28.2276
Fosb	Ier2	28.0341
Stat3	Slc26a11	27.9812
Pou3f2	Tsc22d3	27.9565
Jun	Neat1	27.8835
Tef	Dbi	27.8644
Ttf1	Dhx8	27.7859
Zfp811	Brd9	27.5804
Atf3	Id3	27.5219
Hes5	Fabp7	27.4684
Zbtb20	Gm3764	27.4118
Arid4a	Xndc1	27.2986
Zfp280c	Gm3764	27.1318
Id3	Snrnp70	27.1166
Stat3	Gabbr2	27.1157
Fosb	Cyr61	27.0873
Jun	Jund	26.9779
Tshz2	mt-Cytb	26.7744
Junb	Cyr61	26.5291
Id2	Cfap36	26.4123
Nr4a1	Jun	26.3183
Nr4a1	Junb	26.2952
Id3	Hsp90ab1	26.1673
Tef	Snrnp70	26.1596
Junb	Dbi	26.1294
Cebpb	Extl1	26.0928
Dbp	Dbi	25.9796
Egr1	Neat1	25.8257
Zfp36l2	Mmp14	25.527
Nr4a1	Fos	25.4536
Bhlhe40	Cyr61	25.4311
Jun	Egr1	25.4023
Zfp251	mt-Cytb	25.402
Zbtb20	mt-Nd5	25.3044
Id3	Gabbr2	25.2644
Zbtb20	Snrnp70	25.1047
Cebpd	Ube3a	25.0831
Tsc22d3	Fam21	25.0535
Dbp	mt-Nd4	25.0343
Mllt10	Rbm25	25.0011
Zfp691	Gm2237	24.9724
Mecom	G530011O06Rik	24.9721
Nfyc	Snord55	24.9694
Egr1	Bhlhe40	24.9654
5430403G16Rik	Pnma1	24.9645
5430403G16Rik	Slc32a1	24.9596
Zbtb20	Cpe	24.7802
Zbtb20	Plp1	24.7491
Zfp930	Gm12744	24.7122
Hes5	Hes7	24.6283
Zfp1	Luc7l3	24.5582
Zfp691	Ttc9b	24.5235
Id2	BC055308	24.413
Jun	Gadd45g	24.4126
Hes5	5033430I15Rik	24.2781
Id2	Sptbn2	24.2665
Klf4	Socs3	24.219
Plek	Nanos1	24.2007
Zfp950	Gm37307	24.1867
Dbp	Mir5125	24.0433
Junb	Neat1	23.9452
Junb	Nr4a1	23.8632
Sox4	2900052N01Rik	23.7804
Zkscan2	Myl9	23.7356
Hes5	Exoc3l	23.731
Hes5	Rwdd2b	23.6776
Zic1	Vps37b	23.6714
Fos	Shf	23.3609
Nr4a1	Ier2	23.3179
Bhlhe40	Snx20	23.3131
Id2	Dbp	23.187
Egr1	Zbtb20	23.1173
2610008E11Rik	Aatk	22.9939
Fezf2	Gpr50	22.9839
Sox5	Glg1	22.9487
Id3	Btg2	22.866
Fos	Socs3	22.836
Bhlhe40	Jund	22.7551
Tsc22d3	Malat1	22.6984
Dbp	Fsbp	22.6707
Zfp273	Ift43	22.6247
2610008E11Rik	Dzip1l	22.5788
Zbtb20	Gm10115	22.5369
Fos	Fosb	22.4744
Zfp597	4732463B04Rik	22.4368
Tsc22d3	Mtmr12	22.3139
Camta1	Lbp	22.3056
Zfp318	Malat1	22.3056
Dbp	RP23-35L23.5	22.2501
Pax6	Mrpl15	22.239
Arid4a	Ints12	22.2207
Zkscan16	Gabrq	22.22
AW146154	Extl1	22.1553
Paxbp1	Gm3764	22.129
Klf4	Egr1	22.0984
Id2	Sfrp5	22.0839
Arid4b	Gm2965	22.0248
Id3	mt-Co1	22.0117
Hes5	Fam92b	22.0102
Zeb1	Csrp2	21.9589
Zbtb20	Id3	21.9228
5430403G16Rik	Amn1	21.9079
Bhlhe40	Cpe	21.9009
Junb	Tsc22d3	21.8464
Tsc22d3	mt-Nd5	21.7949
Mllt10	Gm8087	21.7759
Dnajc2	Fcer1g	21.6283
Zbtb20	mt-Nd1	21.5902
Egr1	Jund	21.5841
Sox5	Nipbl	21.4961
AW146154	Phactr1	21.424
Stat3	Hsp90aa1	21.3055
Atf4	Ift74	21.2719
Dbp	Rabgef1	21.25
Pou3f4	Lingo3	21.2449
Tet2	Snrnp70	21.1955
Zbtb38	Gm37060	21.1792
Mkrn2	Ltbr	21.1519
Hes5	Brd9	21.1511
Baz2b	Hes5	20.969
Id3	Ajap1	20.9656
Zeb1	Malat1	20.8277
Hivep3	RP24-225H21.2	20.8176
Jun	Zfp36	20.7822
Dbp	Fabp7	20.7512
Id2	mt-Nd1	20.7484
Fos	Zbtb20	20.7442
Fosb	Malat1	20.7051
Dbp	Snrnp70	20.6498
Baz2b	Apoc1	20.5825
Zfp318	Mtrf1l	20.5715
Yeats4	Lncpint	20.5607
Zfp612	Tmem104	20.5167
Cebpd	Gm45137	20.5134
Jun	Ier2	20.4678
Fos	Nr4a1	20.4449
Hes5	Ezh2	20.3263
Zfp563	Pak1	20.2932
Gabpa	Mcm4	20.2581
Dnajc2	mt-Cytb	20.2417
Zfp30	Gm20522	20.2355
Zfp36l2	Kdsr	20.1898
Dbp	Adap2os	20.1722
Hes1	Zbtb20	20.148
Fos	Cyr61	20.1388
Junb	Zfp36	20.1371
Zfp763	4833422C13Rik	20.1268
Pou3f2	Gria2	20.1217
Zfp597	Nek7	20.0724
Prdm9	Ctxn2	20.0205
Fosb	Neat1	20.0088
Hdx	A230056P14Rik	19.9793
Meis2	Mir6236	19.9775
Hes5	Mbp	19.9673
Nr4a1	Zfp36	19.9622
Tet2	Gria2	19.9609
Camta1	Cdk5r2	19.9456
L3mbtl3	Gm7701	19.9401
Zbtb20	RP23-106I21.5	19.9258
Zfp644	Gtf2e2	19.9064
Nfyc	Dclre1c	19.8638
Fos	Malat1	19.7857
Peg3	Gm20712	19.6724
Crebrf	Slc38a1	19.6716
Id2	B3galt2	19.6403
Plek	Rpl7a-ps10	19.6242
Smad1	Apoc1	19.6084
Cebpg	Gm43655	19.6076
Tsc22d3	Lgi1	19.5142
Fosb	Hspa5	19.502
Plek	Gm17799	19.422
Dnajc2	Fam149a	19.4198
Id2	Gm16726	19.4195
Fos	Jun	19.3741
Max	Zfp995	19.3666
Zfp597	Rrm2b	19.3444
Fos	Vwa3b	19.2844
Id3	Prdm9	19.2724
Zbtb16	Agbl4	19.2639
Zbtb20	Clcn3	19.1704
Junb	Socs3	19.1585
Zfp791	Cdk5r1	19.131
Junb	Plp1	19.0731
Zeb1	Gm6063	19.0599
Zfp597	Gm7545	19.0565
Zfp30	Atg10	19.0413
Hes1	Fos	19.0412
Hes5	Gm26879	18.9377
Zeb2	Uchl5	18.914
Hes5	Zfp454	18.8351
Jun	Nr4a1	18.8294
Zfp950	Gm43398	18.809
Zfp36l2	Slc20a1	18.6628
Tsc22d2	App	18.6398
Foxb1	Mmp14	18.6007
Arid4b	Mto1	18.5552
Fosb	Ppp1r15a	18.5363
Mllt10	Galnt13	18.4921
Id3	Tpr	18.4814
Tsc22d3	Mpg	18.479
Dbp	Malat1	18.463
Sp2	Ribc1	18.4181
Tsc22d3	Rbm25	18.4081
Zfp280c	Dab2	18.3713
Nfyc	Exoc4	18.3479
Zfp503	Stam2	18.3265
Cebpd	Gm3764	18.3169
Zfp281	Malat1	18.3016
Gabpa	Asb1	18.2784
Zfp994	2700046A07Rik	18.2759
Sox4	Gm26518	18.2628
Mef2a	Gng13	18.2259
Jun	Hspa5	18.2106
Id3	Grik4	18.2041
Zbtb20	Bsg	18.1997
Id2	2900052N01Rik	18.1992
Atf4	Zeb1	18.186
Tshz2	Gabbr2	18.157
Zfp503	Rad52	18.1309
Zfp180	Nfkbia	18.0924
5430403G16Rik	Bsg	18.0863
Arid4a	C130012C08Rik	18.053
Egr1	Zfp36	18.0394
Egr1	Socs3	17.982
Zbtb20	Smarca2	17.9721
Nr1d2	Dbi	17.9717
Foxb1	Zeb1	17.9598
Tef	Cpe	17.9217
Zfp280c	Luc7l3	17.9191
Prdm2	Ehbp1l1	17.9026
Zfp91	Fezf2	17.8921
Nr4a1	Dusp1	17.8814
Hes5	2900052N01Rik	17.8606
Pou2f1	Erich2	17.8481
Id3	Dbi	17.8381
Fos	Zfp36	17.8304
2810021J22Rik	Pnn	17.8286
Ddit3	Eps8	17.7875
Id3	Clcn3	17.7825
Foxj3	Gm43305	17.7587
Zbtb20	Kif17	17.7489
Tef	Rbm25	17.7294
Paxbp1	Cdc27	17.6911
Stat3	Tpr	17.6886
Jun	Atrx	17.6706
Zfp930	Ankrd6	17.6663
Arid3b	Ppp1r1b	17.6594
Junb	Malat1	17.6395
Sox11	Oxa1l	17.6355
Plek	Zfp335os	17.6319
Zfp619	Hmgb3	17.5833
Cebpb	Per1	17.5778
Junb	Fam21	17.5318
Nr1d1	Tpd52	17.4964
Ddit3	Senp6	17.4307
Ebf1	Rock2	17.4271
Zbtb38	Gga2	17.3703
Cebpd	Creg2	17.3494
Egr1	Fabp7	17.3478
Tsc22d3	Gria2	17.338
Zfp770	B4galt5	17.331
Klf4	Fosb	17.3209
Zkscan16	March1	17.3105
Id2	Wdr90	17.3085
Zbtb26	Pnn	17.2891
Cebpd	Rps15a-ps1	17.2705
Id2	Smim18	17.2603
Bhlhe40	Tsc22d3	17.2207
Mllt10	Sap130	17.2158
Zfp36l2	Zfp704	17.2156
Hes5	Fam120aos	17.206
Smad1	Sspo	17.1971
Mkrn2	Gm14989	17.1803
Max	Csgalnact2	17.1768
Nr4a1	Malat1	17.1761
Zfp300	AU041133	17.1699
Sox4	2210408I21Rik	17.1502
Tef	Apobec1	17.1345
Arid4b	Tln1	17.1328
Ikzf2	Nipbl	17.0292
Yeats4	Hba-a2	17.0287
Maff	Klf11	17.0044
Dbp	mt-Nd5	16.9676
Dbp	Hsp90aa1	16.9531
Dnajc2	mt-Nd5	16.9365
Arid4b	Gm43185	16.9026
Zbtb20	Asic3	16.8251
Ttf1	Rinl	16.8246
Zbtb20	Lgi1	16.7986
Nr1d1	Malat1	16.7942
Pou3f4	Fkbp3	16.7737
Atf3	Fzd5	16.7698
Nr4a1	Hes1	16.7684
Junb	Dclk1	16.7662
Dbp	Zkscan4	16.7651
Paxbp1	Hes5	16.752
Zeb1	Ntrk3	16.7394
Zfp281	D930016D06Rik	16.7369
Pou2f1	Gm38359	16.7362
Tef	Hsp90ab1	16.7288
Junb	Hes1	16.7255
Foxb1	Plk2	16.7034
Id2	Rbm25	16.6691
Tef	Id2	16.6668
Egr1	Hes1	16.6436
Peg3	Zfp273	16.6424
Zbtb20	Gm13685	16.6029
Fos	Hes1	16.5952
Zfp36l2	Arhgef26	16.5935
Tsc22d3	Espn	16.5894
Dbp	Patz1	16.5883
Mllt10	Gal3st1	16.5816
Id2	Mecom	16.5771
Hes5	Gm15787	16.5741
Zic1	Tchp	16.5646
Klf4	Fos	16.5552
Zic1	Zfp850	16.5359
Mef2a	Lurap1l	16.4834
Junb	Id2	16.3977
Foxj3	Slc17a6	16.3892
Fos	Maff	16.3782
Zbtb1	Camta1	16.3566
Zfp597	RP24-266E2.1	16.356
Tet2	Luc7l3	16.3275
Fosb	Hes1	16.3197
Zbtb20	Zfp612	16.3118
Tsc22d3	Cfap36	16.3106
Bhlhe40	Junb	16.3091
Zfp280c	Chd3os	16.2641
Egr1	mt-Nd1	16.2608
Zbtb16	Gm5940	16.2574
Paxbp1	Snrnp70	16.2477
Nr2c1	Igfbp4	16.203
Zfp281	Zdhhc21	16.1579
Zfp91	Usp13	16.1123
Sox5	Zfp61	16.1079
Zfp950	Rnf152	16.0681
Zeb1	Zfp638	16.065
Zfp811	Smim10l2a	16.0574
Foxb1	Nfatc2ip	16.047
Zbtb11	Zfp664	16.0101
Plagl2	A930011G23Rik	15.9982
Creb1	Fem1a	15.9958
Irf9	Ccdc18	15.9935
Jund	Dbi	15.9784
Zfp91	1700056N10Rik	15.9618
Id3	Pcdh20	15.958
L3mbtl3	Hook1	15.9106
Zfp950	Tasp1	15.9022
Tet2	Atp2a3	15.8898
Zbtb20	mt-Cytb	15.8802
Id2	Dact2	15.867
Hivep3	Pdp1	15.8343
Ddit3	Atp10b	15.805
Zfp61	Lin7a	15.7999
Zfp942	Nts	15.7978
Crebrf	Gm44559	15.7952
Dlx6	9530051G07Rik	15.7752
Prdm16	Acbd4	15.7373
Jun	Malat1	15.7361
Zscan25	Gm8844	15.7203
Jun	Junb	15.6867
Trerf1	Nat2	15.6767
Mkrn2	Gm14634	15.6361
Tsc22d2	Gcnt4	15.6166
Cebpg	Gm37677	15.6124
Lyar	Gla	15.597
Hmgxb4	Gm9403	15.5859
Zfp217	Ccdc149	15.5813
Zfp40	Kcnf1	15.5785
Tsc22d3	Plp1	15.5583
Nr6a1	Nrn1	15.5582
Plek	Tdrp	15.5529
Zfp748	Zfp28	15.5498
E4f1	0610043K17Rik	15.5331
Zfp597	RP24-163K4.1	15.5326
Zkscan1	Zbtb26	15.5208
Zbtb20	Dach1	15.5128
Dnajc2	Gnaq	15.5026
Fos	Bhlhe40	15.477
Zfp91	Fkbp3	15.4682
Zfp318	Rbm25	15.4679
Zfp644	Selplg	15.442
Foxj3	Mplkip	15.4377
Fos	Mbp	15.4332
Zfp942	Gm45097	15.4254
Zeb1	Itga6	15.4244
Ddit3	Gnaq	15.4228
Zfp273	Peli3	15.4031
Zfp36l2	Gm34248	15.3845
Atf4	Gm973	15.3609
Nr1d1	Snrnp70	15.3185
Junb	Btg2	15.2757
Plek	Gm12607	15.2637
Egr1	Ppp1r15a	15.2624
Zfp36l2	Tpcn2	15.2335
Hes5	Id2	15.2262
Zfp280c	Ntrk3	15.2218
Zfp950	Tigd3	15.2
Zfp318	Cebpb	15.164
Myt1l	Gm44029	15.1528
Yeats4	Pnma3	15.1411
Zbtb20	Aqp4	15.139
Ikzf2	Snhg9	15.1339
Gzf1	Slc25a38	15.1262
Sox4	Fabp7	15.1242
Junb	Ppp1r15a	15.117
Pou3f2	Nfkbia	15.1079
Hes5	Akr1c13	15.1011
Zfp292	Srrm4os	15.0727
Tsc22d3	Hes5	15.0713
Paxbp1	Hsp90ab1	15.0638
Arid4b	Zw10	15.0638
Zfp595	Parg	15.0564
Hes5	Olah	15.0529
Nr1d1	Ccnb2	15.0404
Hmgb3	Cfap44	15.0304
Gm14412	Arid4a	15.0253
Tsc22d3	Jund	15.0011
Rfx7	RP23-116E3.2	14.9952
Bhlhe40	Mios	14.9867
Tsc22d2	Ddit3	14.9697
Hes5	Dbi	14.9642
Nr1d2	Gcnt4	14.9536
Lyar	Lnx2	14.9482
Ddit3	Ttll6	14.9377
Zfp597	Utp23	14.9063
Rfxank	Mrpl45	14.8986
Zbtb20	Cntd1	14.8854
Bhlhe40	Egr1	14.8794
Ttf1	Utp14a	14.8742
Tsc22d3	Ccdc22	14.8587
Bhlhe40	Gria2	14.8385
AW146154	Coq10a	14.8196
Zkscan16	Sntg2	14.8196
Zbtb20	Plxnb3	14.7982
Stat3	Slc38a1	14.7956
Zfp40	Igdcc3	14.7913
Zfp300	2410022M11Rik	14.789
Nr1d1	Gm17812	14.7861
Junb	mt-Nd1	14.7861
Tshz2	mt-Nd4	14.7774
Arid4b	Slu7	14.7699
Zbtb20	Arhgef3	14.7526
Hdx	Tsen15	14.7491
Zfp747	Grpel2	14.7415
Paxbp1	Slc9a7	14.736
Hlf	Luc7l3	14.7153
AW146154	Ccdc88a	14.6527
Zfp318	Lgi1	14.6526
Zfp644	4732471J01Rik	14.6455
Hes5	Mchr1	14.6171
Camta1	Hhat	14.6098
Nr4a1	Bhlhe40	14.6083
Cebpd	Meg3	14.6056
Zfp280c	Gm37297	14.6018
Yeats4	Zfp747	14.594
Egr1	Klf4	14.5896
Tshz2	Zfp81	14.5724
Tsc22d3	Dqx1	14.5678
Hlf	Id2	14.5673
Dbp	Gm4918	14.5656
Baz2b	Gm3764	14.5315
Rorb	Ebf1	14.503
Pou2f2	Gm10132	14.5002
Sox4	Osbpl3	14.4707
Nr4a1	Btg2	14.4616
Zscan25	Ttc30b	14.4493
Zfx	Gm10421	14.4398
Gcfc2	Ccdc60	14.4384
Myef2	Kars	14.4351
Zfp1	Ppil4	14.4114
Mllt10	Slitrk3	14.3857
Fos	Gm42692	14.3571
Zeb1	5730408A14Rik	14.3311
Hlf	Gm42973	14.3052
Nfat5	Zfp791	14.3016
Hmgb3	Zfp619	14.2802
Zbtb11	Atrx	14.2571
Peg3	Ift43	14.2561
Max	Snhg14	14.2494
Sox11	Apoc1	14.2486
Junb	Dusp1	14.2456
Bhlhe40	Hsp90ab1	14.2348
Klf4	Btg2	14.2337
Gzf1	Zc3h12c	14.2202
Bhlhe40	Nr4a1	14.2169
Zfp30	Tgfbr1	14.2112
Zfp811	Flnb	14.2076
Lyar	Gm43229	14.1707
Zbtb1	Gm29170	14.1624
Junb	Klf4	14.1569
Zfp30	Gm29394	14.1534
Atf4	Rest	14.1287
Id2	Gigyf2	14.1257
Mllt10	RP24-447D19.2	14.1218
Zfp90	Gm5113	14.12
AU041133	Stum	14.105
Zfp91	Smarca2	14.0671
Zfp948	B230208H11Rik	14.0664
Arid4a	Snrnp70	14.0613
Zfp994	1110008P14Rik	14.0544
Mef2a	Sacs	14.0529
Hes1	Ccnl1	14.0347
Jun	Dusp1	14.0301
Zfp148	Gm42979	14.0043
Rax	Zscan25	14.0018
Jund	Gm12405	13.9947
Max	Tln2	13.9869
Id2	Zkscan16	13.9699
Zfp251	Krit1	13.9541
Zfp617	Gm26575	13.9381
Zfp995	Ppm1f	13.9349
Nr3c2	Arl16	13.9234
Max	Gm15157	13.9108
Fos	Cpe	13.9055
Nfat5	B230307C23Rik	13.8997
Sox5	Baz1a	13.8961
Zeb1	Gm3764	13.8802
Gcfc2	Shank3	13.8496
Lyar	Zdhhc3	13.8454
Zfp644	Fam179b	13.8365
Zbtb20	Nipbl	13.8347
Zbtb16	Zc3h13	13.8299
Zfp30	Bdp1	13.8275
Id2	Plp1	13.8241
Zfp180	Gm4707	13.8239
2610008E11Rik	Gm11849	13.8106
Sox4	Hes5	13.8071
Tsc22d3	Pax6	13.8032
Nr4a1	Gadd45g	13.7848
Klf4	Hes1	13.7847
Ikzf2	Ash1l	13.7795
Yeats4	1700020L24Rik	13.772
Zbtb16	Gm6123	13.7708
Tsc22d3	Tmem229b	13.7663
Zbtb11	E230016M11Rik	13.7623
Tsc22d2	Senp6	13.7273
D130040H23Rik	Papolg	13.7247
Zfp273	Tmem179	13.7153
Zfp148	Ttll10	13.6924
Gtf2ird1	Slc39a2	13.6877
Id2	Snrnp70	13.6802
Zfp644	Thtpa	13.6768
Zfp597	Tspan2	13.6551
Hes5	Gm25873	13.6516
Paxbp1	1110008L16Rik	13.6437
Arid4b	Dydc1	13.6388
Zfp748	Zbtb41	13.6294
Hes5	Zmym1	13.6243
Zic1	Gpr17	13.6091
Id2	Gm26189	13.5942
Rorb	Bod1l	13.5827
Dnajc2	Khnyn	13.5826
Id2	Lpo	13.5511
Zic1	Kdm3a	13.5499
Egr1	Cyr61	13.5406
Zfp91	Sarm1	13.5251
Cebpd	Jund	13.521
AU041133	Zfp300	13.4855
Id3	Mbp	13.4652
Zfp626	Nuak1	13.4457
Zfp619	Sun1	13.4414
Klf4	Junb	13.4334
Pou3f2	Nipbl	13.432
Hes1	Fam21	13.4293
Tada2b	Gm26519	13.4213
Camta1	Megf11	13.3985
Zfp942	Gm38248	13.3909
Zbtb1	Slc20a1	13.3853
Zkscan5	Myh11	13.3744
Crebrf	Pard3b	13.3648
Arid4a	Gla	13.355
Rest	Exoc4	13.3521
Zbtb26	Fbxl12os	13.3512
Rfx7	Rab39b	13.3503
L3mbtl3	Zcwpw2	13.3499
Pgr	Hbb-bs	13.333
Trerf1	Prdm16	13.3114
Prdm2	Mfsd3	13.2985
Foxj3	Kif5c	13.2945
Arid4b	Nipbl	13.2937
Tshz2	Aqp4	13.2922
Gzf1	Pnn	13.2824
Plek	Tmem209	13.2734
Zbtb20	Vip	13.269
Junb	Hsp90ab1	13.2628
Rfx7	Med14	13.2473
Zbtb1	Ric1	13.2293
Rel	Arid4a	13.2161
AW146154	Bod1l	13.2054
Baz2b	Akr1b3	13.2052
Paxbp1	D3Ertd751e	13.1989
Zkscan5	Gm37874	13.1893
Hlf	Zfp1	13.1851
Tsc22d3	Hsp90aa1	13.1715
Zbtb46	BC018473	13.1678
Zfp612	Tmtc2	13.1525
Ikzf4	Nipbl	13.1435
Hes5	mt-Rnr1	13.1404
Zbtb20	Gm44235	13.1401
Zfp300	Gm13493	13.1328
Stat3	Rcor1	13.1296
Zfp292	Ska2	13.1214
Zfp619	Ggta1	13.1198
Pou2f2	Morc2a	13.1075
Lyar	Gm19445	13.0819
Id2	Mcm3	13.0684
Zfp37	Egfl6	13.0585
Irf1	Oasl2	13.0419
Junb	Zbtb20	13.0413
D130040H23Rik	Gadd45b	13.0369
Id2	Gm6065	13.0244
Zfp61	Hook3	13.0231
Zbtb1	A330074H02Rik	13.0196
L3mbtl3	Thbs1	13.0025
Zkscan4	Tmem63a	12.9956
Zfp281	Uvssa	12.9955
Id2	Adgb	12.9791
Id2	RP24-163K4.1	12.9709
Zfp770	Camta1	12.9691
Hes1	Sfrp5	12.9645
Jun	Dclk1	12.9523
Jun	Zbtb20	12.9431
Id2	Usp33	12.904
Ddit3	Gm14892	12.9024
Arid4a	Acad12	12.8889
Nfat5	Serinc2	12.8818
Hes1	Cyr61	12.8787
Yeats4	Sla2	12.8683
Egr1	Dbi	12.8615
Nr4a1	Cyr61	12.8539
Nr1d1	Mmp14	12.8304
Foxb1	Snrnp70	12.8256
Zbtb20	mt-Rnr1	12.8237
Klf2	Pifo	12.8222
Rfx7	Zfp786	12.8146
Fosb	Bhlhe40	12.8114
Jund	Ccdc62	12.7984
Nr1d2	Cpe	12.7953
Gzf1	Ppp1r15a	12.7941
Adnp2	Hspb8	12.7882
Fosb	Tsc22d3	12.7768
Id2	Dlx6	12.771
Stat3	Nek1	12.7672
Nr6a1	Naa16	12.7647
Hes1	Tsc22d3	12.7574
AW146154	Ccnl1	12.7404
Zbtb20	Gnaq	12.7319
Atf3	Ik	12.7293
Zic1	Grik1	12.7269
Id3	Dock8	12.7194
Dbp	Uty	12.7182
Zfp644	Uvrag	12.7082
Id3	mt-Nd2	12.701
Zfx	Cacna1b	12.6825
Tef	Dbp	12.679
Zfp791	Tet1	12.6787
Jund	Jun	12.6708
Id3	Apip	12.6655
Jund	Pgr	12.6643
Hes5	Patz1	12.661
Egr1	Tsc22d3	12.6411
Atf4	Tppp3	12.6343
Zfp335	Arvcf	12.6245
Stat3	B3galt2	12.6232
D3Ertd254e	Gm13492	12.6135
Sox4	Layn	12.6106
Zfp664	2810004N23Rik	12.5899
Stat3	mt-Nd4	12.5875
Egr1	Dusp1	12.5753
Hes5	Sord	12.5486
Dbp	Adgrg2	12.5453
Egr1	Plp1	12.5333
Tef	mt-Nd4	12.5064
Gcfc2	Gm15410	12.5038
Zfp950	Cse1l	12.5035
Arid4b	Slc36a1	12.4879
Zbtb20	Slc38a1	12.4785
Zbtb46	Gm11839	12.4698
Hes1	Fosb	12.4691
Zic1	Gfap	12.4621
Zfp91	Fam81a	12.433
Id2	Tyk2	12.426
Paxbp1	Ciart	12.4198
Tsc22d3	Dclk1	12.4167
Zfp644	Gm8217	12.4143
Nr1d1	Rbm8a2	12.411
AU041133	Edn3	12.409
Irx2	Gpn1	12.3994
Ikzf2	Capn12	12.399
Fos	Plp1	12.3963
Zfp748	Efna4	12.3899
Zfp786	Mtif3	12.3852
Zfp30	Lnpep	12.3805
Zfp970	Sbsn	12.3766
Zfp300	Klhl24	12.3669
Bhlhe40	Fos	12.365
Rest	Ift74	12.3641
Id2	Patz1	12.3573
Nr1d2	Fgfr1op	12.3514
Zbtb20	Ccdc88a	12.3204
Zfp563	Zswim6	12.3168
Rorb	Gcc2	12.3127
Zfp950	Rrnad1	12.3083
Cebpb	Zfp318	12.297
Adnp2	Lsm11	12.2966
Zfp597	Gm16201	12.2964
Pou3f2	Zfp128	12.2933
Ikzf4	Ikzf2	12.285
Pou2f2	Rad50	12.272
Zfp950	Pde1a	12.2719
Id3	Ccser1	12.2637
Zfp300	Krba1	12.2513
Bbx	1110065P20Rik	12.2354
Mbd4	Tiam1	12.2349
Mkrn2	Aox3	12.2341
Tsc22d2	Cyp2j8	12.2281
Tsc22d3	Dbp	12.2055
Zbtb41	Adgrl2	12.2001
Tef	Dab2	12.1899
Id2	Litaf	12.1816
Rcor1	A2m	12.169
Egr1	mt-Nd2	12.1617
Dbp	Pcsk5	12.1614
Dbp	Tnni3	12.1505
Sox5	Cpne9	12.1484
Crebrf	Clcn3	12.1386
Mbd1	Gm22121	12.1325
Nr1d2	Dopey1	12.1288
Hes1	Dbi	12.1205
Zfp791	Ythdc1	12.1077
Zfp612	D330050G23Rik	12.1027
Stat3	Glg1	12.1018
Bhlhe40	Jun	12.0921
Mkrn2	Cabyr	12.0845
Nfyc	Gm3764	12.0564
Fosb	Zfp36	12.0562
Zkscan5	Gm16958	12.0562
Dbp	Hlf	12.0435
Rlf	Sdpr	12.0381
Zfp791	Akap9	12.0306
Dnajc2	Zbtb20	12.0299
Sox11	Meg3	12.0159
Hmgxb4	Rnf32	12.011
5430403G16Rik	Gnaq	12.0106
Rfx7	Unc80	12.0065
Id2	Nup50	12.0053
Nfyc	Akap13	11.9998
Nr1d1	Pcdhb21	11.9976
Zeb1	Snrnp70	11.9744
Zbtb20	Dock8	11.9594
Jun	Pabpc4l	11.9559
Id2	Grik1	11.9435
Sox13	Slc25a40	11.9408
Hlf	Hsp90ab1	11.9376
Hes5	Plekho1	11.9309
Zfp942	Eml6	11.8964
Zfp280c	Fbl	11.8937
Nr1d1	2900052N01Rik	11.8817
Id2	Gm9796	11.8813
Prdm16	Sun2	11.85
Bhlhe40	Id2	11.8438
Tshz2	mt-Nd2	11.839
Hmgb3	Umad1	11.8309
Zfp40	Ccnl1	11.8306
Zbtb20	Malat1	11.807
Fosb	Dclk1	11.7981
Zfp791	Kif15	11.7846
Srf	Fam163b	11.7663
Mecom	Rbfox3	11.7662
Zfp30	Dmp1	11.7657
Nr1d1	Tatdn1	11.7599
Rcor1	Gm43570	11.7548
Id3	Gria2	11.7496
Pou3f2	Phip	11.7478
Rfx7	Gm6776	11.7474
Atf7	Pard3b	11.742
Fos	Tnni1	11.7301
Zic1	Gdf10	11.729
Hes1	Gadd45g	11.7231
Cebpd	Svep1	11.7227
Plagl2	Nkd2	11.7218
Nr4a2	Neat1	11.7166
Nr4a1	Jund	11.7149
Mbd4	Gm5117	11.7125
Id3	Kifap3	11.7089
Mllt10	Hist2h3c2	11.7059
Hlf	Cited2	11.7049
Fosb	Socs3	11.6992
Zfp91	mt-Nd1	11.6845
Id2	Kifap3	11.6822
Paxbp1	Fam227b	11.6815
Stat3	Pter	11.6711
Ddit3	H2afx	11.6699
Dnajc2	Trim62	11.667
Zbtb20	Scel	11.6621
Mbd1	Stat5b	11.6531
Creb3l1	Brix1	11.6501
Zfp950	Tsc22d3	11.6447
Hsf2	Mmp2	11.6284
Arid4b	mt-Rnr1	11.6228
Zbtb41	Hsd11b1	11.6161
Cebpb	Gm11767	11.6095
AU041133	Bambi	11.6011
Patz1	Bsg	11.5826
Hes5	Zfp595	11.5728
Id3	Ccdc34	11.5712
Tsc22d3	Gm4675	11.5704
Baz2b	Gm4852	11.5686
Zkscan5	Gm26670	11.5642
Prdm16	D130020L05Rik	11.5631
Zbtb38	Shq1	11.5616
Prdm2	Dolk	11.559
Peg3	Mlh1	11.5562
Id3	Hspa5	11.5315
Pou3f2	Dbi	11.5313
Tef	Ncbp3	11.5307
Mecom	Gm38187	11.5286
Sox4	Gripap1	11.5256
D3Ertd254e	Thap6	11.5249
Prdm2	Brd9	11.5171
Ddit3	Unc5cl	11.4985
Zfp335	Col4a3bp	11.4981
Hes5	Zdhhc20	11.4829
Zbtb46	Sphkap	11.4736
Zfp335	Pnn	11.4677
Pou2f1	Cacnb3	11.4675
Max	Abcb1a	11.4635
Zkscan4	BC034090	11.4611
Fos	Hspa5	11.4417
Jund	Lrrc6	11.4399
Zfp948	Rhoc	11.4337
Hlf	mt-Nd4	11.4303
Sox4	Gm5617	11.4299
Nrf1	Gm11508	11.4196
Hmgxb4	Dio2	11.4176
Zfp239	Ppfibp1	11.4022
Dmtf1	Rbmx2-ps	11.3962
Arid4b	Ift88	11.3868
Ikzf4	Npffr1	11.3793
Nr1d1	Ppp1r21	11.3635
Zfp950	Pdik1l	11.3584
Hes5	Fam163b	11.3358
Egr1	mt-Rnr1	11.325
Foxj3	Rock1	11.3171
Dach1	Epb41l3	11.3153
Cebpd	Ift88	11.3105
Hes5	Ebf2	11.3013
Zbtb20	Npy	11.2925
Yeats4	Gm16418	11.2749
Crebrf	Gabbr2	11.2641
Myef2	Pum3	11.2522
Ddit3	Aqp4	11.249
Gm4924	Cep41	11.2378
Stat5b	Gm22121	11.2349
Ddit3	Id3	11.2295
Id2	Dzip1	11.2226
Gm20939	Gm44616	11.2201
Klf2	Wbscr27	11.2085
Arid4b	Dusp1	11.207
Hes5	Sugt1	11.2015
Peg3	Cenph	11.1795
Id2	Tef	11.1676
Id2	Gm17103	11.1579
Myc	Fhad1	11.1579
Rfx7	Ccar1	11.141
Zbtb38	Pdgfa	11.1337
Zkscan4	Smc6	11.1308
Zbtb46	Tekt2	11.1219
Foxb1	Gm26691	11.1059
Zbtb20	Gm45220	11.0893
Zfp950	Slc25a45	11.0876
Zfp280c	Il17ra	11.085
Foxb1	Sdr39u1	11.0781
Zfp942	Gm12326	11.0772
Zbtb26	Hes5	11.0761
Zfp617	Gm14044	11.0758
Jund	Gria2	11.0753
Zbtb20	Gpr17	11.0667
Atf3	Gnaq	11.065
Bbx	Slc29a4	11.0601
Camta1	Casp7	11.0529
Egr1	Hspa5	11.0502
Peg3	Zfp704	11.0498
Hes1	Klf4	11.0476
Foxj3	1110032F04Rik	11.0344
Peg3	Dkc1	11.0296
Zfp644	Gm6133	11.0292
Zfp61	Folh1	11.0284
Zbtb11	Gm42767	11.0271
Jund	Bhlhe40	11.0258
Zkscan1	Ccdc112	11.0019
Paxbp1	Uap1	11.0014
D130040H23Rik	Arid4a	10.9998
Stat5b	Adat2	10.9984
L3mbtl3	Ugcg	10.9972
Zeb2	Yeats2	10.9507
Srf	Tinf2	10.9488
Zfp280c	Pik3cd	10.947
Nfat5	Map3k14	10.9406
Zfp791	Katnal1	10.9396
Nr1d2	Ung	10.9303
Ddit3	Ik	10.9234
Zic1	E230001N04Rik	10.9224
Gabpa	Zbtb16	10.9175
Hdx	Dcaf15	10.9091
Zbtb20	Glg1	10.9083
Zfp1	Dab2	10.9056
Atf7	Mbp	10.9016
Klf4	Jun	10.8935
Nr4a2	Pou3f2	10.8843
Stat3	Eps8	10.8779
Zfp879	1810041H14Rik	10.8748
Zfp644	Gm44640	10.8623
E4f1	Ralbp1	10.8566
Prdm9	Tifa	10.8555
Zbtb20	Mkrn3	10.8542
Zfp281	Hnrnpa1	10.8522
Atf4	Bsg	10.8516
Gabpa	Mogat1	10.8489
Zfp37	Lyrm1	10.8489
L3mbtl3	Zswim1	10.8483
Dbp	Crispld2	10.8453
Paxbp1	Arhgap11a	10.8423
Sox5	Gm23037	10.8308
Zfp563	Tppp	10.829
Foxb1	Gm19426	10.8269
Zkscan5	Zic1	10.8255
Zfp612	Klf4	10.8098
Egr1	Dclk1	10.8096
Mbd4	Brd9	10.8002
Zic1	Gm44235	10.7953
Pgr	Hbb-bt	10.7875
Zfp91	Gm15696	10.7864
Dbp	Spag17	10.7725
Zfp37	Plk2	10.7716
Mllt10	Fzd2	10.7703
Bhlhe40	Snrnp70	10.7627
Nr1d1	Ntrk3	10.7617
Zkscan1	Csnk1g3	10.7604
5430403G16Rik	Cers2	10.7451
Zkscan2	Tram1l1	10.7385
Tet2	Hlf	10.738
Dlx6	Gm37376	10.7182
Jun	Fastkd5	10.717
Zfp970	Artn	10.7153
Nr1d2	Ptgds	10.7133
Arid4b	Pde4a	10.7099
Zbtb20	Gm11824	10.709
Id2	Casp7	10.7046
Egr1	Id3	10.7045
Id3	Mtrr	10.7018
Maff	Impdh2	10.6954
Zfp236	Tpr	10.6938
Pou3f4	Gm15635	10.6909
Nr3c2	Zfp750	10.6818
Rorb	Snap29	10.6802
Nr3c2	Ebf2	10.6801
5430403G16Rik	Efr3a	10.6749
Zfp91	Zfp786	10.6743
Jun	Nfkbiz	10.6644
Peg3	Fam69c	10.663
Pou3f2	Zbtb20	10.6561
Zbtb20	Rpl3-ps2	10.6457
Tsc22d3	Spag17	10.6212
Prdm2	C1qc	10.6158
Zfp318	Mkrn3	10.6135
Camta1	1110032F04Rik	10.6123
Stat3	Aqp4	10.6119
Meis2	Gm43110	10.6106
Zfp300	A230103L15Rik	10.6101
Tet2	Arid4a	10.61
Ddit3	mt-Nd5	10.6096
Pgr	Hba-a1	10.5971
Zfp37	Phospho2	10.5963
Hmgb3	Mpp7	10.5957
Zkscan16	Vps13a	10.5931
Zfp664	Heg1	10.5925
Rfxank	Gm44640	10.5921
Atf7	Aatk	10.5771
Tef	Npr3	10.561
Nr1d2	Gria2	10.557
Zfp959	Lins1	10.5531
Zkscan16	Ly6e	10.5493
Pou3f2	Plp1	10.5467
Pou3f2	Lgi1	10.5465
Zfp942	Ak7	10.5451
Klf4	Gm9157	10.5316
Crebrf	Strbp	10.5276
Atf4	Crispld2	10.5242
Zfp950	Tmem184c	10.5207
Foxj3	mt-Co1	10.5167
Egr1	Hes5	10.5081
Arid5b	Gm43859	10.5011
Atf4	Mmp14	10.4865
Zfp36l2	Lsm10	10.4857
Cebpg	Gm9625	10.481
Jund	Camk2n2	10.4774
Hes1	Malat1	10.4764
Zfp280c	Mettl5os	10.4756
Zfp942	Cxxc4	10.4722
Zbtb38	Abl1	10.4699
Tet2	R3hdm4	10.4625
Zfp281	Uty	10.4616
Zfp251	As3mt	10.4527
Hes1	Ppp1r15a	10.4524
Peg3	Hist1h4a	10.4503
Zfp612	Cntrob	10.4457
Id2	Gabbr2	10.4268
Zbtb20	Pus1	10.4218
Id2	Ifit1	10.4183
Pou3f4	Gm24601	10.4138
Peg3	Tmem179	10.4135
Sox5	Slc6a6	10.412
Sox5	Thoc2	10.409
Nr1d1	Zbtb20	10.4042
Zfp747	Ctnnbip1	10.402
Baz2b	Olfr287	10.3989
Bbx	Cmss1	10.3969
Zfp280c	Mroh7	10.3872
Lhx1	Rgs16	10.3865
Nr4a1	Plp1	10.3845
Foxb1	Gm8217	10.3767
Rfxank	Thtpa	10.3761
Sox11	Pla2g4a	10.3735
Zfp300	Kifap3	10.3733
Zbtb20	BC006965	10.3713
Msx1	Gm43737	10.3667
Zfp30	Prkab2	10.3536
Zfp90	Akap9	10.342
Fos	Cxcl10	10.3402
Zeb2	1500009L16Rik	10.3396
Zfp300	Bambi	10.3278
Mllt10	Dhx8	10.321
Creb1	Gtf2e2	10.3034
D3Ertd254e	9430092D12Rik	10.3022
Zfp664	Mllt3	10.298
Zeb1	Gm43029	10.2939
Id2	Cxcl10	10.2936
Tsc22d2	Nipbl	10.2923
Zfp292	Car10	10.2903
Rcor1	Epha7	10.2896
Bhlhe40	Ttf1	10.2877
Zfp292	Zfp970	10.2826
Nr3c2	Gm43737	10.2804
Zfp160	Olfr658	10.2677
Zfp1	Nos1ap	10.2653
Jun	Plp1	10.2628
Zfp950	Hmgb1-ps6	10.2616
Zscan25	4732440D04Rik	10.2601
Zfp612	Fchsd1	10.26
Id3	S100a11	10.2467
Stat3	Ik	10.2442
Zfp91	Rnf217	10.2419
Arid4b	Sema3b	10.2416
Id2	Cpm	10.233
Zeb1	Atf4	10.2286
Atf4	Pole3	10.2234
Fosb	Atrx	10.2172
Pou3f4	Adam22	10.2139
Arid5b	Cox10	10.2136
Tsc22d3	Fbxo28	10.2066
Tshz2	Pgam1	10.2056
Sox5	Rbm25	10.2023
Dnajc2	Ebf1	10.2005
Atf3	Glg1	10.1993
Stat3	Smc2	10.1873
Sox4	Sv2a	10.1837
Zfp950	Dab2	10.1739
Hlf	Sfrp5	10.1701
Zfp644	Gm11266	10.1699
Zbtb11	Snrnp70	10.1671
Nfat5	Gm43133	10.1647
Creb3l1	Folh1	10.1615
Zfp273	Peg3	10.1611
Ebf2	Dolk	10.1606
Tfam	Rsph1	10.1467
Tef	Fabp7	10.1461
Zfp597	Pop4	10.1425
Bhlhe40	Tef	10.142
Hlf	Enox2	10.1385
Stat3	Gm26575	10.1304
Zfp950	Rit2	10.1227
Nr1d1	Zfp704	10.1214
Zfp950	Hspa5	10.1137
Zfp617	Prpf38b	10.1109
Id2	Gnaq	10.1088
Mkrn2	Pcdhb7	10.1027
Zeb1	Eef2kmt	10.1019
Jun	Bhlhe40	10.0999
Rest	Apoc1	10.0977
Hlf	mt-Nd1	10.0932
Fos	Neat1	10.0879
Tsc22d2	Pacsin2	10.0861
Zfp236	Gm37452	10.0703
Zfp995	Gm6733	10.0695
Dbp	Pnn	10.0625
Tsc22d3	Slc36a1	10.0583
Sox11	Fbxo38	10.057
Id2	Gfap	10.051
Gzf1	Tmed8	10.0503
Dnajc2	Ctss	10.0438
Zfp612	Ryr2	10.0424
Zfp292	Adgb	10.0348
Klf4	RP24-278L20.2	10.0339
Smad1	6430584L05Rik	10.023
Zfp930	Zfp472	10.0204
Zfp930	B3galt2	10.0186
2810021J22Rik	Anapc4	10.0185
E4f1	Msc	10.0084
Dnajc2	B3galt2	9.9917
Zfp108	9430038I01Rik	9.98628
Zfp879	Adarb1	9.98004
Pou3f4	mt-Nd5	9.9709
Bhlhe40	mt-Nd2	9.9629
Zfp597	Gk5	9.96028
Zbtb16	Ccdc88a	9.95082
Tsc22d2	Bod1l	9.94283
Tsc22d3	Dab2	9.9389
Adnp2	Cox8b	9.93391
Foxb1	Cpe	9.93327
Tet2	Stmn4	9.92297
Adnp2	Zfp783	9.91156
Jund	Cpe	9.9108
Pgr	Lman1	9.91017
Zglp1	Ranbp17	9.91005
Tsc22d3	Gpank1	9.90741
Mbd4	Il15	9.89157
Zbtb1	Gm28719	9.89032
Nr1d1	Cpe	9.88751
Zfp148	Plxna4	9.88068
Zfp30	4833413G10Rik	9.88068
Yeats4	Sox13	9.87979
Tshz2	Eps8	9.87948
Zfp879	C130075A20Rik	9.87898
Creb1	mt-Cytb	9.87313
Zfp37	Mfsd7a	9.87224
Fosb	Plp1	9.86944
Zfp180	Gm19445	9.86712
Trerf1	Gm4217	9.86661
Zfp770	Pcdhga8	9.86281
Nr1d2	Ing2	9.85932
Zfp160	Zfp281	9.85472
Zbtb11	Gm44053	9.85192
Dbp	Haus6	9.85168
Nr1d2	Casp8	9.84881
Zbtb20	Pax6	9.84488
Hes5	Med18	9.83202
Hmgb3	Thumpd3	9.83037
Zfp948	Arhgap10	9.82384
Id3	Gm37376	9.8236
Junb	mt-Nd4	9.82294
Pou3f4	Gfap	9.81979
Myef2	Cul4b	9.81656
Pax6	Zfp563	9.80761
Atf4	Malat1	9.80559
Sox4	Ttc37	9.80146
Zbtb5	Gpx1	9.79826
Mllt10	Fra10ac1	9.79331
Tef	mt-Nd2	9.78081
Creb1	Frzb	9.7706
Klf2	Ppp1r15a	9.76519
E4f1	Dtnbp1	9.76487
Zfp180	Gm8957	9.76451
Patz1	R3hdm1	9.76304
Meis2	Cfap36	9.75468
Zfp239	Lrrc42	9.75211
Zfp612	Ddx11	9.75199
Zic1	Chmp6	9.73568
Stat3	Ddx11	9.73193
Rorb	Gm38039	9.73134
Zfp664	AV356131	9.72671
Ddit3	mt-Nd2	9.71992
Dnajc2	Rock2	9.71907
Zfp280c	Higd1b	9.71853
Zfp30	Rsad1	9.71565
Hes1	Hspa5	9.71256
Arid5b	Ccnl1	9.71202
Zfp281	Dcaf8	9.71023
Zfp335	Arid4a	9.70909
Prdm2	Sept4	9.70257
Ttf1	Gm25873	9.69904
Max	Gm43309	9.69739
Zfp667	Gucd1	9.69721
Zkscan4	Eif2s3x	9.69471
Hes5	Elmod2	9.69137
Atf4	Smad1	9.68838
Zfp770	Adam22	9.68668
Zfp335	Gfod1	9.68401
Dbp	Cfap36	9.68159
Zfp644	Syngr1	9.67471
Tsc22d3	Clic6	9.67419
Arid4a	Gm42973	9.66336
Fosb	A930029G22Rik	9.66276
Zfp950	Gm4221	9.66061
Atf4	Snrnp70	9.66032
Rorb	Rbm25	9.65654
Gzf1	Rabgap1	9.64307
Tsc22d3	Zfp251	9.64186
Zfp503	Mbp	9.64182
Zfp318	Extl1	9.63482
Mef2a	Pdgfra	9.63363
Zkscan8	Mical2	9.63258
Zbtb11	Tctn3	9.63219
Mkrn2	Trim27	9.6311
Zbtb11	Gcnt4	9.62917
Cebpd	Gm9967	9.6205
Rfxank	Kras	9.60881
Zbtb11	Bsg	9.60879
Trerf1	Ndufaf4	9.6083
Rfxank	Lingo4	9.60764
Tsc22d3	Sarm1	9.60538
Pou3f2	Cacng4	9.60324
Stat5b	Foxj3	9.59828
Zfp128	Ndufaf6	9.59335
Zfp950	Ube3a	9.58755
Adnp2	Bsg	9.57621
Zfp281	Med11	9.57459
Tef	Ccdc88a	9.57298
Paxbp1	Gm6776	9.57232
Mllt10	Mchr1	9.56541
Dbp	Xdh	9.56305
Crebrf	Aqp4	9.55659
Plagl2	Tmem87b	9.55391
Zbtb1	Bcor	9.5404
Hes1	Egr1	9.53719
Tet2	Jund	9.52894
Zfp37	Usp31	9.52323
Zfp664	Dcaf8	9.52141
Nr1d1	Gm20512	9.51993
Prdm2	Mtif2	9.5191
Adnp2	Dcaf8	9.51418
Smad1	Gm6065	9.5122
Zfp644	Gm15892	9.51016
Rlf	Lpo	9.50737
Zfp280c	Ptk7	9.50067
Zbtb20	Gm45153	9.50011
Zgpat	Sirt5	9.50003
Yeats4	Senp6	9.49924
Zbtb11	Gm3764	9.49917
Rfxank	Nrf1	9.49054
Zfp503	Ubr7	9.48577
Ikzf2	Fam21	9.48526
Smad1	9430020K01Rik	9.47866
Pou3f2	mt-Nd1	9.47332
Hlf	Meg3	9.47331
Egr1	Tnni1	9.47207
Klf11	Ttc37	9.47195
Peg3	Mri1	9.47103
Bhlhe40	Fosb	9.46613
Msx1	Nr3c2	9.46502
Nrf1	Npr1	9.44932
Id2	Fos	9.44843
Rfxank	Zeb1	9.44796
AW146154	Prr11	9.4437
Bhlhe40	Stxbp6	9.43867
E4f1	Igflr1	9.42367
Zic1	Cpe	9.41566
Zbtb41	2210008F06Rik	9.41228
Zfp386	Slc5a3	9.41213
Maff	Emd	9.41173
Zfp791	Zmat4	9.40634
Egr1	Eif2ak3	9.40277
Arid4a	Myt1l	9.40236
Bbx	Tubb4b	9.40085
Zfp61	Ube2ql1	9.39639
Id3	Sord	9.39532
Arid4b	Tsc22d3	9.39444
Nr3c2	Msx1	9.39205
Gabpa	Dnajc13	9.38485
Pou3f2	Dclk1	9.38156
D130040H23Rik	Gm37077	9.37928
Zfp91	Sult1a1	9.37613
Zkscan1	Spef2	9.37368
Nfat5	Zfp81	9.36969
Rcor1	Arhgap22	9.3685
Tsc22d3	Zbtb20	9.36687
Zfp811	Tmem183a	9.36622
D3Ertd254e	Fam84a	9.35991
Zfp454	Nefl	9.3566
Zfp1	Abcc1	9.35644
Zbtb20	Arid3b	9.34304
Fos	Gpatch3	9.33259
Pax6	Smc6	9.331
Atf3	Ar	9.32399
Baz2b	Fra10ac1	9.32311
Dbp	Gm12294	9.31468
Zic1	Acot1	9.31132
Zbtb20	Hdx	9.30779
Zfp959	2610507I01Rik	9.30733
Fezf2	6330403K07Rik	9.29916
Nr1d1	Gm11839	9.29707
Bhlhe40	C1qc	9.29597
Pou2f2	Kdm5d	9.29256
Zfp597	Sap18	9.29229
Zfp37	Msh6	9.29216
Prdm16	Pecr	9.29126
Stat3	Nhlrc1	9.28923
Nfyc	5031434O11Rik	9.28439
Hlf	Zbtb20	9.28263
Zkscan5	Raph1	9.27939
Cebpd	Ntrk3	9.27881
Zfp300	Stum	9.27354
Zeb1	Prima1	9.26777
Zfp251	Enpp2	9.26446
Prdm2	Mios	9.26251
Zbtb46	Fmo2	9.25849
Pou2f2	2810021J22Rik	9.25255
Bhlhe40	Ier2	9.24894
Jun	Slc25a25	9.23868
Nr1d1	mt-Rnr1	9.23477
Tsc22d3	Smarca2	9.23225
Zfp503	Wdr43	9.22148
Zbtb26	Lss	9.22085
Zkscan8	Gm3764	9.21639
Hes5	Mblac1	9.21604
Zbtb38	Gm10563	9.20897
Tsc22d3	mt-Co1	9.2057
Dbp	C230038L03Rik	9.20534
Arid4b	Tomm70a	9.20318
Arid4a	Zfp563	9.19363
Arid4a	Tnrc6c	9.18956
Crebrf	Ccdc88a	9.18641
Hes5	Terf2ip	9.1844
Zic1	Pik3cd	9.18208
Six6	Car3	9.17718
Hmgb3	Gm20646	9.17353
Id3	Tifa	9.17169
Zfp563	Ccar1	9.16793
Zic1	S100a6	9.16407
Gtf2ird1	Baz2b	9.15734
Fosb	mt-Nd1	9.15171
Zfp930	Med11	9.1402
Pax6	Tmem263	9.13279
Paxbp1	Gemin2	9.12921
Dnajc2	Jak2	9.12646
Id2	Cracr2a	9.12204
Atf7	Zfp811	9.1207
Srf	Brd9	9.11453
Tsc22d3	Zmym1	9.11137
Zfp950	Chm	9.10943
Fos	Chm	9.10361
Paxbp1	Tmem107	9.09925
Sox5	Pop4	9.09736
Rfxank	Fam179b	9.09634
D130040H23Rik	Gm42798	9.08701
Rax	Gm30075	9.08591
Zfp36l2	Gm7799	9.06789
Creb3l1	Rpusd3	9.06368
Dbp	Gm42992	9.06319
Yeats4	Rnaseh1	9.06071
Hmgb3	Gpank1	9.06002
Sox4	mt-Nd5	9.05925
Mecom	Naa15	9.05876
Zfp335	Adcy3	9.05818
Bhlhe40	Mical2	9.05747
Zfp318	Psen2	9.05542
Lyar	Slc24a4	9.0528
Trerf1	Cenpw	9.05189
Ttf1	Ints2	9.04998
Gm4924	Snhg5	9.0464
Zfp970	Ddx26b	9.04551
Zbtb11	Slc41a1	9.04345
E4f1	Zfp940	9.0413
Irf9	Nfkbia	9.0377
Nr1d1	Mrps27	9.03645
Sox11	Hes5	9.03073
Six6	Fas	9.01568
Bhlhe40	2210008F06Rik	9.01452
Zeb2	Mllt4	9.01407
Egr1	Smarca2	9.01159
Yeats4	Clcn3	8.99093
Junb	mt-Nd2	8.98407
Zbtb20	Atxn1	8.98272
Paxbp1	Zfp668	8.9776
Id2	Gria4	8.97757
Litaf	Stard5	8.97582
Zkscan8	Gm16477	8.97124
Zfp280c	E230001N04Rik	8.96961
Sox13	Fam3a	8.96756
Hlf	Cyba	8.96121
Gabpa	Rbm25	8.95193
Nr1d1	Tmem141	8.95017
Crebrf	Gal	8.94835
Zfp597	Rsph1	8.94392
Mkrn2	B130024G19Rik	8.94137
Ddit3	Slc38a1	8.94056
Nr1d2	Nfkbia	8.93761
Arid4b	A330069E16Rik	8.93722
Zeb1	Klk8	8.93537
Zfp91	Fam21	8.93421
E4f1	Sfrp5	8.93266
Hsf2	Gm38039	8.93052
Fos	Gm10762	8.92982
Zfp617	Xdh	8.92086
AW146154	Ing2	8.91828
Arid4b	Gm42979	8.91506
Zfp644	Lingo4	8.91271
Sox11	Nalcn	8.90974
Zfp563	Scmh1	8.90351
Id2	Abcb1a	8.9
Id3	Ik	8.89318
D130040H23Rik	Flnb	8.88924
Zbtb20	Adamts6	8.88889
Zfp91	Gpatch2	8.88785
Hlf	Dbi	8.87172
Sox4	Gm15696	8.87073
Zfp940	Eif4enif1	8.86572
Pou3f4	Ipo8	8.86454
Zkscan1	2900052N01Rik	8.86395
Nr1d1	Nom1	8.86317
Zfp946	Pcdh17	8.85964
Tshz2	Ddx26b	8.85854
Prdm16	Gm9531	8.85582
Junb	Fzd3	8.85374
Zkscan2	Polr3e	8.84739
Zfp619	Efr3a	8.84591
Rcor1	Stat3	8.84299
Dbp	Tef	8.84157
Creb1	Dkk2	8.83457
Patz1	Dcaf8	8.83358
Zfp597	Upp1	8.83205
Zfp386	Zfp335	8.83088
Zeb1	Bsg	8.82744
Zic1	Tyk2	8.82371
Fos	Pnma3	8.81907
Prdm16	Rpgrip1	8.81475
Atf7	Lrig3	8.80705
Pou3f2	Cyr61	8.80625
Gcfc2	Aox1	8.80591
Zfp318	Ccdc88a	8.80493
Zfp959	Haus3	8.80192
Tef	Pcdh17	8.79268
Sox13	Ganc	8.79204
Fezf2	Cep19	8.78931
Hlf	Gm42992	8.7876
Zkscan16	Gosr1	8.78702
Zfp791	Pik3ca	8.78559
Smad1	Msc	8.77856
Zfp612	Elmod1	8.77848
Zfp850	Trim56	8.77673
Zfp90	Sirt3	8.77389
Hmgb3	Nicn1	8.76787
Id2	Zfp638	8.76653
Peg3	Hdac6	8.76585
Arid5b	Dab2	8.76454
Zbtb20	Btg2	8.76133
2610008E11Rik	Qsox1	8.75958
Stat3	Them4	8.75754
Hes5	Mrps10	8.75719
Jun	Klf4	8.75529
Stat3	Nexn	8.75391
Nrf1	Mllt3	8.75367
Sox11	Fzd2	8.7523
Zfp91	Ppp1r1b	8.73573
Hes5	C1qa	8.73476
L3mbtl3	Dcdc2a	8.7339
Zbtb20	Zdhhc13	8.73026
Id2	Gm43229	8.72962
Zfp91	Gm11456	8.72911
Fos	1700020L24Rik	8.71908
Pou2f1	Gm19680	8.71885
Ikzf2	Npffr1	8.71323
Fos	Trh	8.70875
Nr1d2	Id2	8.70335
Zeb1	Zik1	8.70262
Glis3	Pou3f2	8.70161
Zfp946	Sh2b1	8.70086
Atf3	Btg2	8.69994
Arid5b	Cntrob	8.69988
Tsc22d2	Cacng4	8.69878
Zbtb38	Gm19426	8.69738
Cebpg	Gm4673	8.6954
Hes1	Smarca2	8.69517
Junb	Parp9	8.69507
Tsc22d3	Impdh2	8.69147
Nr1d2	Gm10801	8.68582
Nr1d1	Gm42971	8.68377
2810021J22Rik	Zfp867	8.67859
Tsc22d2	Setd3	8.67842
Peg3	Hivep3	8.67764
L3mbtl3	Sesn2	8.67216
Baz2b	Rpusd2	8.66968
Gcfc2	Fgfr1op	8.66799
Mllt10	Spag6l	8.66505
Id2	Crocc	8.66346
Jund	Gcfc2	8.6632
Hmgxb4	Ppp1r3g	8.65688
Rorb	Alg13	8.64644
Foxb1	Prss45	8.64232
Nrf1	Rfxank	8.63989
Zfp280c	Phtf1os	8.63791
Paxbp1	Ntrk3	8.63763
Zfp503	Cptp	8.63609
Zfp280c	Dbp	8.63393
Zbtb38	Ube3c	8.63285
Zic1	Mcat	8.62743
Pou3f4	Arsb	8.62719
AW146154	Zc3h13	8.62607
Atf4	Rnf169	8.62064
Hsf2	Acat3	8.62004
Tfam	Nrxn3	8.61814
Zkscan5	Dopey1	8.61758
Nfat5	Atp2b1	8.61512
Zfp180	Nalcn	8.61489
Zfp30	Fiz1	8.60994
Zfp90	Prpf40a	8.60967
Zfp280c	Rgs5	8.60798
Arid4b	Ada	8.60791
Zic1	Dnajc28	8.60788
Ttf1	Scn1b	8.60571
Stat3	App	8.60318
Paxbp1	mt-Rnr1	8.59715
Arid4a	Cnksr2	8.59543
Klf11	AC151602.15	8.59476
Nr1d1	Fam78b	8.59374
Paxbp1	Zkscan5	8.59348
Junb	Jund	8.59058
Zfp811	Telo2	8.58895
Zfp763	Dolpp1	8.58475
Zbtb41	Fam174b	8.58466
Cebpd	Dhx8	8.58163
Zfp91	Clcn3	8.57704
Zfx	Rel	8.57529
2610008E11Rik	Zkscan2	8.57316
Atf4	Syngr2	8.57282
Nr1d1	Gm3764	8.57202
Tet2	Dpf1	8.56209
Zfp950	Rbmx2-ps	8.55995
Max	Enc1	8.55373
Creb3l1	Gm13778	8.55108
Hlf	Lpcat2	8.54403
Stat3	Gm43570	8.54255
D130040H23Rik	Slco2b1	8.54056
Mef2a	Nicn1	8.53669
Zkscan1	Gm13205	8.53596
Dbp	Fbl	8.53121
Nr1d2	Dach1	8.52538
Pou2f1	Wdpcp	8.52457
Hes5	D3Ertd751e	8.51746
Cebpg	Sbf1	8.51451
Dbp	D930016D06Rik	8.51211
Nr1d1	Arhgap17	8.50928
Zfp597	Med4	8.50822
Zfp1	Mocs1	8.50642
Mbd1	Slc36a2	8.50197
Hes5	Mfsd3	8.50121
Zfp280c	Snrnp70	8.497
Zfp879	Apod	8.49671
Zfp37	Gm37598	8.49415
Zfp30	Hlf	8.4915
Nr1d2	Zfp1	8.48897
Id3	Gad1	8.48502
Nrf1	Man2a1	8.48165
Zfp1	Fchsd1	8.47996
Zbtb20	Hsp90aa1	8.47806
Tsc22d3	Ifitm1	8.47753
Rorb	Pigh	8.47545
Fos	Anapc4	8.47436
Id2	Rab27b	8.47405
Zkscan16	Gm10575	8.47048
Zbtb20	Gm11849	8.46934
Id2	Hook1	8.45627
Fosb	Dbi	8.45278
5430403G16Rik	Auh	8.45243
Plagl2	Zfp36	8.45167
Zfp386	Dido1	8.43823
Zkscan16	Mrps31	8.43787
Cebpg	Mkrn2	8.43214
Pou3f4	Bzw2	8.42663
Tsc22d3	Cacna1b	8.42521
Myef2	Snx30	8.42429
Tet2	Spg7	8.42407
Zfp281	Baiap2	8.42307
Dach1	1700025G04Rik	8.42242
Zfp770	Alms1	8.41935
Camta1	Cpsf1	8.41821
Id3	Vim	8.41728
Tshz2	Wdpcp	8.40966
Peg3	Peli3	8.40884
Mef2a	Senp2	8.39457
Dmtf1	Rab36	8.3915
Zbtb11	Brms1	8.39073
Zfp770	mt-Tc	8.38983
Zic1	Rgs5	8.37978
Sox11	Aatf	8.37743
Zic1	Pigh	8.36979
Sox4	Nrxn3	8.36841
Arid4a	D130040H23Rik	8.36009
Zkscan8	Hlf	8.35771
Tsc22d3	Smc4	8.35612
Atf4	Gm24601	8.3547
Egr2	Klf4	8.35379
Tsc22d3	Gm37450	8.35178
Zeb1	Zfp90	8.34897
2810021J22Rik	Gm36936	8.34885
Zfp454	Rprm	8.34815
Foxb1	Prima1	8.34775
Dbp	Ibtk	8.34548
Myef2	Myoc	8.34015
Fos	Dusp1	8.33567
Hmgxb4	Aatk	8.33355
Id3	B230334C09Rik	8.33355
Max	Rae1	8.33283
Zfp30	Malat1	8.33249
Sox11	Cox7b2	8.3258
Nr4a2	Mlf1	8.32357
Rfx7	Uap1	8.31631
Zic1	Zc3h7a	8.31461
Nfyc	Flt4	8.3084
Prdm2	Rsph4a	8.3067
Zfp763	Nicn1	8.30549
Zfp970	Olfm3	8.29721
Hivep3	Tstd2	8.29539
Yeats4	Mmp14	8.29075
Fos	Gm16418	8.28924
Tef	Ttc7	8.28855
Camta1	Kif5c	8.28767
Rorb	Zc3h13	8.27985
Zkscan1	Heg1	8.27616
Bhlhe40	Dclk1	8.26938
Zfp811	Nol7	8.26882
Gm4924	Dync2h1	8.26645
Ebf2	Thsd4	8.26447
D3Ertd254e	Gm44005	8.26204
Zfp280c	Gm42971	8.2572
Zfp950	Pnmal2	8.25638
Sox5	Zbtb20	8.24907
Zfp180	3110043O21Rik	8.24389
Zbtb5	Aspg	8.23996
Zfp148	Gabbr2	8.23686
Stat3	Cep128	8.23047
Tshz2	Ung	8.22341
Bhlhe40	mt-Nd4	8.22123
Nr1d1	Fmo2	8.21512
Nr1d1	Gm44890	8.21085
Tef	Dkk2	8.20546
Zfp930	Ppp1r12a	8.205
Hmgxb4	Cfap36	8.1996
Nfat5	Pip4k2b	8.19518
Mef2a	Terf2ip	8.19161
Paxbp1	Ccar1	8.18936
Zfp748	Mmaa	8.1887
Fos	Ppp1r15a	8.18735
Arid4b	Nbeal2	8.18702
Arid4b	9530051G07Rik	8.1791
Gtf2ird1	Sox4	8.17514
Adnp2	Pnn	8.17334
Ttf1	Mex3a	8.16778
Dbp	Zcchc10	8.16395
Id2	Cyth2	8.16352
Nr4a1	Hspa5	8.16053
Arid4b	Acvr1c	8.15963
Zbtb1	Smad1	8.15549
Foxb1	Gm45123	8.15158
Myt1l	Uggt2	8.15117
Zfp619	Brd9	8.15001
2610008E11Rik	Ralgps1	8.14414
Zbtb20	mt-Co1	8.14312
E4f1	Tmem184c	8.13962
Id2	BC049715	8.13692
Rorb	Dab2	8.13491
Bhlhe40	Bod1l	8.12952
Zfp595	Lclat1	8.12947
Tsc22d3	Slc29a4	8.12824
D130040H23Rik	Cntnap5a	8.12687
Hes5	Rnf219	8.12337
Fosb	Maff	8.11935
Zfp148	Abi3bp	8.11672
Pou3f4	Slc30a1	8.11069
E4f1	Stk17b	8.10798
Zkscan2	Rtf1	8.10174
Fos	Crocc	8.10154
Zkscan5	Igfbp7	8.09079
Prdm2	Ccnd2	8.08986
Srf	Jun	8.08776
Tsc22d3	Tmem184c	8.08418
Pou2f1	Bst2	8.08383
Sox5	Cep290	8.07803
Dnajc2	Ehd2	8.07422
Pou3f4	Kars	8.0728
Hmgxb4	Brsk2	8.07257
Ddit3	Gabbr2	8.0719
Nr4a1	Pde4dip	8.06991
Zfp612	Socs3	8.06065
Rlf	Pdgfra	8.05941
Zbtb46	Wdr92	8.05603
Zfp91	Myh7b	8.05426
Jund	Hsd17b7	8.05359
Paxbp1	Pcm1	8.05189
Zfp180	Hmgxb4	8.04827
Hlf	Tsc22d3	8.04428
Id2	Btg2	8.04261
Peg3	Gm13916	8.04084
Ddit3	Gm15506	8.03657
Pou3f4	Sulf2	8.02914
Id3	mt-Rnr1	8.02905
Msc	Dgkd	8.0286
Mllt10	Armcx1	8.02643
Ttf1	Mri1	8.01708
Plagl2	Nfkbia	8.011
Dbp	Ly6c1	8.00916
Id3	Zbtb20	8.00673
Zfp950	Gm17103	8.00542
Lyar	D930016D06Rik	8.00262
Glis3	Bod1l	7.99877
Tsc22d3	Spata24	7.99808
Nr1d2	Ttc13	7.99577
Zfp879	Gm6733	7.99368
Zfp612	Usp33	7.9936
Fos	Klf4	7.99212
Tsc22d3	Ccar1	7.98869
Crebrf	Luc7l3	7.98734
Zfp281	Rabgap1l	7.98704
Hlf	mt-Nd2	7.98459
Nr4a1	Lrrn1	7.97928
Arid4b	Bod1l	7.97162
Zfp948	E130311K13Rik	7.97075
Dnajc2	Vip	7.96868
Zfp30	Hrh3	7.96519
Zfp61	Cnot10	7.96303
Nr1d1	Uvrag	7.96237
Zbtb20	Hes5	7.9563
D130040H23Rik	Gm37621	7.95562
Zfp37	Mmp14	7.95146
Zfp617	Sox5	7.95121
Nr1d2	Zfp128	7.94964
Zfp763	Zcchc2	7.94674
Nfat5	Gm5617	7.94653
Id2	Spg7	7.94538
Zfp747	Ube3a	7.9398
Pou2f1	Arvcf	7.93858
Ikzf2	Epha7	7.93573
Zfp91	Pou3f4	7.93216
Zfp811	Ccdc167	7.92655
Patz1	Hes5	7.92542
Zbtb20	Gm44800	7.92407
Fos	Jund	7.92193
Ttf1	Epc1	7.9195
Jund	Usp13	7.91876
Tshz2	mt-Nd1	7.91584
Zfp950	Gpx1	7.91449
Zfp950	Lgi1	7.91124
Zfp994	Tmem220	7.91067
Zfp617	Pou3f2	7.90117
D130040H23Rik	Acvr2a	7.89985
Zfp612	Ntng1	7.89598
Nr1d2	Tnrc6c	7.89183
Zbtb20	Fam21	7.89146
Rfx7	Lrrc73	7.89123
Hes5	Pgm1	7.88556
Zkscan5	Gdf10	7.88486
Id2	Zfp850	7.88482
Zbtb38	Elp4	7.8836
Jund	Shq1	7.88034
Zfp664	Ctu1	7.87638
Stat3	RP23-453P1.2	7.87566
Zfp950	Gm43320	7.87527
Tfam	Rab11fip2	7.8734
Junb	Hspa5	7.86873
Hoxa1	Ctsh	7.86777
Rorb	Ccdc88a	7.86686
Mef2a	Cep350	7.86597
Pou3f2	Arid3b	7.86523
Id2	Pik3cb	7.8629
Mbd4	Incenp	7.86244
Nr3c2	Bnip3l	7.86238
Zfp273	Kctd12b	7.86224
Gm14412	Gm26549	7.8594
Peg3	Kctd12b	7.85575
Zbtb46	Nap1l3	7.85227
Zfp281	Adgrg2	7.85036
Zfp503	D3Ertd254e	7.85024
Stat3	4930515G01Rik	7.84872
Zbtb20	Serinc2	7.84687
Prdm2	Scaper	7.84447
Dbp	Nfyc	7.83877
Tsc22d2	Xpo7	7.83672
Zbtb38	Slc20a1	7.83259
Zfp623	Gm43088	7.83193
Klf4	Folh1	7.83087
Egr1	Natd1	7.83073
Gm20939	Dzip1l	7.82763
Stat3	Cdk7	7.82328
Myt1l	Ankmy1	7.8196
Ikzf2	Gm9812	7.81768
Id3	Ryr2	7.8167
Hlf	Tef	7.81551
Gm4924	Npy	7.81452
Nr1d2	Slc25a27	7.8137
Plek	Prr13	7.81167
Rest	Itga6	7.81061
Glis3	Zfp617	7.81004
Tsc22d2	Eps8	7.80593
Tef	Nfkbia	7.80355
Gtf2ird1	Phtf1os	7.80286
Fos	Fam43a	7.80178
Fiz1	Zfp239	7.79921
Prdm2	Mbp	7.7966
Pou2f1	Grip1	7.79586
Zbtb20	Ppp1r1b	7.79512
Smad1	Rnaseh1	7.79338
Lyar	Gm10762	7.79195
Hoxa1	Msn	7.79163
Pou3f2	Fbxl14	7.79021
Baz2b	Taf4b	7.79001
Bbx	1600020E01Rik	7.78835
Hes5	Bsg	7.78435
Zbtb11	Gfap	7.78205
Zfp84	Emd	7.7794
Lyar	Pgm2l1	7.77727
Baz2b	Inpp1	7.77687
Zfp37	Gm42635	7.7756
Hmgxb4	Gm26588	7.76847
Junb	Gm12925	7.76777
Tsc22d3	Arhgdib	7.76567
Zfp619	mt-Co1	7.76445
Peg3	Arhgdib	7.76429
Zbtb16	Rpusd3	7.75915
Yeats4	mt-Cytb	7.75778
Zfp811	Sugt1	7.7572
Yeats4	Agpat9	7.75576
Zfp180	Zfp668	7.7536
E4f1	Smyd1	7.75221
Rfx7	Apold1	7.75086
Adnp2	Riiad1	7.75032
Zfp946	Hspa4	7.74747
Sox5	Fam21	7.74353
Zfp950	Arid4b	7.74019
Sox4	B3galt2	7.73984
Zbtb20	Kifap3	7.73469
Zfp84	Wbscr27	7.73144
Paxbp1	Oxsm	7.73045
Egr1	Ufsp1	7.72957
Zfp644	Gm4217	7.7294
Zfp318	Atad2	7.72919
Zic1	Fabp7	7.72721
Atf4	Gm15720	7.72553
Junb	Ccdc88a	7.72523
Pou3f4	Rsf1os2	7.72258
Csrnp3	Sept4	7.72214
Hes5	Creb3l1	7.71791
Pou3f4	Shank2	7.71664
Ddit3	Cd36	7.71562
Zfp612	Rpp40	7.71213
Bhlhe40	Zfp36	7.71112
Prdm16	Cenpw	7.71072
Zbtb20	Klhl22	7.70433
Nr1d2	Gm37450	7.70232
Hes1	Chm	7.69921
Rlf	Dbp	7.6984
Nr1d2	Slc25a45	7.69815
Sox11	Ccne2	7.69678
Rcor1	Id3	7.69452
Hes1	Nr4a1	7.69241
Dbp	Vtn	7.69202
Fezf2	Serpinb1a	7.69181
Ikzf2	Bag2	7.6909
Zbtb5	5530601H04Rik	7.68792
Hes1	Junb	7.68576
Id3	Gm10563	7.68225
Sox11	Gas1	7.67938
Id2	Mterf2	7.67771
Egr1	Malat1	7.66977
Id3	Fzd5	7.66968
Hes5	Gm26982	7.66751
Rorb	Brinp1	7.66742
Zfp280c	Klf4	7.66707
Rfx7	Vopp1	7.66459
Id3	Mpp7	7.66064
Nr2c1	Ackr3	7.66011
Atf4	Gm18709	7.65692
Dach1	Ccdc88a	7.65521
Prdm16	Champ1	7.65292
Zfp148	RP24-219A21.3	7.64804
Rfxank	Nop58	7.64154
Zfp503	Slc5a3	7.64035
Pax6	Bod1l	7.63936
Zeb1	Cpe	7.63929
Fos	Mmp14	7.63896
Zfp91	Acss3	7.63788
Zfp382	Sec24a	7.63602
Crebrf	Malat1	7.63475
Paxbp1	Zbtb20	7.63403
Pou3f2	Fbln2	7.63171
Hmgxb4	Gm43258	7.6311
Ddit3	Mtrr	7.63082
Tsc22d3	Tef	7.62615
Max	Cenph	7.62541
Rlf	Med19	7.62402
Zfp597	Rnf219	7.62127
Rax	Gm8844	7.61698
Hlf	mt-Rnr1	7.61694
Egr1	Nfkbiz	7.61657
[truncated: 143,818 more rows]

## Sheet: Endothelial_netowrk_raw
TF	target	score
Zic1	Vtn	143.374
Zic1	Atp1a2	127.495
Fosb	Fos	114.316
Zic1	Cald1	106.412
Egr1	Fos	93.4446
Fosb	Egr1	90.3901
Nr4a1	Fos	89.4455
Fos	Egr1	84.9281
Fos	Junb	78.8959
Fosb	Junb	78.5807
Egr1	Fosb	78.3457
Fos	Nr4a1	75.0562
Fos	Cyr61	74.1737
Zic1	Myl9	71.8629
Zic1	Higd1b	67.6028
Fos	Zfp36	67.3811
Fos	Ier2	67.2079
Fosb	Atf3	65.4227
Fos	Btg2	65.1052
Zic1	Rgs5	63.4565
Junb	Fos	61.8476
Fosb	Btg2	60.4469
Fos	Atf3	60.3767
Fos	Dusp1	59.4617
Fosb	Apold1	59.2583
Fosb	Jund	58.169
Atf3	Fosb	57.9079
Nr4a1	Junb	57.787
Fosb	Nr4a1	57.5945
Junb	Fosb	57.2282
Nr4a1	Fosb	56.5173
Zic1	Pdgfrb	55.1329
Nr2f1	Vtn	53.2311
Fosb	Dusp1	52.3795
Zic1	Mfge8	51.8218
Fos	Klf4	51.5546
Nr4a1	Egr1	50.6629
Fos	Jund	50.4602
Fos	Fosb	50.3724
Nr4a1	Klf4	50.1058
Zic1	Sod3	49.5453
Fos	Hspa1a	49.4172
Zic1	Atp13a5	49.1547
Egr1	Nr4a1	48.4024
Nr4a1	Atf3	48.3132
Atf3	Fos	48.076
Atf3	Adamts1	47.4956
Nr4a1	Btg2	47.1111
Fosb	Zfp36	44.9077
Nr2f1	Atp1a2	44.7982
Zic1	Rgs4	44.5926
Atf3	Nr4a1	44.5245
Fos	Hspa1b	44.4801
Egr1	Atf3	44.2555
Zic1	Sept4	44.0644
Junb	Nr4a1	43.5986
Fosb	Klf4	42.4277
Mef2c	Acta2	41.8427
Junb	Zfp36	41.417
Fos	Plk2	40.9312
Atf3	Egr1	40.5357
Nr2f1	Cald1	40.4497
Junb	Atf3	40.2622
Junb	Btg2	39.9782
Zfp979	Gm17771	39.3155
Zic1	Slc19a1	39.2084
Nr4a1	Adamts1	38.7088
Egr1	Zfp36	38.5442
Fosb	Ier2	38.4912
Fos	Apold1	37.9386
Atf3	Junb	37.7538
Nr4a2	Acta2	37.0021
Hes5	Slc1a2	36.7733
Egr1	Btg2	36.5973
Zic1	Ifitm1	36.5738
Hey1	Gkn3	36.1701
Junb	Egr1	36.0635
Egr1	Dusp1	35.7623
Nr2f1	P2ry14	35.5708
Egr1	Junb	35.322
Nr4a1	Apold1	35.3162
Irf1	Icam1	33.9796
Fosb	Nr4a2	33.1577
Atf3	Klf4	32.2892
Atf3	Jund	32.1184
Atf3	Apold1	31.8578
Fosb	Ier3	31.8516
Fosb	Cyr61	31.5096
Zic1	Rarres2	31.3415
Nr4a1	Gm26532	31.3402
Npas3	Agt	31.2678
Egr1	Cyr61	30.8164
Junb	Jund	30.7508
Mef2c	Myl9	30.3854
Zic1	S1pr3	30.0706
Atf3	Plk2	29.9282
Nr4a1	Cyr61	29.9067
Mef2c	Myh11	29.7078
Nr4a1	Ppp1r15a	29.7004
Nr4a1	Dusp1	29.543
Zic1	Dmd	29.5058
Nr2f1	Rgs5	29.1478
Atf3	Zfp36	28.8033
Fos	Gadd45g	28.7714
Zic1	Slc6a20a	28.4423
Zfp729a	Pak1	28.0754
Zic1	Ace2	28.0047
Atf3	Cyr61	27.8883
Nr2f1	Plxdc2	27.8582
Foxs1	Higd1b	27.7284
Egr1	Jund	27.2652
Klf4	Adamts1	27.1545
Egr1	Ier2	26.8772
Atf3	Gm26532	26.8349
Junb	Klf4	26.7588
Nr4a1	Jund	26.6986
Klf4	Nr4a1	26.6308
Zic1	Ptn	26.5676
Atf3	Btg2	26.3142
Hey1	Timp3	26.2203
Fosb	Adamts1	25.6206
Nr2f1	Slc6a20a	25.5073
Klf4	Atf3	25.4739
Fosb	Gm26532	25.3866
Hey1	Mgp	25.261
Egr1	Apold1	25.1319
Nr2f1	Higd1b	24.8627
Foxp2	Stmn2	24.845
Jund	Fos	24.802
Junb	Ier2	24.7898
Junb	Nr4a2	24.7688
Id2	Gkn3	24.4323
Zic1	Ano1	24.3131
Nr1d2	Gm37637	24.2506
Id2	Zfp879	24.0862
Fosb	Tppp3	24.0167
Ebf1	Ndfip1	23.7648
Sox8	Slc6a1	23.7638
Zfp879	Tsks	23.7205
Sox8	Agt	23.6917
Nr4a2	Gkn3	23.6851
Fos	Adamts1	23.61
Fosb	Nfkbiz	23.3014
Foxs1	Vtn	23.2622
Nr2f1	Rgs4	23.2052
Arid4a	Gm37090	22.8287
Zic1	Abcc9	22.7455
Nr2f1	Myl9	22.6476
Junb	Hspa1a	22.5995
Atf3	Ier3	22.55
Hey1	Stmn2	22.5126
Npas3	Slc1a2	22.5037
Lrrfip1	RP23-338B6.3	22.4566
Dbx2	Acsl6	22.3053
Klf4	Fosb	22.1728
Nr4a1	Zfp36	22.1715
Junb	Apold1	22.1007
Nr2f1	Atp13a5	21.8169
Klf4	Junb	21.7543
Fosb	Plk2	21.7333
Atf3	Nr4a2	21.6286
Tef	Syt6	21.5926
Foxs1	Gm13889	21.5296
Nr2f1	Ifitm1	21.5265
Zfp382	Kcna4	21.5063
Nr4a1	Ier3	21.4162
Zfp53	Gm5251	21.3984
Nr4a1	Ier2	21.3935
Zbed4	Gm14276	21.3716
Nr4a2	Adamts1	21.345
Jund	Fosb	21.3149
Nr4a2	Crip1	21.3119
Egr1	Gm26532	20.857
Nr2f1	Mgp	20.6602
Zfp292	Gm5353	20.5596
Egr1	Nfkbiz	20.4602
Egr1	Adamts1	20.4213
Fos	Ppp1r15a	20.3561
Nr4a2	Tpm2	20.3151
Id2	Gm42782	20.2878
Dbx2	Pla2g7	20.188
Mef2c	Cald1	20.1276
Id2	A430106G13Rik	20.0777
Atf3	Dusp1	20.0433
Zic1	Igf2	19.9695
Hey1	Crip1	19.8185
Klf4	Fos	19.7946
Zic1	Plxdc2	19.7646
Nr2f1	Rarres2	19.7584
Junb	Gm26532	19.6869
Dbx2	Agt	19.6039
Zic1	Mgp	19.4494
Fosb	Ifrd1	19.4081
Foxs1	Atp1a2	19.3477
Atf3	Ier2	19.3113
Nr4a2	Olfr558	19.2665
Zic1	Kcnj8	19.2542
Sox8	Gpr37l1	19.2307
Junb	Cyr61	19.1989
Junb	Dusp1	19.1921
Atf3	Ppp1r15a	19.1757
Irf1	Ptgs2	19.1259
Zic1	Pitpnc1	18.9376
Hey1	Ccnd2	18.9193
Fos	Gm26532	18.8639
Zfp786	Pcdhb12	18.6959
Mecp2	Pld5	18.6858
Fos	Nr4a2	18.6848
Dbx2	Gpr37l1	18.6383
Egr1	Klf4	18.6298
Ebf1	Cald1	18.538
Nr2f1	Sept4	18.5225
Jund	Junb	18.502
Zfp786	C330011M18Rik	18.4449
Ebf1	Mgp	18.4238
Zic1	Lbh	18.3573
Mef2c	Mgp	18.2728
Junb	Adamts1	18.1664
Junb	Ier3	18.1316
Nr4a1	Nr4a2	18.0971
Dbx2	Ttyh1	18.0336
Fosb	Per1	17.985
Sox8	Mmd2	17.9475
Zfx	Spag16	17.8092
Zic1	Gucy1b3	17.7972
Fiz1	Cacng3	17.7899
Nkx2-2	Rnf165	17.7189
Fosb	Ppp1r15a	17.6856
Foxs1	Myl9	17.6439
Fosb	Icam1	17.6434
Jund	Nr4a1	17.5625
Hes5	Agt	17.5501
Klf4	Btg2	17.4937
Ebf1	Mylk	17.4877
Fosb	Csrnp1	17.4783
Tet2	5730522E02Rik	17.4723
Atf3	Hbegf	17.4686
Nr4a2	Tagln	17.4251
Nfkb2	Ctla2a	17.3981
Tef	Gm37935	17.3805
Id2	Gm38020	17.3772
Nr4a1	Hspa1a	17.3652
Ebf1	Acta2	17.3143
Zbtb38	Gm44430	17.2663
Zfp82	Gm44898	17.2661
Hic2	2010001K21Rik	17.2519
Zfpm2	Gm11953	17.214
Sox9	Lrtm2	17.1496
Jund	Apold1	17.1257
Mef2c	Filip1l	17.0562
Jund	Egr1	17.0489
Klf4	Hspa1a	17.0153
Csrnp3	Gm10290	16.9933
Zfp948	Ctf1	16.9403
Nr2f1	Mfge8	16.8874
Zfp366	Gm5257	16.8508
Sox4	Gm7047	16.7891
Plagl1	B230377A18Rik	16.6727
Egr1	Nr4a2	16.6619
Arntl	Gm43062	16.6303
Zfp318	Ano1	16.6011
Mef2c	Tagln	16.4228
Nr4a2	Itm2a	16.4168
Tef	Gm3608	16.3815
Fosb	Hspa1b	16.2974
Nfib	Gm44433	16.2068
Mef2c	Olfr558	16.2034
Sox9	Mei4	16.0879
Zfp235	Gm30023	16.0392
Jund	Btg2	16.0179
Dbx2	Sdc4	16.0046
Foxs1	Cald1	15.9832
Id2	Slc4a4	15.9754
Fosb	Nr4a3	15.9324
Zbtb2	Crym	15.9233
Cebpb	Pirb	15.9004
Zfp764	Snora73b	15.7395
Zfp74	Lgals7	15.7345
Dbx2	Ntsr2	15.7267
Zfp800	Rpl13-ps1	15.7054
Klf4	Jund	15.7005
Npas3	Slc6a11	15.5815
Zfp882	Slc19a1	15.5805
Nr4a3	Nr4a2	15.4854
Foxs1	Mfge8	15.3772
Klf4	Zfp36	15.3127
Klf4	Dusp1	15.2698
Egr1	Hspa1a	15.247
Hes5	Gm37879	15.2357
Egr1	Plk2	15.2257
Egr1	Gadd45g	15.0818
Arid4a	Gm45033	15.0678
Nr1d1	Gm37161	15.032
Dbx2	Clu	14.9966
Zfp446	4632427E13Rik	14.976
Nr4a2	Junb	14.9646
Nr4a1	Sgk1	14.9573
Hey1	Tagln	14.9525
Zfp937	Hist1h2ae	14.9449
Nr4a2	Stmn2	14.9399
Hey1	Sema3g	14.928
Mef2c	Mfge8	14.9221
Plagl1	Gm42888	14.8649
Dbx2	Slc6a1	14.8476
Trp53	Gm38163	14.8468
Zfp882	Adap2os	14.8271
Foxs1	Gm8957	14.8255
Jund	Klf4	14.7873
Egr1	Rgs4	14.6952
Mef2c	Gkn3	14.652
Atf3	Nfkbiz	14.6477
Zfp770	D630003M21Rik	14.5946
Mef2c	Mylk	14.5816
Klf10	R3hdm1	14.487
Zfp637	Igf2bp3	14.4415
Arntl	Pgr15l	14.4193
Mef2c	Timp3	14.3587
Jund	Atf3	14.3564
Olig1	Scamp5	14.322
Trp53	Nxnl2	14.267
Egr1	Atp1a2	14.266
Sox11	Plcd4	14.2567
Klf4	Apold1	14.2308
Fos	Crip1	14.1939
Nr2f1	Pdgfrb	14.0524
Id2	Agt	14.0377
Nr4a2	Kdm6b	14.0346
Ebf1	Rgs5	14.0288
Nr4a2	Lbh	14.0159
Mef2c	Atp1a2	14.0042
Sox9	Gm37785	13.99
Mef2c	Ccnd2	13.9495
Egr1	Ppp1r15a	13.9336
Zic1	P2ry14	13.9298
Id2	Abhd10	13.9258
Zfp318	Gm14443	13.9059
Mef2c	Casq2	13.9041
Zfx	Usp46os2	13.8945
Klf4	Egr1	13.8885
Ebf1	Atp1a2	13.8582
2610021A01Rik	Lpar2	13.8303
Atf3	Per1	13.78
Zfp712	RP23-83G5.2	13.7726
Npas3	Slc1a3	13.6999
Mef2c	Rgs5	13.6898
Junb	Nfkbiz	13.6664
Zfp260	Gm5973	13.6587
Baz2b	Zfp786	13.6328
Zic2	Cd180	13.6015
Junb	Hspa1b	13.5646
Zfp768	Gm18025	13.5434
Hes5	Ntsr2	13.5287
Dbp	Gm2546	13.5233
Ebf1	Myl9	13.4767
Lrrfip1	Nwd2	13.4759
Nr3c2	Rasl2-9	13.3952
Nr4a2	Nr4a3	13.3853
Atf3	Icam1	13.3613
Lrrfip1	Heatr6	13.342
Dbx2	Slc6a11	13.3368
Egr1	Phlda1	13.3187
Id2	Slc6a11	13.3082
Hes5	Gm3695	13.3016
Sox11	Ndrg2	13.2997
Zic2	Cpeb1os1	13.2964
Ahr	Cfap97	13.269
Ebf1	Crip1	13.2395
Ebf1	Rgs4	13.2228
Zfp944	Gm43980	13.2226
Zfp944	Prkcb	13.2152
Fosb	Hspa1a	13.1973
Sox8	Plcd4	13.1868
Atf3	Cilp2	13.1199
Cebpb	Clec4a1	13.1017
Zfp979	Pls1	13.0979
Tshz2	Ccdc159	13.0207
Nr2f1	Ace2	13.0141
Ebf1	Pglyrp1	12.9683
Zfp944	Cep295	12.9316
Junb	Ppp1r15a	12.9137
Sall2	RP23-4P23.1	12.9041
Fos	Itm2a	12.869
Baz2b	Tmem28	12.8409
Zfp786	Pole2	12.8227
Cebpb	Cx3cr1	12.7776
Zfp423	Trnp1	12.7746
Nr4a2	Myh11	12.7417
Zfp35	RP24-93F18.4	12.7112
Nr2f1	Sod3	12.6842
Zfp318	Dpp10	12.6752
Klf4	Ier2	12.6413
Sox9	Gm12123	12.6225
Zfp882	Gm5322	12.599
Rcor1	Pcdha4	12.5585
Mafb	Epha10	12.5103
Junb	Lpo	12.4616
Zic1	Limd1	12.4352
Klf4	Nr4a2	12.4309
Zfp738	Meg3	12.4254
Egr1	Vtn	12.4034
Nr3c2	RP23-338B6.3	12.3997
Hes5	Ckb	12.3876
Ebf1	Stmn2	12.3025
Lrrfip2	Gm37731	12.2916
Nr4a1	Filip1l	12.2821
Smad1	Dhtkd1	12.2783
Sox8	Shisa9	12.2768
Hey1	Aff2	12.2458
Zfp786	Bbox1	12.2441
Id2	Mgp	12.215
Id2	Slc1a3	12.213
Cebpa	Fcrls	12.1928
Klf4	Timp3	12.188
Mef2c	Tpm2	12.1746
Ebf1	Apoe	12.16
Zfp800	Lbh	12.1279
Nr2f1	Cspg4	12.1189
Atf3	Vcam1	12.0962
2610021A01Rik	4930570G19Rik	12.0866
Nr4a1	Nfkbiz	12.0821
Zfp260	6030419C18Rik	12.0786
Cebpb	Clec4a3	12.0642
Ebf1	Vtn	12.0563
Zfp329	Gm37960	12.0261
Zfp37	R3hdm1	12.0221
Nr4a1	Per1	12.0063
Zfp691	Ccl3	12.0022
Fos	Vtn	12.0002
Sall2	Slc4a4	11.993
Xbp1	Adam19	11.9842
Cebpb	Filip1l	11.9754
Arid4a	Gm20445	11.9713
Ebf1	Atp13a5	11.9631
Junb	Gadd45g	11.9575
Hes1	Gm15578	11.9573
Ebf1	Gkn3	11.9361
Jund	Ier3	11.8894
Mef2c	Itm2a	11.889
Tshz2	4930532G15Rik	11.867
Nfib	Gm11992	11.8338
Nr4a2	Fosb	11.8186
Mef2c	Vtn	11.8106
Nr4a1	Icam1	11.7795
Klf4	Crip1	11.7703
Zfp617	Gm6728	11.7615
Zfp953	Ace2	11.7364
Dnajc2	Gm45069	11.7296
Nr4a1	Plk2	11.6373
Lrrfip2	Ccr2	11.6009
Dnajc2	Zfp808	11.6
Zfp760	Glb1l2	11.584
Atf3	Gkn3	11.5665
Npas3	Ednrb	11.565
Zfp329	Zfp617	11.5605
Sall2	Ntsr2	11.5593
Dnajc2	Clpx	11.5212
Zic2	Gm15388	11.4935
Tef	Rarres2	11.4912
Smad1	1700056E22Rik	11.4793
Nr4a1	Hspa1b	11.4666
Lhx5	Fam135b	11.4644
Zfp760	Gm2522	11.4571
Arid4b	Gm5311	11.4345
Dbx2	Slc1a2	11.4302
Zfp979	Gm45200	11.4232
Klf4	Tmem252	11.4135
Foxs1	Rgs4	11.3734
Hey1	Bcl11a	11.3406
Irf1	Nfkbiz	11.3171
Mysm1	Ripk4	11.309
Lrrfip1	Gm11907	11.3081
Hey1	Car4	11.2986
Foxs1	Rgs5	11.2496
Hes1	Gm44663	11.2408
5430403G16Rik	Catsperg1	11.2352
Myb	Htr5b	11.2258
Dbp	Zcchc16	11.2225
Scrt1	4632427E13Rik	11.213
Irf7	Gm17655	11.2109
Fosb	Hbegf	11.2084
Dnajc2	Chrna3	11.2065
Nr4a1	Gadd45g	11.1842
Hes5	Clu	11.1804
Sox8	Slc1a2	11.1634
Atf3	Cdkn1a	11.1554
Zic1	Col27a1	11.1426
Zfp617	Gm11869	11.1297
Id2	Vcam1	11.1119
Arid4a	Prkcb	11.1075
Ebf1	Ano1	11.1053
Zbtb6	Gm44735	11.0973
Zfp398	Gm18821	11.0774
Csrnp1	Mcf2	11.0569
Zfp82	Gm42466	11.0536
Olig1	Wnt3	11.0011
Zfp800	4732496C06Rik	10.9965
Nfib	Gm15578	10.9713
Lrrfip1	Lrriq3	10.9652
Zfp964	Icam1	10.9579
Sox9	Pak1	10.9329
Zfp944	Gm37602	10.9154
Lhx5	S1pr3	10.9153
Gmeb1	Gm5384	10.912
Nfib	Rgs5	10.8874
Zbtb16	Gm26857	10.8863
Irf7	Gm15388	10.8843
Dbp	Gm16519	10.8829
Zfp760	B230217O12Rik	10.8772
Nr4a2	Myl9	10.8763
Npas3	Adrbk2	10.8754
Klf4	Vtn	10.8575
Zfp768	Clic6	10.8559
Cebpb	Gm13889	10.8286
Zbtb16	Stoml3	10.8281
Zfp646	Gm12405	10.8161
Zfp354a	RP24-160I20.3	10.7945
Xbp1	G730003C15Rik	10.7809
Gli2	Gm43480	10.7734
Zfp111	Gm26558	10.7563
Id2	Aldoc	10.7548
Zfp800	Prkg1	10.7442
Zfp74	1700013F07Rik	10.7294
Arid4a	Ezh2	10.7255
Zfp639	Gm42463	10.7245
Olig1	Vwf	10.7222
Zfp768	Fam198a	10.7061
Ebf1	Higd1b	10.6941
Nr4a2	Btg2	10.6898
Zfp182	Mcf2	10.6879
Zfp110	Gm16596	10.6387
Arid4b	9930021J03Rik	10.6343
Hey1	Myh11	10.6271
Zfp111	Nr4a3	10.6269
Nr4a1	Vmp1	10.6154
Hsf1	Gm32858	10.5871
Klf4	Gkn3	10.5867
Zfp329	Gm12464	10.5825
Zbed4	Gm13804	10.582
Sp110	Slc1a2	10.5744
Sox8	Aldoc	10.5712
Pbrm1	Gm16372	10.5507
Nr2f1	Csl	10.55
Nr4a2	Ppp1r15a	10.5472
Zfp110	Pde1c	10.5278
Lcorl	Adam18	10.5229
Myt1l	Cldn9	10.5188
Atf3	Nr4a3	10.5117
Hif3a	Glra3	10.5013
Atf3	Gadd45g	10.5004
Zic1	Ecm2	10.4543
Hey1	Lmod1	10.4537
Hey1	Clu	10.4526
Hey1	Acta2	10.4489
Irf7	Gm17092	10.4432
Klf10	Pak1	10.4086
Atf3	Timp3	10.3912
Ebf1	Tpm2	10.3861
Zfp30	Gm6195	10.377
Bcl6b	Cald1	10.3726
Zfp691	Cebpb	10.3716
Egr1	Cebpb	10.3497
Gm17655	Gm11652	10.3481
Bclaf1	C430014B12Rik	10.3454
Zfp35	4732496C06Rik	10.2966
Thrb	Acta2	10.2924
Lrrfip2	Fignl1	10.2742
Nr4a2	Egfl8	10.2684
Gmeb1	Gm15169	10.2663
Sox8	Ntsr2	10.2657
Tfb1m	Ubxn11	10.2626
Bclaf1	Gm11668	10.2565
Lrrfip1	Rgs5	10.2553
Mecp2	Satb2	10.2522
Hey1	Ptprr	10.2477
Nr4a1	Hes1	10.2253
Mitf	Pantr2	10.2175
Nr3c2	Amer3	10.2169
Usf1	Gm10605	10.1848
Klf4	Gm11475	10.1836
Nr1d2	C230004F18Rik	10.1816
Zfp882	Gm9905	10.1551
Zfp972	Gm7393	10.1464
Atf3	Csrnp1	10.1449
Fos	Hes1	10.1424
Hey1	Mgst1	10.1407
Nr4a2	Clu	10.1382
Atf3	Sat1	10.1376
Dbp	Jsrp1	10.1262
Klf4	Hspa1b	10.1261
Mecp2	Gm11475	10.1015
Tef	Ifitm1	10.0904
Zfp354a	Gm11469	10.0872
Zfp639	D030028A08Rik	10.0843
Setbp1	Abcc9	10.079
Nr4a1	Csrnp1	10.0737
Fosb	Phlda1	10.0545
Cebpz	Cdh15	10.0445
Arid1a	Mtap7d3	10.0443
Dnajc2	Pole	10.0277
Zfp971	Smarcb1	10.0254
Mef2c	Crip1	10.0197
Fos	Phlda1	10.0109
Usf3	Gm11341	10.0021
Zfp318	Cyp4x1os	9.99751
Sox11	Sdc4	9.99425
Nr2f1	Gm7071	9.98131
Zfp398	Gm12151	9.97829
Sox8	Slc4a4	9.95891
Zfp637	Pcdhb15	9.9546
Zbtb26	Mreg	9.95096
Sox11	Ly6c1	9.94516
Fos	Ier3	9.91824
Sox8	Acsl6	9.91678
Irx3	1500002C15Rik	9.90706
Fos	Adam18	9.90161
Foxp2	Gm37960	9.90094
Zic1	Cspg4	9.89972
Egr1	Gm13889	9.89114
Egr1	Sgk1	9.8865
Myb	Fam131c	9.88139
Foxs1	Acta2	9.87698
Peg3	mt-Tv	9.87647
Zfp768	Sdc4	9.87265
Olig1	Gria2	9.86374
Nfib	Ctla2a	9.84293
Gli2	B230317F23Rik	9.82247
Ebf1	Timp3	9.81884
Xbp1	Gm16754	9.7974
Setbp1	Myl9	9.79539
Rfx4	Filip1l	9.77514
Zfp82	2010308F09Rik	9.76425
Hic2	Olfr558	9.762
Pbrm1	Sgcd	9.7541
Cebpd	Gm42487	9.74066
Hic2	Gm19710	9.73189
Trp53	Cilp2	9.72565
Setbp1	Mcm10	9.72122
Zfp281	Gm10221	9.71683
Myb	A230077H06Rik	9.68933
Zfp944	Anln	9.66551
Egr1	Rgs5	9.64863
Junb	Sat1	9.64096
Id2	Gjb6	9.63817
Sox8	Ckb	9.63508
Nr4a2	Kiss1r	9.63043
Nfib	Cald1	9.6277
Rfx4	Cntnap4	9.62588
Zfp292	Nrg3	9.62489
Egr1	Icam1	9.62308
Zfp235	Clpx	9.60547
Tef	Ciart	9.59057
Atf3	Mgp	9.58748
Ikzf2	Gm42786	9.57536
Zfp629	Gm13902	9.57111
Junb	Plk2	9.55964
Zic1	Gm13889	9.54615
Nr4a2	Ccnd2	9.51187
Cebpb	Tagln	9.50907
Tshz2	Gm6758	9.49896
Tfb1m	Gm5453	9.49218
Sall2	Gjb6	9.48684
Tef	Myl9	9.47808
Zfp770	Cbln2	9.46163
Bcl11a	Calr3	9.46034
Jund	Per1	9.4546
Atf3	Hist1h1c	9.45203
Lcor	Gm32950	9.4426
Arid4b	Gm26767	9.43768
Nr2f1	S1pr3	9.43679
Zfp553	Gm15169	9.43603
Tef	Mtap7d3	9.43073
Nr3c2	Sugct	9.41135
Mef2c	Rgs4	9.40681
Hes5	Gpr37l1	9.40374
Hif3a	Slc1a2	9.39421
Sall2	Slc1a3	9.39331
Jund	Mtrf1	9.39236
Mef2c	Higd1b	9.38931
Rfx7	Gm11449	9.38156
Ebf1	Pkd2l1	9.37682
Zfp292	Gm10827	9.3762
Zfp639	Gm43588	9.3756
Mef2c	Ano1	9.37067
Zfp110	Slco5a1	9.36506
Zic1	Atp1b2	9.36462
Arid4a	Gm22205	9.35721
Peg3	Ahi1	9.35457
Zfp110	Plxdc2	9.35297
Zbtb38	Rbm46	9.33743
Gm14443	Ect2l	9.3317
Lcorl	Gm6728	9.33157
Nr2f1	Uchl1	9.32745
Arid4b	Gm16490	9.32708
Fosb	Rasd1	9.32363
Nr1d1	Gm29216	9.32192
Dmrta2	Rimbp2	9.3123
Bcl6b	4930515G01Rik	9.31055
Cebpd	Pgr15l	9.30437
Zfp768	Pfkfb1	9.30114
Hey1	Egfl8	9.29144
Nkx6-2	RP23-434L22.2	9.28988
Mafb	4930505A04Rik	9.27981
Zfp738	A530058N18Rik	9.27078
Nkx2-2	A730089K16Rik	9.25194
Zic1	Timp3	9.24811
Zic1	Meg3	9.24473
Fos	Nfkbiz	9.24462
Dbx2	Scg3	9.23145
Ebf1	Gm8061	9.22928
Sox9	R3hdm1	9.22041
Nr4a1	Myl9	9.21665
Ebf1	Slc19a1	9.21654
Sox4	Gm6758	9.21175
Fos	Pglyrp1	9.19647
Dbx2	Mmd2	9.19203
2610021A01Rik	Gm9925	9.18742
Jund	Ier2	9.17576
Irf1	Vcam1	9.17529
Rlf	1810059H22Rik	9.17137
Ikzf2	Ccdc126	9.15564
Nr4a2	Atf3	9.14864
Zfp820	Dlx6	9.14472
Tshz2	Gkn3	9.14305
Egr1	Myl9	9.13847
Ebf1	Bsg	9.13446
Hes5	Tmsb4x	9.13346
Id2	Clu	9.13288
Klf4	Gadd45g	9.11918
Id2	Ckb	9.11074
Zfp958	Cfap77	9.10989
Cebpb	Ccl3	9.10106
Egr1	Pdgfrb	9.10088
Fos	Ctla2a	9.09593
Hsf1	Diaph1	9.08733
Junb	Gm13889	9.07989
Usf3	Hk1os	9.07405
Gmeb1	1700029I15Rik	9.06661
Satb2	Gm17477	9.05806
Mitf	P2ry14	9.04775
Zfp423	Ckb	9.04709
Irf7	Gm37174	9.04614
Atf3	Gm13889	9.04591
Sox9	Gm16223	9.04229
Sox11	Agt	9.0403
Nr2e1	Gm36944	9.03369
Nr1d1	Tmem125	9.0307
Zic1	Ak9	9.01163
Nr4a1	Acta2	8.97064
Zfp553	Ankrd26	8.95939
Nr4a1	Tppp3	8.95318
Ebf1	Filip1l	8.94854
Sall2	Gm38393	8.9464
Fosb	Hist1h1c	8.94552
Mecp2	Rbm3os	8.94481
Olig1	Stmn4	8.94288
Klf4	Sgk1	8.94098
Hif3a	Zfp185	8.93803
Klf4	Dbpht2	8.93023
Arid4a	Gm37602	8.9056
Zbtb16	Cfap97	8.90201
Npas3	Aldoc	8.90168
Zfp800	Gm43936	8.89405
Myb	Tsnaxip1	8.88265
Zfp780b	Pnpla3	8.87911
Zfp354c	Tagln	8.87798
Zfp110	RP24-160I20.3	8.87215
Cebpb	Acta2	8.87174
Sall2	Scg3	8.86976
Lrrfip1	Vwf	8.86883
Zic1	Art3	8.86156
5430403G16Rik	Gm10313	8.85945
Olig1	Gm44167	8.85341
Zfp971	Cfap70	8.8489
Nr4a2	Dusp1	8.81631
2610021A01Rik	Zfp474	8.80167
Mysm1	Gm2449	8.80094
Csrnp1	Nr4a1	8.7949
Zic1	Mylk	8.78734
Zfx	A830005F24Rik	8.78618
Nr3c2	Gm15349	8.78499
Junb	Tppp3	8.78453
Zbed4	Cep112it	8.77904
Mitf	Slc26a10	8.77844
Jund	Adamts1	8.77453
Usf1	RP23-344G11.4	8.77143
Zic1	Gprc5c	8.77018
Ebf1	Gm19710	8.76609
Sox8	Gjb6	8.74938
Zfp579	Gm5272	8.74794
Hes5	Plcd4	8.74617
Zbtb26	Slc1a2	8.74345
Zfp955b	Relt	8.74331
Otp	Mpp3	8.73383
Zfp764	Clpx	8.7291
Fos	Hist1h1c	8.72547
Zfp652	Gm45069	8.72385
Nkx2-2	Slc6a1	8.71632
Nr4a2	Hspa1a	8.70843
Olig1	Dab1	8.69293
Klf4	Cyr61	8.66816
Atf3	Vmp1	8.65437
Zfp329	Clpx	8.65335
Wdhd1	Prkcb	8.64377
Zfp646	Gm43313	8.63785
Zfp235	Gm14827	8.63212
Myb	Lrrc6	8.62873
Rfx4	Slc19a1	8.62349
Hey1	Mylk	8.6215
Zic1	Sept11	8.61902
Dbx2	Plpp3	8.59257
Ebf1	Sema3g	8.58363
Zfp260	Gm26767	8.58346
Nr4a2	Fos	8.58304
Foxs1	Abcc9	8.58279
Zfp691	Ccr5	8.58259
Dbp	Unc13a	8.57875
Wdhd1	Celf6	8.57289
Junb	Phlda1	8.55586
Jund	Dusp1	8.55263
Fos	Gkn3	8.54926
Zfp652	Pop4	8.5469
Zfp442	Fignl1	8.54568
Klf4	Ier3	8.53652
Rfx4	Spats1	8.5339
Dmrta2	Pak1	8.53185
Ikzf2	March11	8.52797
Klf4	Cdkn1a	8.5247
Fos	1700003F12Rik	8.52255
Zbtb14	Gm11945	8.52211
Nr4a1	Hbegf	8.52203
Zfp108	Gm24853	8.51986
Atf3	Ifrd1	8.51305
Hes5	3110053B16Rik	8.49664
Jund	Zfp36	8.48732
Nr2f1	Pip5k1c	8.48216
Irf1	Gm6786	8.47754
Plagl1	Cyp46a1	8.46209
Nkx6-2	Cebpb	8.45824
Dbx2	Aldoc	8.45507
Foxp2	Vegfc	8.44335
Zfp74	Vsig8	8.44153
Mecp2	Pak6	8.43542
Hes5	Slc1a3	8.42645
Sall2	Atp1b2	8.4112
Nr4a2	Egr1	8.40604
Mta3	Cpeb1os1	8.40039
Zfp637	Acadsb	8.40032
Csrnp1	Ifrd1	8.39376
Arid4a	Appbp2os	8.38737
Ebf1	Gm13410	8.38349
Zfp768	Pcyt1b	8.37674
Zfp110	Gm5829	8.37298
Lhx5	Ano1	8.36645
Zfp770	Bsg	8.36004
Fos	Tppp3	8.3507
Sall2	Adrbk2	8.34582
Tshz1	Tmsb15b2	8.34566
Cebpb	Gm42876	8.3428
Sox11	A230077H06Rik	8.34067
Id2	Ttyh1	8.33549
Nr1d2	Lrfn1	8.32786
Irf1	Gm43703	8.32631
Cebpz	Gm43113	8.32535
Sall2	Plcd4	8.3229
Thrb	Pak1	8.32191
Arid4b	Pglyrp1	8.31475
Tshz2	Gm10012	8.31154
Jund	Hspa1a	8.31094
Nr2f1	Pitpnc1	8.30507
Nr4a2	Sgk1	8.30133
Nr2f1	Gucy1b3	8.28605
Irf7	Pkd1l3	8.28577
Zfp637	Cyp4x1os	8.2849
Arid4a	Gm37812	8.27648
Zfp609	Heatr3	8.27552
Smad1	Klhdc7a	8.275
Zfp609	Gm26606	8.26656
Elk1	Mfge8	8.26301
Nr3c2	Slc6a20a	8.26084
Baz2b	Gm13787	8.26032
Pbrm1	Hspa1b	8.24091
Tshz2	Dnal4	8.22673
2610021A01Rik	Gm17837	8.22291
Cebpb	Ccr2	8.21083
Mecp2	Chn1os3	8.20945
Csrnp1	Ppp1r15a	8.20913
Pbrm1	Ddx4	8.17389
Olig1	Pwwp2b	8.16958
Nfib	Gm37812	8.16423
Lhx5	Gm2694	8.15943
Mecp2	Esyt3	8.15024
Klf10	Gsap	8.14369
Zfp366	Zfp711	8.13581
Nr1d1	Chodl	8.13526
Ebf1	Ktn1	8.12638
Tshz1	4930515G01Rik	8.12544
Klf4	Per1	8.12177
Egr1	Ier3	8.11651
Zfp442	Acvr1c	8.11421
Xbp1	Polr3e	8.1092
Ebf1	Pdgfrb	8.08172
Nfkb2	Net1	8.06746
Dmrta2	Neto2	8.06637
Zfp65	Clec1b	8.06205
Zfp787	Gm32858	8.06137
Rfx7	Terb1	8.06038
Zfp235	Cntnap4	8.05745
Smad1	Gm45022	8.05132
Cebpb	Unc13d	8.04757
Myt1l	Kif21a	8.04626
Zfp609	Dbpht2	8.04597
Thrb	Galnt9	8.04426
Hes5	Slc4a4	8.03906
Egr1	Cald1	8.03901
Smarcc1	Cd180	8.03574
Zfp74	Cc2d1b	8.02888
Nr1d1	Ftl2-ps	8.01519
Nfib	1700003F12Rik	8.01127
Nr2f1	Col1a2	7.99814
Zic1	Enpep	7.98893
Ikzf2	Chtf18	7.9813
Fosb	Akap12	7.97515
Nr4a1	Cdkn1a	7.97057
Cebpb	Ms4a6b	7.96976
Hes5	Ndrg2	7.96935
Peg3	A230083N12Rik	7.96082
Sox9	Gm42986	7.95668
Junb	Vmp1	7.95192
Fos	Gm13889	7.94997
Nr4a2	Rgs4	7.94704
Foxs1	Atp13a5	7.94659
Foxs1	Gucy1b3	7.94606
Foxs1	Sod3	7.94036
Zfp760	Slc16a1	7.94032
Irf1	Clpx	7.93987
Pbrm1	Hc	7.93648
Sall2	Soat1	7.92561
Fosb	Sat1	7.91774
Nhlh2	Lcor	7.9143
Foxp2	Ntng1	7.90984
Smad1	B230110C06Rik	7.90533
Dmrta2	Gm15733	7.90411
Junb	Csrnp1	7.90303
Fos	Hbegf	7.89805
Zfp260	Nr4a3	7.89462
Zfp979	Napb	7.89237
Zfp955a	Fam124a	7.89173
Smad1	RP23-322E23.7	7.88413
Scrt1	Dok4	7.88072
Zfp382	Pak6	7.87979
Zfp979	Atp13a5	7.87547
Zfp944	Gm22935	7.8712
Myb	Cfap161	7.86785
Zfp944	Gm12788	7.86678
Nr3c2	Gm12788	7.85734
Zbtb38	Kcnq3	7.85626
Zfp457	BC051142	7.85585
Hes1	Gm12180	7.8493
Egr1	Ifrd1	7.84914
Lrrfip1	Tdrd12	7.83745
Bclaf1	Myo10	7.83668
Nr2f1	Abcc9	7.83496
Zfp711	Zfp474	7.83334
Zfp768	Itgb8	7.83058
Dbx2	Gm9884	7.8301
Csrnp3	Zfp641	7.82054
Zfp108	Bmp4	7.81744
Mef2c	Pdgfrb	7.8114
Ebf1	Pitpnc1	7.80701
Lhx5	Hsbp1l1	7.80296
Zfp971	Bcl2l12	7.80135
Zfp354c	Bcl2l12	7.80037
Zfp780b	Sugct	7.79395
Arid1a	Gm20445	7.78233
Tox	Scamp5	7.78162
Zfx	Proscos	7.78154
Zfp979	Poln	7.77749
Mecp2	Sgcd	7.77219
Bcl6b	Snord72	7.7715
Tshz2	Satb2	7.76826
Hes1	Apod	7.76703
Sox9	Aldoc	7.76449
Setbp1	Acta2	7.76238
Zfp609	Gm15425	7.76046
Zfp729a	Gm11353	7.75176
Myb	BC051019	7.74718
Ebf1	Rpl21-ps5	7.74708
Klf4	Gm37459	7.74531
Zik1	Gm3809	7.74246
Tox	Gpr84	7.73549
Baz2b	Pigf	7.73386
Olig1	Cadm2	7.73302
Zbtb38	Gm5493	7.7285
Arid1a	Gm44775	7.72584
Myb	5031414D18Rik	7.72554
Tshz1	Ndfip1	7.71557
Dbx2	Slc1a3	7.71268
Nr4a2	Mgp	7.71081
Zic2	Gm13370	7.71006
Pbrm1	Gm44431	7.70744
Zfp30	Gm10605	7.70392
Npas3	Slc4a4	7.69934
Zfp971	Gm11830	7.6871
Zfp111	Ddx4	7.67588
Thrb	Gm43748	7.67537
Zfp74	Kcnj8	7.67253
Zfp74	Tmem130	7.67103
Jund	Plk2	7.66978
Zfp442	RP23-480D17.3	7.66947
Zfp937	Gm43313	7.66891
Arid4a	Gm15751	7.6675
Foxs1	P2ry14	7.66027
Zfp609	Zpbp	7.65729
Zfp768	Gm27161	7.65392
Lrrfip1	Il1a	7.65283
Baz2b	Slc35a1	7.64623
Tet2	Adck1	7.63778
Fos	Plxdc2	7.63478
Nr4a2	4930405A21Rik	7.63399
Tef	Mfge8	7.62226
Sox9	Gm2423	7.6198
Gli2	Agt	7.61932
Arid4a	Rab2b	7.61831
Egr1	Sat1	7.61386
Dbx2	Ckb	7.60802
Dnajc2	Ifih1	7.60109
Nr4a2	Timp3	7.59057
Olig1	Ncan	7.58513
Hes1	Higd1b	7.58305
Klf10	Glipr1	7.58245
Dbp	9130213A22Rik	7.58081
Dnajc2	Adap1	7.57752
Fos	Sgk1	7.56709
Mafb	Tmem51os1	7.56302
Zfp65	Gm11353	7.56181
Ebf1	Gucy1b3	7.56093
Zbtb38	Gm29216	7.55275
Xbp1	Acss3	7.55229
Zfp948	Gm2383	7.55005
Zfp354c	Tpm2	7.5472
Zfp553	Car8	7.53692
Myt1l	Gm16373	7.53568
Fos	Ppp1r14a	7.53443
Fos	Csrnp1	7.5293
Hey1	Itm2a	7.52174
Sall2	Ttyh1	7.52069
Tshz2	Bcap29	7.51204
Zfp423	Pnpla3	7.51086
Foxs1	Slc19a1	7.5093
Lrrfip1	Gm37283	7.50444
Rfx4	Plin3	7.4989
Dbx2	Fbln5	7.49097
Zfp729a	March11	7.49053
Lcor	Mgat4c	7.49048
Zfx	Rpl3-ps2	7.49001
Tcf19	Gm44065	7.47688
Zscan22	Olfr558	7.46895
Tox	Slc6a1	7.46848
Nkx2-2	Gm20404	7.46592
Tshz1	Ptn	7.46551
Zfp882	Lmod1	7.4542
Foxs1	4632427E13Rik	7.45282
Zfp260	Ttc9	7.45188
Cebpz	Ly6c1	7.45106
Cebpz	Rbm3os	7.44333
Bcl11a	Ascc3	7.44256
Mef2c	Lbh	7.44247
Tshz2	Gm43459	7.43761
2610021A01Rik	RP23-344G11.4	7.43707
Zfp35	Gm43936	7.43439
Zfp646	Tmem28	7.43404
Arid4a	Gm12788	7.42772
Zfp629	2610024D14Rik	7.42191
Id2	Plcd4	7.42144
Mef2c	Gm13787	7.41972
Id2	Slc6a1	7.41422
Hes5	Gm42786	7.40908
Zfp318	Gm43696	7.40807
Olig1	Ptprz1	7.40667
Zfp637	Kcne4	7.4041
Mef2c	Catsperg1	7.40139
Zfp354a	Dyx1c1	7.40086
Cebpa	Rarres2	7.40006
Zbtb26	Dph6	7.38785
Zfp61	4930412C18Rik	7.38638
Mef2c	Gm13610	7.37643
Sox11	Ckb	7.37371
Id2	Fmr1nb	7.37367
Zfp474	H2-Oa	7.37244
Zscan22	Dcn	7.37061
Irf7	Gm2522	7.3694
Zfp276	B3galt5	7.36806
Lrrfip1	6720483E21Rik	7.36522
Klf4	Atp1a2	7.36389
Maf	Pak6	7.36274
Mta3	B230110C06Rik	7.36067
Xbp1	Olfr558	7.36042
Nr1d1	Naalad2	7.35945
Zfp37	Got2-ps1	7.35782
Jund	Nr4a2	7.34589
Gm14322	Erich6	7.34221
Zfp281	Arhgap22	7.33881
Tshz1	Nampt	7.33599
Zbtb26	Gm11469	7.33476
Myb	Kif6	7.33254
Nkx2-2	Lhfpl3	7.33068
Sox8	Slc1a3	7.32852
Irx3	Clpx	7.32441
Nr4a2	Tmem252	7.32367
Jund	Akap12	7.32081
Hey1	Olfr558	7.32022
Zfp111	Gm5112	7.31878
Zbtb6	Fam184b	7.31371
Zbtb2	Gm44800	7.31281
Zfp108	Zbed4	7.31074
Myt1l	Ahi1	7.31024
Klf4	Abcb6	7.31009
Zic1	Col1a2	7.30202
Tef	Ace2	7.30162
Mef2c	S1pr3	7.2985
Fosb	Sgk1	7.29165
Zfp944	Ptprr	7.29154
Rcor1	Nr4a3	7.29086
Nkx2-2	A230103L15Rik	7.28809
Zbtb6	Gm13015	7.28456
Ikzf2	Oxgr1	7.2791
Egr1	Higd1b	7.27481
Npas3	Gm21959	7.27295
Dbp	Gm14328	7.27064
Cebpb	Ccl4	7.27017
Arid4a	Polr3e	7.26951
Egr1	Csrnp1	7.26601
Lrrfip2	Vsig8	7.25694
Zfp995	Zfp964	7.25563
Id2	Ptn	7.25343
Zfp182	Gm22716	7.25233
Sall2	Gfap	7.25057
Zfp820	3110053B16Rik	7.25003
Cebpd	Gm14853	7.24497
Zfp37	Gm8061	7.24294
Fos	Rgs4	7.24275
Atf6	Hspa1b	7.23825
Myb	Pih1d2	7.23087
Klf4	Vill	7.23072
Zbtb6	2610024D14Rik	7.22861
Tshz2	Cald1	7.22576
Nfib	Gm14853	7.22389
Zfp944	Vwf	7.22251
Zfp65	RP24-121L4.7	7.22242
Cebpz	Nol10	7.22068
Id2	Vwf	7.22041
Olig1	Gm16702	7.21836
Smad1	4732416N19Rik	7.21669
Baz2b	Gm38080	7.21663
Myt1l	Zwint	7.21138
Junb	Hes1	7.20925
Zfp800	Acta2	7.20835
Id2	Acsl6	7.20604
Zic1	Pard6g	7.20087
Maf	C1qc	7.18485
Ebf1	Rarres2	7.17843
Egr1	Mfge8	7.1757
Jund	Mylk	7.17232
Mecp2	Gm45200	7.17005
Dbx2	Pcyt1b	7.16097
Zfp354a	St18	7.15979
Zfp52	Gm44729	7.1573
Setbp1	Ly6c1	7.15661
Zfp423	Gm15789	7.15646
Zfp287	Hspa1b	7.15552
Zfp442	Gm43379	7.15376
Trp53	2610528A11Rik	7.15365
Zfp329	Gm44935	7.15154
Lrrfip1	Gm5257	7.15025
Baz2b	Gm37311	7.1463
Mafb	Nubp1	7.1454
Zfx	Ttr	7.14122
Nr4a1	Itm2a	7.14032
Tshz1	A130057D12Rik	7.14007
Tshz1	Snord72	7.13731
Sox11	Fam131c	7.13467
Hey1	Gadd45g	7.13224
Sox4	Gm5380	7.12874
Zbtb16	C1qc	7.12251
Zfp110	Catsperg1	7.11481
Nr4a2	Ier2	7.11433
Zfp879	Gm43632	7.11207
Klf10	Gm37812	7.10703
Fos	Tmsb4x	7.10549
Zfp800	Slc37a1	7.10181
Bclaf1	Gm5124	7.10037
Zbtb16	Bcap29	7.0954
Olig1	Gm14827	7.08506
Zfp276	Cth	7.08334
Zfp329	Slc26a11	7.0788
Cebpb	Ly86	7.07879
Mitf	Dcbld2	7.07456
Fosb	Vmp1	7.07278
Cebpa	Wfdc17	7.0702
Zbtb2	B230217O12Rik	7.06753
Rfx4	Atp2a3	7.06058
Dbx2	Itgb8	7.05965
5430403G16Rik	Usp8	7.05806
Dbp	Nr1d2	7.04887
Rlf	Gm37499	7.04647
Zic1	Naalad2	7.04331
Zfp971	Chchd10	7.04205
Nr1d1	Zcchc16	7.03898
Lrrfip2	RP23-349N15.2	7.03794
Csrnp3	Slc17a6	7.03733
Zfp354c	Zfp85os	7.03628
Gm14443	Ogfod1	7.0342
Hey1	Ebf1	7.03324
Jund	Csrnp1	7.03265
Zfp948	Gm15235	7.03179
Zfp639	Zfp617	7.02726
Nr4a3	Zfp111	7.02333
Sall2	S100a7a	7.02142
Zfp324	Bmyc	7.01782
Setbp1	Gdf10	7.0125
Junb	Cdkn1a	7.01237
Cebpz	Terb1	7.01124
Nfib	Pop4	7.0101
Tcf19	Gnai1	7.00096
Sox11	Itih3	6.99955
Bcl6b	Rgs5	6.99865
Tshz1	Pmel	6.99847
Zfp712	A830005F24Rik	6.99787
Zbtb6	Gm44775	6.99604
Rcor1	3110053B16Rik	6.99581
Nr4a1	Myh11	6.9937
Setbp1	Vtn	6.99218
Klf10	Nfkbiz	6.98991
Olig1	Lhfpl3	6.98513
Foxp2	Igfbp3	6.98511
Zfp235	Fam120aos	6.98302
Hif3a	Gm36944	6.98197
Zfp354a	Myoc	6.9764
Fos	Mylk	6.97434
Zfp579	RP24-126J17.3	6.97414
Klf4	Kcne4	6.96778
Hic2	Gm12565	6.95602
Sox11	Car3	6.9505
Hsf1	Gm11336	6.94921
Cebpz	Hmx3	6.94861
Tet2	G730003C15Rik	6.93933
Zbtb38	Nifk	6.93727
St18	Myoc	6.93268
Zfp944	Gm44800	6.93033
Junb	Tmsb4x	6.92868
Arid4b	Gm29516	6.92686
Bcl6b	RP23-355N5.6	6.92559
Myb	Ablim3	6.92329
Scrt1	Foxs1	6.92214
Zbtb16	Gm11558	6.92081
Zfp423	Stmn2	6.92043
Id2	Gm7626	6.9148
Dbx2	Soat1	6.91068
Junb	Gm13370	6.91027
Klf4	Gm13889	6.90937
Cebpb	Tppp3	6.89926
Hes5	RP23-4P23.1	6.89884
Zbtb38	Wdr43	6.89766
Zfp937	Ntrk2	6.89699
Pbrm1	Tmem17	6.89281
Zfp235	Fam184a	6.89039
Zfp780b	Gabrq	6.89032
Olig1	Ly6c1	6.88816
Egr2	Fam222a	6.88546
Zfp770	2810433D01Rik	6.88244
Junb	Icam1	6.88168
Lhx5	Tnfrsf11b	6.87574
Nr1d1	Gm11558	6.87493
Arid4a	Gm12151	6.87183
Ebf1	Mfge8	6.8703
Zfpm2	Gm10602	6.8699
Zfp609	Sema3g	6.86294
Gmeb1	Gm8425	6.85586
Thrb	Ccdc180	6.85331
Fiz1	Gtse1	6.8525
Zfp260	A730094K22Rik	6.85222
Irf7	Abhd11	6.85172
Zic2	Gm21959	6.83899
Zic2	Gm26590	6.8229
Nkx2-2	Gpr37l1	6.82275
Zfp260	Atp4a	6.82177
Zfp235	Ripk4	6.82143
Zic1	Ccdc68	6.81883
Nr2f1	Atp2a3	6.81097
Zfp235	Ptma-ps1	6.81058
Tef	Art3	6.80972
Usf1	Lpar2	6.80851
Zfp729a	RP24-121L4.7	6.80824
Jund	Cyr61	6.80485
Mycl	Gm44286	6.80298
Zbtb16	RP24-156K15.4	6.80199
Tshz2	Gm37785	6.78748
Cebpz	Gm12901	6.78339
Zscan22	Cnga1	6.78165
Zfp760	Gm37174	6.77151
Arid4a	Gm12123	6.76989
Rfx4	Lmod1	6.76701
Olig1	Gm14776	6.76637
Csrnp3	Clpx	6.76435
Gli2	A230056P14Rik	6.76365
Arid4b	Pole	6.76126
Baz2b	RP23-328F3.4	6.75983
Mitf	Gm12739	6.75973
Zfp609	Gm12108	6.75675
Ebf1	Gm8254	6.75646
Arid1a	Gm9925	6.75516
Sox11	Ush1c	6.74981
Nr4a1	Ano1	6.74953
Egr1	Usp8	6.74572
Zbtb16	Mlh3	6.73725
Atf3	8430408G22Rik	6.73431
Egr1	Atp13a5	6.73424
Zfp37	Clpx	6.73381
Arid1a	Gm37935	6.73349
Zfp786	4933404O12Rik	6.73235
Zfp318	Cfap44	6.73056
Nkx2-2	Kcnq3	6.7305
Smarcc1	Tdrd12	6.72662
Zfp74	Gm37311	6.72584
Bcl6b	Gm42487	6.72495
Rfx4	4930525G20Rik	6.7241
Cebpd	Mb21d2	6.72349
Zfp641	Gm10343	6.72254
Zfp637	Sacs	6.72245
Myt1l	H2-DMa	6.71971
Klf4	Gm43703	6.71684
Thrb	Tagln	6.71087
Zic2	Rpl21-ps1	6.71064
Dbx2	Fxyd1	6.7106
Tshz2	Cnnm1	6.70794
Hey1	Gm42487	6.70777
Zfp354a	Gkn3	6.70285
Zfp37	3110067C02Rik	6.70206
Nr2f1	Ppfia3	6.69554
Id2	Asrgl1	6.69425
Zfp935	Gm7701	6.69267
Zfp646	Gm38080	6.6892
Junb	Sgk1	6.68569
Irf1	Gm5311	6.68221
Hes1	Mei4	6.68146
Zfp382	Bmyc	6.67973
Zfp111	Gm6981	6.67954
Smad1	Ctla2a	6.67811
Hey1	Ctla2a	6.67493
Bclaf1	Impg2	6.67338
Foxp2	Plscr2	6.67073
Sall2	Gm38198	6.66874
5430403G16Rik	Gm6946	6.66756
Lrrfip2	Gm14776	6.66663
Fosb	Hes1	6.66617
Myt1l	6330409D20Rik	6.66375
Zfp57	Unc13a	6.66188
Tshz1	Clcn5	6.65832
Egr1	Nr4a3	6.65703
Cebpz	2810433D01Rik	6.65655
Fosb	1700034H15Rik	6.65388
Sp110	Gm43460	6.64972
Nkx6-2	Slc6a1	6.64582
Sp110	Gnai1	6.64177
Egr1	Hbegf	6.64169
Zfp770	Kcnk3	6.635
Nr2e1	Gm17771	6.63402
Nr2f1	Kcnj8	6.63385
Ebf1	Ado	6.62904
Xbp1	Gm11847	6.62579
Olig1	Dmrta2	6.62443
Zic2	Gm17224	6.61825
Zfp637	Gfra1	6.61824
Mysm1	Il17re	6.61758
Lrrfip1	Cald1	6.61543
Zfp948	Crnde	6.61453
Thrb	Ccdc110	6.61373
Cebpz	D230025D16Rik	6.61336
Nr4a3	Ier3	6.61323
Zfp637	Higd1b	6.61312
Setbp1	Apod	6.61232
Hif3a	Ttyh1	6.61222
Zfp882	Plxdc2	6.61124
Nr2f1	Gm12151	6.60866
Zfp287	Prkaa1	6.60601
Zbtb14	RP23-116P5.1	6.60354
Baz2b	B830012L14Rik	6.59912
Olig1	Egfl8	6.59796
Cebpz	C230004F18Rik	6.59478
Zfx	Srsf12	6.59361
Zfp110	Tmem120b	6.59226
Zfp382	C030037D09Rik	6.59181
Zfp553	1700102P08Rik	6.58976
Dbp	Pcdha4	6.58707
Atf6	Nin	6.58418
Myb	Ush1c	6.58326
Fos	Filip1l	6.58088
Lcor	Nr4a3	6.58007
Zfpm2	Mlh3	6.57933
Zfp53	Arhgap20	6.57896
Tox	Thg1l	6.57699
Zic1	Phlda1	6.57685
Gcfc2	Gm8062	6.57511
Zfp260	Bex1	6.5716
Nfib	Pglyrp1	6.56453
Otp	Galnt9	6.5618
Zbtb38	Vtn	6.55853
Thrb	Lmod1	6.55087
Rcor1	Cox6a2	6.55024
Hes1	Sept4	6.5482
Ahr	Egfl8	6.54694
Gm17655	Itpripl1	6.54656
Tshz2	Mgp	6.54337
Zic2	Trh	6.53926
Zfp57	Dse	6.53669
Zfp800	Dppa5a	6.53634
Hsf1	Slc29a3	6.53441
Arid1a	Glra3	6.53287
Mafb	P2ry14	6.53056
Hey1	Gm14966	6.5295
Zic1	Casq2	6.5292
Atf3	Itm2a	6.52653
Cebpz	Snhg11	6.52565
Peg3	Tmsb4x	6.52512
Irx3	Pip5k1c	6.52404
Nr4a3	Gm45153	6.51959
Zfp937	Rpl31-ps7	6.51834
Dbp	Sod3	6.51744
Dmrta2	Gpat4	6.51679
Hes5	Apoe	6.51306
Baz2b	9530085L11Rik	6.49992
Zfp953	Nipal4	6.49941
Nr3c2	Gm4973	6.49645
Myb	Car3	6.49337
Casz1	Zfp53	6.4904
Hes5	Abhd11	6.48979
Zfp971	5330413P13Rik	6.48968
Olig1	Cfap97	6.4891
Zfp639	Nell2	6.48813
Nr4a3	Ano1	6.48776
Zfp182	Ackr1	6.48721
Dnajc2	Stk36	6.48677
Olig1	Gli2	6.48585
Zfp292	Gp9	6.4826
Zfp82	Ntsr2	6.47975
Zscan22	Tagln	6.4786
Zbtb14	R3hdm1	6.47768
Mef2c	Bsg	6.47712
Bclaf1	Jph4	6.47497
Sox4	Ctla2a	6.47414
Mecp2	Klhl11	6.47355
Nr4a1	Nr4a3	6.46785
Tcf19	A930009A15Rik	6.46556
Jund	Grp	6.46165
Myb	Nme9	6.4609
Nfkb2	Hc	6.45497
Sox11	Ablim3	6.45486
Hes1	3110067C02Rik	6.45261
Egr1	Crip1	6.45119
Thrb	Myh11	6.45031
Csrnp1	Atf3	6.4476
Baz2b	Sgcd	6.4468
Bcl6b	Glb1l2	6.44653
Fiz1	Grik2	6.4441
Sox11	Ntsr2	6.44365
Usf3	Ecm2	6.43972
Hsf1	Ndfip1	6.43893
Zfp442	Cfap77	6.43804
Hic2	Zfp189	6.43737
Mysm1	Elfn2	6.43444
Nfkb2	Slc6a19	6.43286
Zbtb38	Hs3st3a1	6.43237
Nfib	Ciart	6.43236
Lrrfip2	Gm16519	6.43217
Pbrm1	Gm16490	6.4314
Lrrfip2	Gm29216	6.43092
Gm14322	Caln1	6.42623
Zfp787	Bcap29	6.42478
Baz2b	Ciart	6.42474
Zfp787	Jph4	6.42432
Npas3	Fgfr3	6.4234
Usf3	Grm7	6.42298
Atf6	Ash2l	6.4229
Csrnp1	Klf4	6.42226
Zfp329	2610024D14Rik	6.42222
Trp53	Gm37969	6.42002
Zbtb6	Dnajb3	6.41234
Ebf1	Itm2a	6.41188
Mafb	Gemin4	6.40131
Zfp820	Naaladl2	6.39964
Klf4	Plk2	6.39785
Arid1a	Gm7114	6.39465
Jund	Timp3	6.39287
Irf7	Gm37570	6.39275
Cebpb	Itgam	6.39239
Zfp768	Gm9884	6.39049
Dmrta2	Bcan	6.38991
Zbtb49	Gcnt1	6.38964
Maf	Dcn	6.38782
Fiz1	Slc6a7	6.38562
Smad1	Filip1l	6.38434
Cebpz	Dph6	6.38392
Zfp579	Ttyh1	6.38282
Zbtb26	Dyx1c1	6.38105
Jund	Sgk1	6.37801
Mysm1	Tubgcp2	6.37414
Nr1d2	Rps12-ps24	6.37354
Nr1d1	Zfp108	6.36654
Atf6	Chrna3	6.36553
Csrnp1	Fosb	6.36524
Bcl6b	Atp1a2	6.35752
Wdhd1	6720483E21Rik	6.35571
Nr4a3	Lbh	6.35247
Egr1	Bsg	6.3517
Mycl	Gm26850	6.35022
Smad1	Sowaha	6.34958
Nfkb2	1700016K19Rik	6.34756
Zfp442	Spag17	6.34665
Mafb	Ace2	6.34608
Zfp738	Gm44935	6.34483
Nr4a3	Ccar1	6.34167
Tshz2	Pglyrp1	6.3386
Usf3	Hes1	6.33734
Maf	Ist1	6.33706
Mafb	Flt3l	6.33546
Zfp760	Tdrd12	6.33447
Klf4	Gm37045	6.33341
Zfp35	Gm45224	6.32898
Tfb1m	Cbln2	6.32704
Egr1	Acta2	6.32662
Thrb	Sat1	6.3261
Zbtb16	Kif17	6.32508
Smad1	Fgfbp1	6.32478
Usf3	Plk5	6.32411
Myb	Dyrk3	6.3223
Zscan22	Gm20754	6.32182
Zfp879	Proscos	6.31383
Gcfc2	Ptprr	6.30984
Nr2f1	Art3	6.30917
Bcl6b	Ctla2a	6.3064
Mafb	Sept11	6.30585
Zfp423	R3hdm1	6.3007
Cebpb	Dock2	6.2997
Dbp	Ifitm1	6.29738
Zfp955b	Gm42694	6.29552
Pknox2	Acot7	6.29078
Arid4a	Chrna3	6.29068
Nfib	Mgp	6.28204
Hic2	Myh11	6.27985
Nr2f1	Ano1	6.27983
5430403G16Rik	A530072M11Rik	6.2791
Sox9	Agt	6.2783
Hey1	Gm37499	6.27672
Zfp780b	Gm43460	6.27548
Rfx4	Meg3	6.27545
Peg3	Gsg1	6.27233
Zic1	Ly6c1	6.26826
Sall2	Itih3	6.26794
Zfp260	Gm10827	6.26384
Zfp729a	Slc22a18	6.26165
Zfp35	Fam161b	6.25742
Hif3a	Adrbk2	6.25568
Peg3	Gp5	6.25312
Mef2c	Pglyrp1	6.24549
Hsf1	Padi2	6.24312
Tox	Slc7a10	6.24196
Elk1	Limd1	6.2405
Nr4a1	Ifrd1	6.23772
Nr2f1	Myh11	6.23558
Mef2c	Pmel	6.23474
Ahr	Oxgr1	6.23278
Ahr	Gdap1	6.23218
Id2	Sdc4	6.23119
Olig1	Grin3a	6.23087
Lcorl	Tmsb15b2	6.23059
Fos	4930519F16Rik	6.2273
Zfp995	Usp8	6.22167
Hic2	Myl9	6.22113
Smarcc1	Car3	6.2156
Mycl	Top2a	6.21097
Zik1	Thg1l	6.20868
Gm20939	Psmc3ip	6.2072
Hes5	Abhd10	6.20667
Pbrm1	Gp5	6.20522
Sall2	Slc1a2	6.20276
Hey1	Depdc7	6.20225
Id2	Bmx	6.20135
Sox11	Aldoc	6.19586
Hsf1	Gm38098	6.19212
Tshz1	Zcchc16	6.18702
Atf3	Kcne4	6.18589
Smarcc1	Arhgap20	6.18499
Zfp111	Lbh	6.18079
Baz2b	RP23-349N15.2	6.18021
Tshz2	Higd1b	6.1694
Mysm1	Zrsr2	6.16906
Fosb	Gm42913	6.16835
Zfp276	Pde9a	6.16647
Zic1	Pglyrp1	6.16483
Peg3	Bsg	6.16436
Tshz2	Gm17799	6.16144
Zfp964	Gm6786	6.15891
Hey1	Bmx	6.15715
Zfp768	Cdkl3	6.15627
Fiz1	Dok4	6.15521
Zfp260	Slc8a3	6.1552
Junb	Lbh	6.15408
Irf1	Akap12	6.15405
Zfp629	Csf2rb	6.15395
Zfp770	Ppp1r14a	6.15165
Hif3a	Slc6a1	6.15158
Tshz1	Gm10605	6.15107
Mafb	Atp13a5	6.14959
Zfp35	Hax1	6.14892
Smarcc1	Gm14925	6.14557
Zfp354c	Pifo	6.14408
Zfp944	Mir3091	6.14381
Zfp398	Tnfrsf14	6.14217
Zfp768	Nr4a3	6.14151
Hes5	Slc6a11	6.13961
Peg3	Tac2	6.13715
Foxs1	Ak9	6.13637
Junb	Acta2	6.13475
Zic1	C1ql3	6.13344
Egr1	Ebf1	6.13338
Gli2	AA465934	6.13006
Mef2c	G0s2	6.12989
Nr4a1	Hmgcr	6.12917
Zfp108	Armcx6	6.12677
Dbx2	Ednrb	6.12635
Zfp800	Gm22935	6.12195
Usf3	Sept4	6.12166
Thrb	Gm4587	6.11828
Dbx2	Gm42466	6.11564
Trp53	Ccdc110	6.11269
Mta3	Gar1	6.11224
2610021A01Rik	Syt1	6.10853
Arid4a	Acta2	6.1018
Zfp366	2010308F09Rik	6.10022
Zfp629	Gmeb1	6.09417
Hes1	Gm33080	6.09332
Mysm1	RP23-434L22.2	6.09296
Dnajc2	Myb	6.09266
Klf10	Hs3st3a1	6.0913
Zfp260	Arhgap22	6.09101
Sp110	Snora73b	6.09064
Id2	1700016K19Rik	6.08527
Zfp780b	Amer3	6.08461
Nr1d1	Gm37045	6.08419
Usf3	Gm42670	6.08168
Klf4	Nfkbiz	6.08082
Thrb	Lbh	6.08052
Zfp65	4930480K23Rik	6.07845
Pknox2	4833412K13Rik	6.07749
Klf4	Gm3145	6.07592
Zic1	Nupr1	6.07137
Zfp474	Gm5896	6.06686
Nr4a2	Klf4	6.06552
Zfp935	Hilpda	6.06071
Ebf1	Hspa1a	6.05963
Cebpa	Tnf	6.05681
Zfp641	Pex11a	6.05646
Cebpd	Gm43459	6.053
Lrrfip2	Cpne4	6.04998
Zfp711	Zfp366	6.04945
Ebf1	Ctla2a	6.0462
Atf3	Lhx5	6.04617
Irx3	Mrpl23	6.04277
Ebf1	Casq2	6.0416
Ebf1	4933404O12Rik	6.04059
Sox11	Eprs	6.03919
Otp	Thrb	6.03842
Arid4a	Ftl2-ps	6.0367
Zic1	Atp2a3	6.03612
Usf3	Selplg	6.03316
Zfp646	Scml2	6.033
Zfp652	Pole	6.03277
Hey1	Ano1	6.03271
Ebf1	Ccnd2	6.03197
Dbp	Lypd6b	6.02944
Jund	Hist1h1c	6.02838
Zbtb14	Chst7	6.02796
Dbp	Ttll11	6.02484
Olig1	Slc1a2	6.02433
Gmeb1	Ppp1r13l	6.0236
Ikzf2	Eri2	6.02066
Tef	Igf2bp3	6.01997
Nr1d2	Fkbp11	6.0164
Rfx4	Spsb2	6.01638
Zfp398	Nlrp4b	6.01441
Jund	Phlda1	6.00763
Pms1	Trip13	6.00397
Csrnp1	Npy2r	6.00383
Junb	Hist1h1c	6.00345
Gm17655	Cpsf2	6.0015
Cebpz	RP24-126J17.3	5.99806
Zfp108	P2ry14	5.99741
Id2	Ndst4	5.99656
Mef2c	Gm37474	5.99341
Nr2f1	Limd1	5.99046
Cebpd	Hbegf	5.98935
Ebf1	Fnbp1l	5.98817
Zfp768	Slc1a3	5.988
Bclaf1	A430073D23Rik	5.98756
Zfp108	Susd2	5.98575
Nr4a2	Cxcl1	5.98195
Zfp260	Gm37459	5.98148
Zfp366	Gm42834	5.98054
Egr1	Per1	5.97927
Hey1	Gm10182	5.9789
Zfp944	Wdr43	5.97885
Tcf19	Scg3	5.97773
Nr2e1	Zfp185	5.97444
Sox11	Asrgl1	5.97013
Fos	Myl9	5.96705
Maf	Gkn3	5.962
Atf3	Ptgs2	5.96052
Peg3	Rgs5	5.95898
Nr1d1	Tmsb4x	5.95883
Cebpz	Rnf170	5.95736
Ebf1	2810474O19Rik	5.95518
Zbtb38	Pcdhb15	5.94918
Cebpb	RP23-466C10.2	5.94615
Sox4	Frmpd1	5.94232
Mef2c	Car4	5.93809
Zfp30	Oas2	5.93763
Irf1	Zfp36	5.93748
Zfp235	Gm16702	5.93515
Zscan22	Gm42469	5.93346
Zfp955b	Zfp935	5.93113
Gcfc2	Pop4	5.93044
Zfp629	Cct6b	5.93037
Sox8	Gm37307	5.93019
Cebpd	Crip1	5.93008
Zfp768	RP23-116P5.1	5.929
Jund	Anxa4	5.92851
Arid1a	Ano1	5.92497
Hif3a	Cth	5.9245
Zfp787	Plk5	5.92283
Zfp955a	AA986860	5.91823
Maf	Tmem119	5.9163
Rfx7	Gli2	5.91569
Zfp639	Abhd10	5.91553
Zfp53	Plcxd2	5.91409
Zbtb2	Zc3h8	5.91334
Dbx2	Gm3764	5.91299
Wdhd1	Zrsr2	5.91037
Olig1	9330179D12Rik	5.91003
Myt1l	Pak1	5.9061
Zfp182	Arhgap30	5.90457
Zfp108	Gm26672	5.89988
Maf	Pde3b	5.8941
Zbtb38	Smim20	5.89106
Fosb	Gm13902	5.88892
Zfp971	Fmr1nb	5.88731
Atf6	Tnfrsf4	5.88432
Usf3	Zfp786	5.88115
Ebf1	Tspo	5.87999
Nr2f1	Ptn	5.87958
Tshz2	Rgs5	5.8774
Lcorl	Gm42694	5.87558
Cebpz	Itm2a	5.87331
Hes1	Gm16283	5.86973
Nr2f1	Trim36	5.86904
Sox9	A430073D23Rik	5.86692
Xbp1	Pop4	5.8649
Smarcc1	Gm16754	5.86376
Zbtb16	Gm15285	5.86298
Zbtb38	Gm11336	5.85809
Zfp955b	Mdm4-ps	5.85777
Sall2	Pla2g7	5.85496
Lcor	Taf7	5.85494
Ebf1	Ecm2	5.85439
Zfp354a	Gm15779	5.85137
Sox8	Palb2	5.8502
Cebpd	Scamp5	5.84967
Zfp423	Gm43460	5.84963
Xbp1	Vtn	5.84774
Zfp972	Txnl4a	5.84701
Zfp955b	Ciart	5.84601
Usf3	Gm13889	5.84582
Nr2e1	Hif3a	5.84509
Cebpz	Rasl2-9	5.84424
Zfp780b	Scml4	5.84097
Nr4a1	Sat1	5.84092
Usf3	Dnajb3	5.8396
Zfp110	Gm15779	5.83923
Nr1d2	Unc79	5.8368
Mef2c	Stmn2	5.83603
Mta3	Gm12002	5.83351
Olig1	Slc6a1	5.83344
Zfp760	Heatr6	5.83222
Zfp800	Ppargc1b	5.83217
Sox4	Naaladl2	5.83041
Pbrm1	Gm45200	5.82829
Foxs1	Sept4	5.82774
Bcl6b	Vmp1	5.82747
Tshz1	Gm14925	5.82571
2610021A01Rik	H2-Oa	5.82492
Nr2e1	Gsg1	5.82281
Mafb	Car10	5.82195
Mef2c	Gucy1b3	5.82045
Atf3	Tmem252	5.82027
Zfp617	Gm7071	5.82003
Bcl6b	Vtn	5.81981
Sall2	G530011O06Rik	5.81758
Mef2c	Zfp324	5.81757
Dbp	Gm11407	5.81709
Cebpz	Elfn2	5.81467
Egr1	Hspa1b	5.81431
Nr4a2	Filip1l	5.81401
Baz2b	Cnnm1	5.81399
Arid1a	Pcdhb15	5.81389
Wdhd1	Ccdc126	5.81059
Mysm1	Isg20	5.81057
Tef	Kcnj8	5.8098
Baz2b	Cxadr	5.80961
Rcor1	Gm5829	5.80853
Tcf19	Rpl13-ps4	5.8051
Zbtb49	Mrpl19	5.80445
Zfp712	Gm43278	5.80361
Zfp787	Cnnm1	5.80218
Csrnp3	Stmn2	5.80172
Zfp646	Cd9	5.80066
Zfp329	Fmnl2	5.80034
Zfp189	Hic2	5.79941
Zfp652	Ttr	5.79596
Myt1l	Gm17825	5.79437
Smarcc1	9530085L11Rik	5.79233
Klf4	Gm6096	5.78857
Zic1	Gm38098	5.78633
Fos	Rasd1	5.78607
Tef	Mgp	5.78269
Zfp882	Gsta3	5.78085
Zbtb38	Gm4973	5.77806
Zfp110	Hspa1b	5.77637
Zfp474	Gm10699	5.77413
Tshz2	Gm16596	5.76904
Arid1a	Slc4a4	5.76324
Rcor1	Crip1	5.76274
Nr1d2	D430018E03Rik	5.75985
Cebpb	Atp1a2	5.75556
Zfp760	Pirb	5.75363
Baz2b	Pop4	5.75238
Sox11	Cfap161	5.75169
Zfp189	Gm15265	5.7513
Gm14418	Hdac2	5.751
Arntl	Uchl1	5.7496
Nr1d2	Timp3	5.74953
Jund	Gm26532	5.74843
Mysm1	Olfm3	5.74729
Csrnp1	Zfp36	5.74729
Zbtb49	Scg3	5.74446
Nr4a2	Per1	5.74432
Elk1	Net1	5.74282
Nfib	Tspyl5	5.74229
Zbtb14	Zc3h18	5.74063
Thrb	Gm13889	5.73892
Hmx3	4930555A03Rik	5.73334
Npas3	RP23-383A10.9	5.73157
Zbtb16	Flt3l	5.73065
Cebpb	Lyz2	5.72996
Zfpm2	Atg3	5.72691
Nfib	Gm15285	5.72666
Sox9	Gm44645	5.72653
Zfp53	Pip4k2a	5.72272
Zfp82	Gm44567	5.71745
Mef2c	Sema3g	5.7172
Trp53	Grid2	5.71666
Mysm1	Armc2	5.71451
Mecp2	Slc45a1	5.71247
Sox8	Plpp3	5.71208
Xbp1	Gm11945	5.7084
Zfp972	Ash2l	5.70652
Junb	Sod3	5.69986
Gm20939	Mettl1	5.69695
Zscan22	Acta2	5.69669
Smarcc1	Celf6	5.69473
Zscan22	Zfpm2	5.6932
Sox9	Nr1d2	5.69273
Ebf1	Olfr558	5.6896
Csrnp3	Map1a	5.68902
Mitf	Iqcc	5.68683
Hif3a	Slc6a11	5.68673
Gli2	Gm10516	5.68606
Zfp800	Tnip2	5.68152
Mef2c	Gm17224	5.68049
Wdhd1	Gm42933	5.67896
Cebpz	Slc37a1	5.67883
Nr2e1	Slc6a11	5.67671
Nr4a2	Nr4a1	5.67667
Tshz2	Mettl5os	5.67415
Zbtb49	Slc39a6	5.67318
Nr4a3	Gm13889	5.67203
Zfp641	Elp6	5.66557
Tef	Rgs4	5.66516
Nfib	Satb2	5.66249
Lrrfip2	Dbpht2	5.66116
Fos	Clu	5.66093
Zscan22	Myh11	5.65887
Arid1a	Acss3	5.65877
Arid1a	Rpl7a-ps13	5.65247
Zfp764	Ermn	5.65177
Fosb	Tiparp	5.64703
Irf7	Dok4	5.64686
Nr1d2	Rgs4	5.64329
Zfp442	Ccz1	5.63696
Csrnp1	Nr4a2	5.62975
Zfp760	Gm43315	5.62801
Arid4b	Gm8061	5.62797
Olig1	Klhl32	5.6258
Ebf1	Gm4973	5.62534
Usf3	Scamp5	5.62426
Zfp764	Gm8217	5.62296
Zfp398	Gm37731	5.62288
Klf4	Limd1	5.62279
Zfp937	Gm8684	5.61995
Sox4	Gm14234	5.61773
Setbp1	Ogn	5.61699
Atf3	5430427O19Rik	5.61596
Smarcc1	Bloc1s4	5.61578
Baz2b	Gm37283	5.613
Hes5	Pigh	5.61217
Nr4a3	Endod1	5.61006
Nr4a2	Bmx	5.60984
Tef	Csl	5.60938
Klf4	Gmeb1	5.60732
Cebpz	Gm42973	5.60693
Sox8	Apoe	5.60675
Zfp937	Sumf1	5.6041
Klf4	Stmn2	5.60258
Zscan22	Gm9522	5.60142
Peg3	Gm4491	5.60141
Sox8	Ednrb	5.60061
Arid4b	Celf3	5.60059
Hey1	Ash2l	5.60032
Nfkb2	Gm5272	5.5995
Zfp953	Kcne4	5.59524
Egr1	Pglyrp1	5.59454
Zfp764	Dcbld1	5.59404
Tef	Impg2	5.59132
Klf10	Gm11520	5.5913
Foxs1	Phlda1	5.59106
Zfp423	Gabrq	5.58997
Fos	Ifrd1	5.58798
Baz2b	Ucp3	5.58727
Smarcc1	Gm14328	5.58676
Ebf1	Cct6b	5.58586
Ebf1	Slc39a6	5.58522
Zfp37	Gm44663	5.58494
Mafb	Bsg	5.58077
Tshz2	Ttpa	5.57446
Zbtb49	Lpar6	5.57306
Zfp937	Nup107	5.57287
Zfp455	Ick	5.57279
Dbp	Gm37161	5.57233
Tcf19	Dpy30	5.57188
Zfp780b	Snhg11	5.56922
Mef2c	Gm13889	5.56775
Nr1d1	RP23-322E23.7	5.56641
Hic2	Tpm2	5.56556
Zfp641	5033426O07Rik	5.56289
Zfp971	Prdx6	5.56188
Sall2	Ptprz1	5.56137
Nr4a1	Gm13889	5.55935
Dbp	Cox6a2	5.55905
Sox9	S1pr3	5.55612
Zfp260	Ttll11	5.55566
Hey1	Zfp972	5.55515
Tef	Gm43703	5.55497
Zfp110	Gm10012	5.5543
Dbp	Hmx3	5.55354
Sall2	F3	5.55311
Dbx2	Dner	5.55295
Zfp292	Npy2r	5.55259
Tcf19	Fam124a	5.55152
Nr4a2	Lmod1	5.54907
Cebpa	C1qc	5.54823
Zfp935	Zfp955b	5.54789
Zfp944	Mgp	5.54412
Jund	Gm13889	5.54395
Nfib	Gm7047	5.54197
Fosb	Ifitm1	5.54039
Egr2	Agt	5.53989
Tcf19	Zfp955a	5.53939
Zfp260	RP24-93F18.4	5.53893
Hes5	Aldoc	5.53869
Dbp	Ccdc181	5.53655
Zfx	4930505A04Rik	5.53537
Zfp768	Mmd2	5.53423
Zic1	Myh11	5.53415
Casz1	Csmd2	5.53201
Csrnp1	Fos	5.53148
Zfp979	Celf6	5.52935
Tcf19	Ano8	5.52884
Smarcc1	Ick	5.5267
Tfb1m	Exoc4	5.52622
Tef	Vtn	5.52604
5430403G16Rik	Gm26797	5.52581
[truncated: 177,465 more rows]

## Sheet: Endothelial_netowrk_enhanced
TF	target	score
Egr1	Fos	144.664
Fos	Junb	128.664
Arid4a	Bsg	108.577
Fos	Egr1	107.196
Nr4a1	Fosb	103.196
Fosb	Atf3	101.352
Fos	Nr4a1	98.288
Fosb	Nr4a1	96.6505
Junb	Zfp36	89.7426
Arid4a	Timp3	88.2193
Fosb	Klf4	82.2725
Fosb	Egr1	80.5673
Atf3	Adamts1	80.3295
Junb	Fos	78.8311
Atf3	Ier2	78.4199
Ebf1	Rgs5	77.7649
Egr1	Fosb	75.3355
Atf3	Apold1	73.9038
Atf3	Dusp1	73.4826
Nr4a1	Fos	72.1136
Fos	Btg2	71.8198
Nr4a1	Egr1	70.876
Fosb	Btg2	69.3939
Jund	Apold1	69.1763
Fos	Zfp36	68.5905
Fosb	Fos	67.4452
Atf3	Fosb	66.6491
Fos	Cyr61	66.0306
Arid4a	Apoe	65.5641
Jund	Timp3	64.5164
Nr4a1	Klf4	64.4752
Fosb	Ier2	62.3868
Klf4	Hsp90ab1	61.7003
Atf3	Jund	61.5409
Fos	Klf4	58.8821
Nr4a1	Btg2	58.4621
Egr1	Junb	58.4243
Hes1	Bsg	58.0124
Arid4a	Ctla2a	57.3423
Fos	Ly6c1	54.9102
Klf4	Fosb	54.7535
Junb	Rgs5	52.9006
Jund	Bsg	52.6104
Fosb	Dusp1	51.7017
Jund	Ier3	51.5865
Fos	Fosb	50.1588
Jund	Sgk1	48.5266
Ebf1	Atp1a2	48.351
Egr1	Nr4a1	48.3085
Fosb	Adamts1	48.0086
Zfp879	Tsks	47.9127
Hes5	Slc1a2	47.5357
Nr4a1	Junb	47.5195
Egr1	Btg2	47.4898
Fosb	Apold1	47.4489
Fos	Cald1	46.9135
Ebf1	Cald1	46.8388
Junb	Egr1	46.0916
Fosb	Cyr61	44.9546
Zic1	Ifitm1	44.2466
Arid4a	Wbp4	43.8402
Egr1	Zfp36	43.6852
Ebf1	Ly6c1	43.588
Arid4a	Car4	43.2634
Jund	Hsp90aa1	42.2925
Fos	Atp1a2	41.8732
Fos	Atf3	41.8365
Nr4a1	Atf3	41.6678
Jund	Arid4a	41.4669
Ebf1	Vtn	41.3677
Arid4a	Gsta4	41.3316
Atf3	Plk2	41.0736
Junb	Ly6c1	40.871
Foxs1	Higd1b	40.4061
Tef	Apoe	40.009
Fosb	Junb	39.9173
Fos	Ppp1r15a	39.8668
Atf3	Hsp90ab1	39.6614
Nr4a1	Adamts1	39.0618
Fosb	Plk2	38.9399
Nr4a1	Cyr61	38.4395
Zic1	Atp1a2	37.9221
Junb	Nr4a1	37.7317
Jund	Gsta4	37.5727
Ebf1	Gucy1b3	37.4608
Npas3	Agt	37.4046
Egr1	Cyr61	36.988
Zic1	S1pr3	36.6206
Fosb	Gm26532	35.9019
Arid4a	Scd2	35.8319
Fosb	Jund	35.6756
Nr4a1	Apold1	35.6647
Fos	Rgs5	35.4821
Arid4a	Cd59a	34.7528
Zic1	Vtn	34.6038
Arid4a	Jund	34.579
Hes1	Timp3	34.5396
Dbp	Ly6c1	34.2673
Egr1	Klf4	34.218
Zic1	Pdgfrb	34.0116
Arid4a	Hsp90aa1	33.5349
Jund	Atf3	33.4358
Atf3	Nr4a1	32.9921
Fos	Gadd45g	32.944
Zic1	Dmd	32.8717
Klf4	Fos	32.8559
Jund	Apoe	32.2806
Atf3	Gm26532	32.0918
Fosb	Nr4a2	31.9292
Klf4	Egr1	31.9252
Zic1	Atp13a5	31.8211
Klf4	Junb	31.6985
Klf4	Nr4a1	31.227
Fos	Hspa1b	31.175
Arid4a	Hsp90ab1	31.0555
Mecp2	Pak6	30.8579
Atf3	Mgp	30.5483
Sox8	Agt	30.1883
Ebf1	Mylk	30.1281
Nr4a2	Acta2	30.0359
Fos	Cdkn1a	29.9933
Arid4a	Tspo	29.8528
Junb	Fosb	29.8005
Nr4a2	Tpm2	29.3281
Irf1	Ptgs2	29.2998
Junb	Nr4a2	29.2513
Klf4	Btg2	29.2022
Nr4a1	Ier2	29.1647
Jund	Per1	29.0551
Egr1	Ier2	29.0092
Foxs1	Atp1a2	28.9958
Klf4	Ly6c1	28.9733
Jund	Ctla2a	28.8191
Hes1	Apoe	28.8023
Hes1	Car4	28.5334
Dbp	Nampt	28.4884
Foxs1	Gucy1b3	28.4295
Arid4a	Atp2b1	28.4277
Arid4a	Fnbp1l	28.4004
Zbtb16	Bsg	28.1769
Nr2f1	Vtn	28.1316
Egr1	Atf3	27.8436
Fos	Plk2	27.812
Jund	Fnbp1l	27.797
Nr4a1	Dusp1	27.6524
Junb	Nrp1	27.6495
Hes1	Apod	27.5609
Egr1	Dusp1	27.5028
Ebf1	Higd1b	27.2502
Nr1d1	Hsp90ab1	27.2108
Klf4	Atf3	27.2033
Junb	Cald1	27.1985
Zic1	Sept4	27.063
Klf4	Adamts1	27.0116
Nr4a1	Hspa1a	26.8914
Sox8	Slc1a2	26.8476
Junb	Ppp1r15a	26.8257
Junb	Cdkn1a	26.8238
Fos	Hspa1a	26.7501
Arid4a	Sgk1	26.4359
Foxp2	Stmn2	26.4334
Dbp	Hsp90ab1	26.3205
Nr4a2	Junb	26.2378
Tef	Ifitm1	26.186
Junb	Akap12	26.122
Cebpd	Apoe	26.0158
Atf3	Bsg	25.8625
Npas3	Slc1a2	25.8557
Arid4a	Rgs5	25.6459
Junb	Vtn	25.5713
Junb	Hbegf	25.5281
Zic1	Cald1	25.4512
Nr4a2	Tagln	25.4345
Dbp	Atp1a2	25.4009
Klf4	Eif3c	25.2444
Fos	Ecm2	25.2322
Nr2f1	P2ry14	25.2065
Arid4a	Net1	25.2048
Fos	Vtn	25.1792
Tef	Edn3	25.1458
Fosb	Hsp90ab1	25.1014
Zic1	Mfge8	25.0198
Nr1d1	Crip1	24.9999
Zbed4	Gm14276	24.9708
Zfp53	Gm5251	24.8691
Junb	Klf4	24.695
Nr2f1	Atp1a2	24.6675
Nfib	Gm37637	24.5464
Tef	Cd59a	24.5074
Zfp82	Gm44898	24.4246
2610021A01Rik	RP23-344G11.4	24.4128
Zbtb16	Timp3	24.2834
Arid4a	Prrc2c	24.2674
Hey1	Gkn3	24.182
Id2	Gm42782	24.1801
Zic1	Higd1b	24.1791
Arid4a	Ly6c1	24.1762
Foxs1	Mfge8	24.1292
Foxs1	Cald1	24.084
Zbtb38	Ly6c1	24.0123
Jund	Rgcc	23.9611
Nr4a1	Ppp1r15a	23.935
Tef	Ly6c1	23.9347
Zfp318	Gm14443	23.9309
Zfp944	Gm22935	23.8329
Arid4a	Ktn1	23.8176
Foxs1	Rgs5	23.7748
Egr1	Rgs4	23.7491
Nfib	Ly6c1	23.7259
Npas3	Slc6a11	23.7045
Jund	Ly6c1	23.6765
Dbx2	Acsl6	23.6538
Mef2c	Acta2	23.6456
Zbtb2	Crym	23.5764
2610021A01Rik	4930570G19Rik	23.4418
Arid4a	Edn3	23.2345
Arntl	Pgr15l	23.1747
Tef	Arid4a	23.1567
Zbtb16	Wbp4	23.0496
Atf3	Egr1	23.0346
Nr4a2	Ppp1r15a	23.0212
Hey1	Stmn2	23.0069
Nr4a2	Rgs5	22.9377
Junb	Gadd45g	22.9289
Fosb	Zfp36	22.8598
Zic1	Ano1	22.7655
Arid4a	Rgcc	22.7295
Jund	Nr1d2	22.6816
Hey1	Mgst1	22.5173
Zfp646	Gm38080	22.4707
Cebpz	Gm38020	22.4414
Jund	Edn3	22.312
Zfp318	Cyp4x1os	22.3068
Jund	Dusp1	22.288
Arid4a	Pglyrp1	22.248
Zfp37	Gm8061	22.2256
Dbx2	Sdc4	22.1807
Ebf1	Myl9	22.1749
2610021A01Rik	Lpar2	22.1579
Atf3	Klf4	22.1364
Tef	Net1	22.1007
Zfp786	C330011M18Rik	22.0944
Foxs1	Vtn	22.0233
Nr4a2	Stmn2	22.0165
Gm14443	Ogn	22.0072
Zfp800	Lbh	21.9854
Zbtb38	Gm44430	21.9301
Atf3	Gkn3	21.9287
Mef2c	Tagln	21.8648
Zfp770	D630003M21Rik	21.8309
Hes1	Hsp90ab1	21.8289
Zfp729a	Pak1	21.8018
Dbx2	Slc6a11	21.755
Fos	Dusp1	21.7315
Ebf1	Gadd45g	21.6882
Nr4a1	Gm26532	21.6823
Klf4	Nampt	21.6589
Foxs1	Gm13889	21.626
Bcl6b	Gm42487	21.6071
Klf4	Slc7a1	21.5977
Dbp	Cald1	21.5415
Nfib	Gm15578	21.5148
Mef2c	Myh11	21.4642
Zic1	Kcnj8	21.4295
Egr1	Ppp1r15a	21.3819
Nr2f1	Csl	21.28
Hey1	Edn3	21.2636
Nr4a1	Hsp90ab1	21.2548
Zfx	Spag16	21.2147
Fosb	4930532G15Rik	21.1446
Nr4a2	Nr4a1	21.099
Hey1	Ly6c1	21.0839
Klf4	Apold1	21.0657
Hsf1	Gm32858	21.0636
Tshz1	Nampt	20.9877
Tef	Atp2b1	20.938
Klf4	Hspa1a	20.8838
Mecp2	Kcna4	20.8404
Nr4a2	Myl9	20.8236
Hes1	Sept4	20.8166
Egr1	Apold1	20.7193
Fos	Ebf1	20.6904
Sox9	Lrtm2	20.6868
Fosb	Hspa1a	20.5895
Fos	Gm26532	20.5858
Jund	Ier2	20.5582
Mef2c	Mgp	20.4902
Atf3	Cyr61	20.4622
Zfp955b	Mdm4-ps	20.4108
Ebf1	Sept4	20.4004
Arid4a	Ier3	20.3952
Nr2f1	Mgp	20.3533
Atf3	Ppp1r15a	20.2021
Fosb	Pitpnc1	20.1612
Fiz1	Cacng3	20.1233
Zbtb6	2610024D14Rik	20.1191
Ebf1	Slc7a5	20.0919
Zic1	Rarres2	20.0771
Zfp979	Pld5	19.9776
Otp	Ppa1	19.9607
Nr4a1	Nr4a2	19.9354
Arid4a	Rock2	19.9056
Nr2f1	Gm12151	19.8657
Fos	Ier2	19.6995
Egr1	Cald1	19.6964
Zic1	Abcc9	19.6945
Dnajc2	Gm5257	19.6738
Tef	Fnbp1l	19.6349
Sox9	Gm37785	19.6308
Nfib	Hsp90ab1	19.6074
Jund	Tspo	19.5877
Gli2	B230317F23Rik	19.5057
Zfp979	Gm45200	19.5034
Zfp260	Hsp90ab1	19.4983
Zbtb6	Gm44735	19.4627
Junb	Hes1	19.4118
Zfp74	Lgals7	19.3247
Id2	A430106G13Rik	19.2508
Sox9	Car4	19.2446
Sox8	Shisa9	19.234
Usf3	Gm26670	19.2169
Atf3	Hspa1a	19.1788
Irf1	Icam1	19.1741
Nkx2-2	Rnf165	19.1643
Arid4b	Pole	19.1319
Hes1	Slc16a1	19.1305
Klf4	Syt6	19.0576
Hes1	Mei4	19.0544
Csrnp1	Jund	18.961
Atf3	Fos	18.9484
Hes1	Htatsf1	18.9304
Junb	Btg2	18.9125
Cebpd	Gsta4	18.8453
Nr4a1	Zfp36	18.7868
Ebf1	Tpm2	18.7574
Egr1	Atp1a2	18.7531
Nr4a2	Gadd45g	18.7245
Nr4a2	Adamts1	18.6886
Dbp	Ppig	18.5642
Nkx2-2	Kcnq3	18.4943
Bcl6b	Cpe	18.4367
Sox8	Gjb6	18.3494
Zfp971	Fmr1nb	18.3388
Nr1d2	Ly6c1	18.3204
Ebf1	Apoe	18.2347
Jund	Car4	18.1969
Egr1	Nr4a2	18.1443
Hes1	Arid4a	18.115
Junb	Atp1a2	18.0953
Zfpm2	Gm11953	18.086
Smarcc1	Gm14925	18.0273
Atf3	Btg2	18.0039
Sox8	Plpp3	18.0032
Egr1	Gm26532	17.9866
Mef2c	Gkn3	17.9572
Hes5	Agt	17.9201
Arid1a	Gm3608	17.8883
Nr4a2	Lbh	17.7976
Zfp287	Wdr75	17.7765
Mef2c	Bsg	17.7696
Lrrfip2	Ctgf	17.7672
Nr4a2	Fosb	17.7575
Tef	Cpe	17.7532
Arntl	Gm43062	17.7488
Zfp639	Gm18821	17.7044
Baz2b	Zfp786	17.6954
Zfp182	Mcf2	17.6333
Fos	Nr4a2	17.4798
Nr2f1	Gm7071	17.4567
Cebpd	Jund	17.4336
Zic1	Slc19a1	17.4334
Arid4a	Hes1	17.432
Foxp2	Gm37960	17.3427
Npas3	Plpp3	17.3018
Bcl11a	Calr3	17.2716
Klf4	Ier2	17.1513
Dbp	Slc7a5	17.1181
Atf3	Rasl11a	17.115
Bclaf1	Acsl5	17.1084
Klf4	Nr4a2	17.0968
Junb	Ebf1	17.0743
Myt1l	Kif21a	17.0715
Rfx4	Gm9812	17.057
Zfp111	Gm26558	17.0426
Tef	Timp3	17.0389
Jund	Ktn1	17.0124
Atf3	Rgs4	16.9955
Klf4	Smc3	16.9821
Nfib	Slc7a1	16.943
Nfib	Gm11992	16.9396
Hes1	Gsta4	16.93
Arid4a	Crip1	16.8338
Jund	Gm26532	16.7966
Klf10	Gm5493	16.7821
Usf3	Mgst3	16.7581
Zfp935	Zfp955b	16.7514
Klf4	Akap12	16.7466
Klf4	Cyr61	16.7397
Arid4a	Golga4	16.7368
Sox8	Acsl6	16.7201
Csrnp1	Arid4a	16.7073
Nr1d1	Avp	16.7035
Zfp455	Mertk	16.6958
Mef2c	Tpm2	16.6854
Jund	Csrnp1	16.6463
Sox8	Id2	16.5827
Mef2c	Timp3	16.5569
Hes1	Ctla2a	16.5492
Nr2f1	Slc6a20a	16.5182
Klf4	Gm11469	16.5109
Zbtb6	Gm13902	16.49
Sox8	Gria2	16.4854
Csrnp1	Per1	16.4598
Nr2f1	Cald1	16.3563
Ebf1	Tspo	16.3436
Junb	Myo10	16.3341
Hif3a	Slc1a2	16.3137
Mysm1	Rgs5	16.2725
Nr4a2	Id2	16.2712
Arid4b	Gm5311	16.2703
Zfp800	Gm43936	16.2591
Hey1	Sema3g	16.2117
Klf4	Ppig	16.2032
Egr1	Gadd45g	16.2019
Zfp979	Atp13a5	16.1999
Setbp1	Tpm2	16.1968
Zfp446	4632427E13Rik	16.1947
Fos	Myo10	16.1728
Zic1	Rgs4	16.1589
Fos	Pitpnc1	16.1335
Zic1	Col27a1	16.0957
Atf3	Rock2	16.0827
Lcor	Cryab	16.0805
Zfp260	Gm10827	16.0606
Jund	Prrc2c	16.0604
Dnajc2	Gm45069	16.0548
Zfp955b	Gm42694	16.0503
Zfp768	Dlx6	16.032
Hes1	Mphosph8	16.0269
Fosb	Sgk1	15.9993
Ebf1	Hbegf	15.9837
Arid4a	Ttll7	15.949
Klf4	Ccser2	15.9234
Hey1	Wbp4	15.9184
Plagl1	Gm42888	15.8713
Arid4a	Tef	15.8694
Zic1	Myl9	15.8419
Tef	Bsg	15.8298
Cebpd	Bsg	15.8297
Tef	Wbp4	15.826
Hes1	Gm12123	15.8121
Arid4b	Gm16490	15.8093
Baz2b	Arhgap22	15.7948
Klf4	Crip1	15.7803
Sall2	Atp1b2	15.7798
Klf4	Mt1	15.7386
Klf10	Gm37812	15.7025
Atf3	Ier3	15.6623
Nr2f1	Atp13a5	15.6231
Dbx2	Agt	15.591
Egr1	Pdgfrb	15.5714
Nfib	Gm17224	15.5556
Nr4a2	Myh11	15.5547
Fos	Pdgfrb	15.5402
Nfkb2	Net1	15.5358
Arid4a	Ivns1abp	15.5081
Junb	Slc16a1	15.4979
Pms1	Slc7a5	15.4866
Nkx2-2	A730089K16Rik	15.4295
Mecp2	Gm11475	15.4204
Zbtb16	Ttll7	15.4153
Klf4	Dusp1	15.4102
Mecp2	Sgcd	15.36
Junb	Cd59a	15.3567
Klf4	Dbp	15.3558
Zfp882	Gm5322	15.3327
Junb	Tspo	15.2785
Fos	Adamts1	15.2447
Hes1	Tspo	15.2328
Ikzf2	Vps25	15.228
Zfp786	Pcdhb12	15.1962
Atf3	Timp3	15.1905
Fos	Gm13889	15.1791
Arid4a	Apold1	15.1614
Nr4a2	Akap12	15.1104
Atf6	Spty2d1	15.0882
Plagl1	B230377A18Rik	15.0823
Zic1	Rgs5	15.0532
Cebpd	Ctla2a	15.052
Satb2	Gm17477	15.0287
Sox8	Ckb	14.9947
Zic1	Gucy1b3	14.9863
Arid4b	Mreg	14.9473
Zfp553	Edn3	14.9212
Zfp579	Elfn2	14.9119
Thrb	Ccdc110	14.8948
Klf10	R3hdm1	14.8537
Zfp691	Hpgd	14.8497
Sall2	RP23-60O3.1	14.844
Jund	Fosb	14.7506
Foxs1	Myl9	14.7433
Xbp1	Cd59a	14.7406
Nr4a2	Mgp	14.7328
Hes1	Cd59a	14.7171
Zbtb16	Mgp	14.7136
Csrnp3	Gm10290	14.6877
Irf1	Hsp90ab1	14.6685
Myb	Lrrc6	14.6641
Egr1	Mfge8	14.6363
Lrrfip1	Hsp90ab1	14.622
Sp110	Crip1	14.6216
Rcor1	Gsta4	14.5841
Junb	Eif3c	14.5645
Fos	Akap12	14.5569
Cebpd	Gm14853	14.5096
Nfkb2	Gm6758	14.5065
Nr1d1	Dbp	14.4705
Klf4	Nrp1	14.4546
Fos	Mylk	14.4083
Nr3c2	Scpep1	14.4079
Junb	Atf3	14.4029
Egr1	Myl9	14.3996
Sox8	Ndst4	14.3366
Mef2c	B630019K06Rik	14.3229
Nr2f1	Rgs4	14.3045
Myb	Car3	14.2911
Fos	Slc7a5	14.2854
Jund	Wbp4	14.2813
Nr4a2	Cald1	14.2647
Bcl6b	Ctla2a	14.2589
Zfp955a	Gp5	14.2435
Dbx2	Slc1a2	14.2396
Nr4a2	Egr1	14.2256
Sox8	Slc6a11	14.1919
Mafb	Epha10	14.1894
Fos	Rgs4	14.1388
Zbtb38	Wbp4	14.1088
Mitf	Pantr2	14.0421
Fos	Phlda1	14.0374
Arid4a	Cpe	14.037
Hes1	Vtn	14.0319
Nr4a1	Plk2	14.0173
Junb	Sept4	13.9963
Ebf1	Slc19a1	13.9912
Sall2	RP23-4P23.1	13.9822
Fos	Myl9	13.9428
Zbtb16	Hsp90ab1	13.9224
Irf7	Gm37174	13.9222
Nr1d2	Timp3	13.9065
Egr1	Higd1b	13.8976
Zic1	Limd1	13.891
Zic1	Ctdspl	13.8694
Fosb	Tppp3	13.8443
Lhx5	Fam135b	13.8315
Ebf1	Ano1	13.8188
Nr1d2	Jund	13.8015
Nr1d2	Rgs5	13.7702
Zfp65	RP24-121L4.7	13.7565
Atf3	Ppp1r12a	13.7296
Rcor1	Slc7a5	13.7
Junb	Phlda1	13.6869
Klf4	Limd1	13.685
Atf3	Junb	13.683
Zfp738	Gm7008	13.6767
Fos	Ppig	13.628
Rfx7	Acsl5	13.6173
Mafb	4930505A04Rik	13.6149
Cebpa	Wfdc17	13.5986
Dbp	Rgs5	13.5875
Xbp1	Adam19	13.585
Zbtb16	Gkn3	13.5427
Cebpd	Fnbp1l	13.5404
Cebpb	Ccr2	13.5351
Id2	Slc1a3	13.5272
Nr4a2	Atf3	13.5229
Arid4b	Gm26767	13.5133
Zbtb38	Myo10	13.4907
Zfp780b	Pnpla3	13.4885
Jund	Atp2b1	13.4798
Hes1	Rgs5	13.4688
Tef	Rgs5	13.4463
Myb	Htr5b	13.4238
Klf10	Gm17450	13.4232
Klf4	Bod1l	13.3619
Fos	Dbp	13.3571
Zfp964	Anxa4	13.3377
Hes5	Zfp820	13.3242
Nr4a1	Hspa1b	13.3186
Lrrfip1	Gm37283	13.3169
Ebf1	Pglyrp1	13.3103
Zfp948	1810059H22Rik	13.3016
Zfp639	Gm43588	13.2994
Arid1a	Gm20445	13.2843
Dbp	Acsl5	13.253
Zic2	Gm13370	13.2347
Myb	Fam131c	13.2022
Nr1d1	Ptprr	13.1942
Atf3	Vmp1	13.1574
Olig1	Lpo	13.1562
Ebf1	Ecm2	13.1315
Irf7	Pkd1l3	13.1261
Cebpd	Cpe	13.1148
Ebf1	Stmn2	13.0848
Zfp971	Gm11830	13.0836
Nr4a3	Ccar1	13.0753
Zbed4	Gm13804	13.0746
Fosb	Kcnj8	13.0741
Tef	Prrc2c	13.068
2610021A01Rik	Gm17837	13.0459
Egr1	Vtn	13.0403
Dbp	Cct6b	12.9763
Nr1d2	Rgcc	12.9643
Cebpz	Nol10	12.9472
Nr2f1	Sept4	12.9395
Mef2c	Ano1	12.9063
Nr4a2	Gkn3	12.9045
Sox9	Myb	12.9009
Zfp955a	AA986860	12.8957
Bcl6b	Snord72	12.8886
Ebf1	Akap12	12.8747
Zfp57	Tnfsf13os	12.8662
Zfp82	Gm42466	12.8324
Klf4	Gm37090	12.8304
Jund	Myo10	12.8187
Klf4	Gm13889	12.8161
Npas3	Apoe	12.7822
Fos	Higd1b	12.7727
Zfp879	Fam57a	12.7638
Zfp944	Gm44431	12.7637
Zfp800	RP23-83G5.2	12.7606
Jund	Rgs5	12.7418
Nfib	Ctla2a	12.7362
Elk1	Net1	12.6682
Zfp944	Gm15349	12.6491
Nr4a1	Rgs4	12.6413
Klf4	Plk2	12.6266
Olig1	Dmrta2	12.6232
Egr1	Adamts1	12.6175
Klf4	Id2	12.6064
Atf3	8430408G22Rik	12.5941
Tef	Rgcc	12.5919
Sox8	Slc1a3	12.5811
Sall2	Id2	12.5793
Klf4	Rock2	12.5684
Zfp110	Gm5829	12.565
Egr1	Pitpnc1	12.5553
Cebpd	Timp3	12.5354
Mecp2	Satb2	12.5123
Xbp1	A230083N12Rik	12.506
Jund	Lmo2	12.5045
Setbp1	Abcc9	12.496
Nfib	Gm44433	12.4937
Nr4a1	Cald1	12.4921
Klf4	Cdkn1a	12.4911
Sp110	Mt1	12.4867
Ebf1	Pdgfrb	12.4753
Mef2c	Filip1l	12.4669
Cebpd	Rgcc	12.414
Baz2b	Tmem28	12.3948
Cebpb	Clec4a3	12.3867
Hey1	Timp3	12.3588
Zbtb38	Slc7a5	12.3431
Zfp110	RP24-160I20.3	12.3376
Npas3	Gja1	12.3102
Ebf1	Pitpnc1	12.3068
Klf4	Tmod3	12.2927
Zfp52	Glipr1	12.2869
Cebpz	Cdh15	12.2773
Fos	Nrp1	12.2697
Atf3	Car4	12.2428
Fiz1	Grik2	12.2285
Csrnp1	Ppp1r15a	12.2241
Tef	Igf2bp3	12.2044
Tef	Gm37935	12.1971
Zfp955b	Relt	12.1906
Fosb	Inppl1	12.1824
Zfp972	Gm7393	12.1787
Zbtb38	Saysd1	12.1753
Dmrta2	Gm14776	12.1624
Zfp57	Unc13a	12.1556
Tfb1m	Sumf1	12.1474
Arid4a	Ddit4	12.144
Zfp423	Trnp1	12.1377
Sox8	Mmd2	12.1322
Junb	Mylk	12.1227
Zbed4	Zfp108	12.1191
Nr4a2	Olfr558	12.1113
Klf4	Slc7a5	12.1096
Bclaf1	Pkd2l1	12.1059
Tox	2610528A11Rik	12.1012
Dbp	Crip1	12.1007
Mysm1	Ly6c1	12.0905
Irf1	Htatsf1	12.0888
Egr1	Rgs5	12.0645
Id2	Nr4a2	12.0631
Zbtb16	Fnbp1l	12.0622
Zbtb16	Ivns1abp	12.0508
Zfp944	Gm37602	12.0427
Arid4a	Prkcb	12.018
Egr1	Ly6c1	12.0145
Zic1	Lbh	12.0142
Id2	Agt	12.0123
Zbtb2	Gm37309	12.0003
Zbtb14	RP23-116P5.1	12
Otp	Galnt9	11.9789
Zfp53	Hsp90aa1	11.9548
Zfp110	Slco5a1	11.953
Dbp	9130213A22Rik	11.9468
Foxs1	Tom1l2	11.9429
Zbtb14	Gm11945	11.9355
Egr1	Hbegf	11.9349
Hes1	Hk1os	11.9239
Nr4a1	Gadd45g	11.9185
Ebf1	Cd59a	11.8949
Hes5	Slc1a3	11.89
Bclaf1	Tmsb15b2	11.8866
Id2	Ppig	11.8845
Nfib	Rgs5	11.8824
Atf3	Nr4a2	11.8785
Klf4	Gm7047	11.8756
Zfp944	Ccdc159	11.844
Zfp111	Ctf1	11.8414
Zbed4	Shroom4	11.8391
Zbtb38	Net1	11.8389
Tef	Satb2	11.831
Cebpd	Pglyrp1	11.82
Sp110	Pcdh20	11.8143
Junb	Gm26532	11.7987
Tef	Mtap7d3	11.797
St18	Gucy1b3	11.7923
Fosb	Hspa1b	11.7801
Cebpb	Unc13d	11.7646
Rfx4	Fxyd1	11.7646
Zfp639	Gm42463	11.7622
Arid4b	Ccdc159	11.7456
Junb	Ppig	11.7337
Maf	Wfdc17	11.7273
Zfp786	4933404O12Rik	11.7173
Arntl	Lrrc32	11.7018
Zfp110	1500035N22Rik	11.7009
Nr4a1	Myl9	11.6987
Zfp764	D430018E03Rik	11.6894
Nfib	Net1	11.6886
Tef	Kcnj8	11.6823
Zfp738	A530058N18Rik	11.6673
Zfp787	Plk5	11.6336
Hey1	Lmod1	11.6183
Rcor1	Gm43113	11.6167
Nfkb2	Hc	11.5987
Irf7	Slc45a1	11.5974
Tef	B930094E09Rik	11.5968
Klf4	Zfp36	11.5872
Cebpd	Gm43459	11.5713
Fosb	Lhx5	11.5697
Hey1	Tgfb2	11.5619
Fos	Apold1	11.551
Lrrfip2	Rb1cc1	11.5463
Zfp235	Ccdc89	11.5321
Cebpb	Ccl4	11.52
Zic1	Mgp	11.5048
Dnajc2	Gm2449	11.4979
Zfp944	Gm43980	11.4897
Zfp955b	S100b	11.4542
Sox9	Gm16223	11.4528
Egr1	Phlda1	11.4437
Fos	Nampt	11.435
Zbtb38	Ddit4	11.4227
Zscan22	Gm2383	11.4122
Irf1	Hes1	11.4092
Jund	Adamts1	11.4088
Mysm1	4930405A21Rik	11.4048
Zfp74	Saysd1	11.4033
Zfp770	Ubxn11	11.4026
Ebf1	Net1	11.3925
Ebf1	Rps6-ps2	11.389
Nr4a2	Zfp36	11.3887
Nr2f1	Col1a2	11.3734
Zfp30	Gm6195	11.3361
Nfib	Fnbp1l	11.3338
Klf4	Cald1	11.3291
Arid4b	Kiss1r	11.3277
Zscan22	Gm20754	11.317
Tef	C230004F18Rik	11.3136
Cebpd	Scd2	11.3054
Hey1	Gm6728	11.2884
Mecp2	Tk1	11.2881
Jund	Pglyrp1	11.2763
Mef2c	Car4	11.2665
Mysm1	Ak9	11.2548
Nr4a2	Rgs4	11.2536
Wdhd1	6720483E21Rik	11.2513
Jund	Hes1	11.2509
Zfp937	Gm8684	11.2436
Myt1l	Cldn9	11.2432
Zbtb2	Gm13313	11.2416
Arid4a	Nr1d2	11.2313
Nr4a2	Fos	11.2254
Irf7	Gm37459	11.2193
Fos	Igf2	11.213
Irf1	Tspo	11.2114
Npas3	Slc1a3	11.2089
Hes1	Prrc2c	11.2029
Fos	Filip1l	11.2001
Nr1d1	Ly6c1	11.1992
Sall2	Slc1a2	11.1718
Zfp955b	Gm43793	11.1554
Dbx2	Mt2	11.1431
Klf10	Hs3st3a1	11.1355
Xbp1	Gm14328	11.1335
Hif3a	Adora2b	11.1332
Mecp2	RP24-93F18.4	11.1332
Irf1	Nampt	11.1329
Zfp944	RP24-126J17.3	11.1047
Olig1	Gm44167	11.07
Nr4a2	Klf4	11.0696
Zfp82	Wdr75	11.0691
Id2	Myh11	11.0524
Nfib	Mt1	11.0496
Egr1	Gm13889	11.0486
Baz2b	Gm12405	11.0458
Irf1	Mt1	11.0307
Lrrfip1	Nwd2	11.0269
Zbtb38	Dbpht2	11.0266
Mef2c	Myl9	11.0083
Ebf1	Tmem132d	11.0077
Zfp879	Opalin	11.0003
Irf1	Zfp36	10.9969
Foxb1	Agt	10.9659
Arid4a	D030028A08Rik	10.9567
Nr2f1	Cspg4	10.9519
Dbp	Zcchc16	10.9519
Zfp768	Pcyt1b	10.9476
Dnajc2	Gm45022	10.9419
Nr2f1	Rgs5	10.9418
Nfib	Myo10	10.939
Tshz1	Gm43703	10.9386
Zbtb16	Lmo2	10.9365
Fos	Eif3c	10.935
Egr1	Aspn	10.9312
Hes1	Wbp4	10.9306
Zic1	Ak9	10.9258
Olig1	Gria2	10.9254
Arid4a	Prkd2	10.924
Irf7	Gm15388	10.9153
Mef2c	Atp2b1	10.9086
Mafb	Apod	10.9083
Zbtb38	Pcdhb15	10.8938
Mitf	1700013F07Rik	10.8898
Nr4a2	Tiparp	10.8866
Hes1	Mt1	10.8823
Lrrfip1	Gm5272	10.8808
2610021A01Rik	Gm9925	10.8784
Npas3	Ttyh1	10.8775
Zbtb2	Edn3	10.8722
Gli2	Slc1a2	10.8211
Nr4a1	Cdkn1a	10.8168
Bclaf1	1700086L19Rik	10.8125
Zfp35	4732414G09Rik	10.8083
Jund	Vmp1	10.8077
Nr1d2	Gpld1	10.8071
Atf3	Stmn2	10.7909
Nr1d1	Mgat4c	10.7476
Hes1	Rgcc	10.7444
Klf4	Akap9	10.7439
Nr2f1	Rarres2	10.7379
Ebf1	Casq2	10.7099
Zbed4	Cep112it	10.7024
Hic2	Gm19710	10.7005
Zic2	B230110C06Rik	10.7
Atf6	Tnfrsf4	10.6998
Csrnp3	Zfp641	10.6978
Hes1	Higd1b	10.6866
Fos	Hbegf	10.68
Zfp276	Ckap2	10.6696
Zfp354c	5330413P13Rik	10.6696
Nr4a1	Jund	10.6634
Tfb1m	Cbln2	10.6538
Dbp	Slc7a1	10.6515
Nfib	Cct6b	10.6488
Zfp442	RP23-480D17.3	10.6408
Nr4a1	Filip1l	10.6306
Zfpm2	Zfp474	10.6297
Bclaf1	Gm5124	10.6237
Nr1d2	Bsg	10.6105
Hes1	Hsp90aa1	10.5996
Zfp768	Fam198a	10.5995
Junb	Ecm2	10.593
Zfp74	Slc16a1	10.5869
Nfib	Smc3	10.581
Arntl	5730522E02Rik	10.5785
Myb	Kif6	10.5722
Zic2	Cd180	10.5697
Hif3a	Ttyh1	10.5676
Irf7	Gm2522	10.5648
Xbp1	G730003C15Rik	10.5618
Id2	Hsp90ab1	10.5529
Dbp	Nr1d2	10.5414
Zfp764	Nr1d2	10.5366
Mef2c	Olfr558	10.5278
Ikzf2	Pms1	10.5205
Sall2	Slc1a3	10.5189
Zfp944	Cpne5	10.5188
Zfp760	Nr1d1	10.5016
Zfp768	Gm18025	10.4985
Xbp1	Sgk1	10.4927
Nr2f1	Mfge8	10.4779
Zic1	Sept11	10.4731
Zfp423	Gm13688	10.4704
Hey1	Mgp	10.4605
Nr2e1	Gm4491	10.458
Smarcc1	Gm16754	10.4565
Zscan22	Cnga1	10.4524
Zfp276	Gm9529	10.4474
Zfp937	Gm12405	10.4317
Olig1	Wnt3	10.4297
Nfib	Nampt	10.429
Junb	Net1	10.4252
Egr1	Plk2	10.4188
Nr1d2	Dbp	10.4096
Mafb	Inmt	10.4047
Junb	Timp3	10.4013
Cebpz	Kif2a	10.3954
Nr2e1	Cth	10.3904
Arntl	Car4	10.3899
Csrnp3	Map1a	10.3872
Xbp1	Gm29516	10.3861
Foxs1	Slc19a1	10.3832
Gli2	Gm43480	10.3812
Nr1d2	Per1	10.3805
Nr4a1	Akap12	10.374
Zfp937	Gm43313	10.3693
Gm14443	Ect2l	10.3689
Nfkb2	Slc7a5	10.3613
Zfp944	Anln	10.3574
Baz2b	Gm43313	10.3512
Nfib	Crip1	10.342
Ahr	Ddit4	10.3237
Usf3	Golga4	10.3196
Zfp768	Slc1a3	10.3163
Nr2f1	Higd1b	10.316
Gm17655	Gm11652	10.3063
Nr4a1	Mfge8	10.305
Zfp74	Zfp457	10.293
Klf4	1810011O10Rik	10.291
Setbp1	Gm11869	10.2881
Arid4a	Csrnp1	10.2815
Egr1	Hspa1a	10.2798
Klf4	Gm6096	10.2795
Zfp646	Tmem28	10.2676
Ebf1	Htatsf1	10.2652
Mysm1	Ripk4	10.2649
Tef	Nxnl2	10.2627
Zbtb49	Net1	10.2553
Egr2	Csrnp1	10.2543
Sox9	Bsg	10.2461
Fos	Junos	10.2423
Cebpz	Gm42973	10.2388
Dbp	Nrp1	10.2377
Nr2f1	S1pr3	10.2216
Hes5	Ndrg2	10.2057
Lrrfip1	RP23-338B6.3	10.1981
Lcor	Avp	10.1951
Rfx4	Filip1l	10.1814
Fiz1	Car4	10.1766
Bcl6b	Gm5973	10.1761
Klf4	Dyx1c1	10.1587
Lhx5	Tnfrsf11b	10.1584
Csrnp3	Stmn2	10.1568
Dbp	Ccar1	10.1553
Hey1	Gnpat	10.1547
Ebf1	Cd9	10.1542
Zfp579	Myo10	10.1519
Zfp768	Mt1	10.1501
Sox9	R3hdm1	10.1395
Mysm1	Gm3145	10.1303
Smarcc1	Gm26590	10.1244
Smad1	Cpeb1os1	10.1202
Zfp474	Rgs10	10.1187
Zbtb2	Scml2	10.1181
Fos	Sept4	10.1095
Id2	Gjb6	10.1072
Zic1	Naalad2	10.1035
Zfp768	Gm5710	10.1003
Rfx4	Gria1	10.0828
Junb	Kcnj8	10.0811
2610021A01Rik	Gm12733	10.0775
Hey1	Crip1	10.0645
Nr1d2	Sema3g	10.0625
Dbp	Nr1d1	10.0604
Zbtb38	Gm29216	10.0492
Hes1	Gm33080	10.0487
Arid1a	Sept4	10.0473
Zfp74	Akap9	10.0447
Hes1	3110067C02Rik	10.0439
Zfp82	Kat5	10.0404
Nr4a2	Bmx	10.0399
Arid4a	Slc16a1	10.0219
Jund	Ctf1	10.0197
Zfp260	A730094K22Rik	10.0179
Id2	Mfge8	10.0164
Hes5	3110053B16Rik	10.0122
Lrrfip2	Gm37731	10.0054
Nr4a2	Pitpnc1	10.0022
Zfp281	Mycn	10.0004
Foxs1	Abcc9	9.9881
Arid4a	Gkn3	9.97673
Cebpb	Clec4a1	9.97403
Atf3	Mt1	9.96952
Npas3	Wnt7b	9.96085
Zfp780b	Gabrq	9.95728
Zic1	Ktn1	9.93844
Zbtb16	Kif17	9.9382
Nr2f1	Gm26733	9.93502
Gm14418	5430403G16Rik	9.93016
Dmrta2	Cpne4	9.92595
Rfx4	Cntnap4	9.92552
Mef2c	Stmn2	9.91996
Zfp442	Cfap77	9.91004
Atf6	Gm16372	9.90515
Arid4a	Mgp	9.90436
Foxs1	4632427E13Rik	9.90348
Usf3	Npy2r	9.89868
Zfp553	Car8	9.89377
Smad1	RP23-434L22.2	9.88569
Wdhd1	Rbbp5	9.88463
Nr4a1	Atp1a2	9.86833
Jund	Ccnd2	9.86108
Mef2c	Casq2	9.85908
Mecp2	Chn1os3	9.85746
Zfp786	Bbox1	9.84975
Mysm1	Armc2	9.84879
Cebpd	Net1	9.83289
Mafb	Tmem51os1	9.82731
Dbp	Lypd6b	9.82676
Fos	Tmod3	9.82446
Gli2	Klhdc7a	9.8201
Zfx	A830005F24Rik	9.81314
Zic1	Art3	9.80794
Zfp110	Gm16596	9.80707
Foxs1	Rasl11a	9.80357
Bcl6b	Jund	9.80287
Irf7	Gm37570	9.79631
Zscan22	Col27a1	9.79121
Zbtb38	Dbp	9.79093
Mycn	Spty2d1	9.78779
Dbp	Fktn	9.78731
Ebf1	Acta2	9.78518
Zic1	Slc6a20a	9.76973
Hes5	Mmd2	9.76492
Zic1	Atp1b2	9.75748
Rcor1	Tulp2	9.75726
Id2	Abhd10	9.75193
Zfp182	Pkmyt1	9.751
Foxb1	Cebpb	9.74542
Lhx5	Ano1	9.73404
Olig1	Gm37478	9.72999
Jund	Net1	9.72466
Arntl	Slc2a6	9.71803
Hic2	2010001K21Rik	9.71036
Bclaf1	C430014B12Rik	9.70658
Atf6	Bcl11a	9.70074
Olig1	Stmn4	9.69837
Olig1	Lhfpl3	9.69424
Gli2	Gm10516	9.69029
Zbtb16	Glra3	9.67432
Hes1	Junb	9.66168
Tox	Gpr84	9.66167
Sall2	G530011O06Rik	9.65813
Satb2	A330041J22Rik	9.65746
Lhx5	S1pr3	9.65436
Csrnp1	Atf3	9.64799
Mef2c	Mylk	9.64743
Klf4	Mfge8	9.64689
Nr4a2	Rasl11a	9.6457
Zfp770	Wdr75	9.64077
Fosb	Tiparp	9.64047
Jund	Zfp36	9.6401
Npas3	Gm21959	9.63721
Hey1	Tagln	9.6363
Zfp879	Proscos	9.62438
Id2	Cd9	9.6209
Nr4a3	Ttc9	9.60188
Zfpm2	Gm10602	9.60037
Olig1	Nkx2-2	9.59845
Setbp1	Gm25188	9.59338
Mitf	Gm12739	9.59202
Zfp955a	Scd2	9.59143
Zic1	Cspg4	9.58733
Arntl	Nr3c2	9.58224
Hey1	Arid4a	9.5708
Dlx6	Zfp820	9.55871
Nhlh2	Slc1a2	9.5445
Baz2b	Slc35a1	9.53691
Nr4a3	5430427O19Rik	9.53369
Zfp935	Gm7701	9.53074
Rfx4	Mgst3	9.52761
Zfp30	Mtap7d3	9.52567
Zfp882	Fktn	9.52085
Nr2f1	Kcnj8	9.5138
Zfp110	Pde1c	9.51287
Nr4a2	Gm7626	9.51141
Arid4a	Rb1cc1	9.50133
Nr2e1	Slc6a11	9.49575
Zfp474	H2-Oa	9.48596
Mysm1	Steap2	9.48274
Cebpb	Pirb	9.47969
Zfp786	Pole2	9.46399
Nfib	Gm12180	9.42815
Scrt1	4632427E13Rik	9.42414
Rfx4	Atp2a3	9.42131
Zfp646	Gm37276	9.41894
Zfp111	Lbh	9.41784
Zbtb16	Ly6c1	9.41744
Sox9	A230077H06Rik	9.39384
Dnajc2	Zfp808	9.37978
Zfp65	March11	9.36691
Fosb	Taf7	9.36639
Zfp442	Fhod3	9.36164
Tef	Scd2	9.35817
Nr4a1	Glb1l2	9.35788
Fosb	Ppp1r15a	9.35562
Zbtb2	Per1	9.34176
Sall2	Soat1	9.33336
Zfp800	Gm22935	9.33291
Zfp366	2010308F09Rik	9.33001
Arid4b	Ddx4	9.32971
Zscan22	Tagln	9.32734
Cebpz	Gm12901	9.32355
Glis2	B230398E01Rik	9.3199
Fosb	Rnf128	9.31881
Mef2c	Wbp4	9.3144
Sox8	Gm37307	9.30774
Id2	Slc6a11	9.3029
Zfp318	Xkr8	9.29389
Zic1	Adam18	9.29301
Tox	Snora33	9.28796
Zbtb16	Car4	9.28526
Klf4	Hspa1b	9.28093
Nr2f1	Myl9	9.27983
Tef	Gsta4	9.26265
Irf1	Cxcl10	9.25701
Zfp65	Gm11407	9.25507
Lrrfip1	Gm11907	9.24927
Zfp800	A830005F24Rik	9.24389
Zfp661	Nop58	9.24302
Hic2	Gm12565	9.24298
St18	Kcnj8	9.24214
Zbtb16	Edn3	9.24151
Mef2c	Gsta4	9.23482
Zfp768	Sema3g	9.22613
Hey1	Bmx	9.21649
Olig1	Neto2	9.21339
Id2	Smc3	9.20758
Smarcc1	Dyrk3	9.206
Nfib	Atp1a2	9.19613
Fos	Plxdc2	9.18964
Dbp	Ddit4	9.18558
Zfp820	Mertk	9.17917
Junb	Higd1b	9.16617
Zfp800	Rpl13-ps1	9.16478
Mafb	Sema3g	9.15205
Zfp646	Ckap2	9.14827
Zfp61	D930036K23Rik	9.13736
Hes5	Gm4660	9.1357
Zfp354c	Gm15443	9.13492
Fos	Gm3145	9.13432
Fosb	Ecm2	9.13356
Atf3	Crip1	9.13038
Fosb	Atp1a2	9.13026
Zfp354c	Nnat	9.12929
Atf3	Cebpb	9.12907
Ebf1	Rgs4	9.12841
Olig1	Mir9-3hg	9.12618
Zscan22	Olfr558	9.12487
Atf3	Golga4	9.12203
Nr4a3	Nr4a2	9.11368
Arid4b	Taf12	9.1027
Cebpb	Lyz2	9.09365
Fosb	Gm26641	9.08544
Gmeb1	1700029I15Rik	9.08245
Zbtb6	Gm13015	9.06721
Jund	8430408G22Rik	9.0624
Zfx	Gm13410	9.057
Atf6	B230377A18Rik	9.05359
Thrb	Gm4587	9.0461
Foxs1	Acta2	9.04379
Zfp882	Plxdc2	9.04374
Mycn	Eif3c	9.03991
Hey1	Myo10	9.03894
Lrrfip1	Gm4973	9.03509
Mycn	Gm5228	9.03442
Atf3	Ktn1	9.03378
Zfp639	Tmem125	9.0316
Olig1	Gm44562	9.0292
Nfib	Gm16373	9.02786
Mef2c	Ube3a	9.02194
Junb	Pglyrp1	9.0175
Zfp235	Gm30023	9.01622
Cebpb	Itgam	9.00627
Arid4a	Nipbl	9.00465
Klf4	Gm11558	8.99292
Klf4	Ppp1r15a	8.99207
Zfp474	Syne4	8.99066
Foxb1	Gjb6	8.98921
Dbp	Gm2546	8.98667
Atf3	Csrnp1	8.97471
Zfp979	1700102P08Rik	8.97429
Zfp354c	Tpm2	8.96843
Zfp579	Olfm3	8.95797
Nr4a3	8430408G22Rik	8.95406
Zfp235	Fam184a	8.94864
Olig1	Klhl32	8.94783
Zfp958	Cfap77	8.94249
Mitf	Iqcc	8.93832
Arid1a	Rpl7a-ps13	8.93362
Bclaf1	Wdr75	8.92676
Nr4a1	Rgs5	8.92604
Zic1	Plxdc2	8.91838
Nr4a3	Mgst1	8.91538
Hey1	Egfl8	8.89153
Atf6	Awat2	8.88912
Irf1	Bsg	8.88578
Nr4a1	Myh11	8.88117
Elk1	Prrg4	8.87719
Bcl6b	Ttll7	8.87612
Nr1d2	Chrna3	8.87382
Myb	Ccdc40	8.87006
Zfp760	Clec4a1	8.86816
Csrnp1	Npy2r	8.8675
Klf4	Kcne4	8.85898
Myb	Cfap161	8.8571
Nr4a3	Zfp111	8.8513
Zfp768	Acsl6	8.84744
Zbtb16	Apoe	8.8473
Myb	Ush1c	8.84716
Sox9	Htatsf1	8.84617
Irf1	Gadd45g	8.84177
Foxs1	P2ry14	8.82871
Irf7	Tspo	8.82835
Egr2	Gnpat	8.82715
Egr2	Atf3	8.81339
Nr4a2	Pdgfrb	8.81252
Dnajc2	Nxnl2	8.81211
Zfp768	Pfkfb1	8.80986
Zfp260	Lrfn1	8.80387
Sox9	Cfap161	8.80367
Nr2f1	Ifitm1	8.80098
Tshz1	Hsp90ab1	8.80061
Zfp944	Arid4a	8.79704
Ebf1	Gm13889	8.79494
Tshz1	Lmo2	8.79334
Mef2c	Mfge8	8.79332
Tfb1m	Mfsd13b	8.78987
Dbp	Vtn	8.78954
Mafb	C1qc	8.78805
Sox8	Plcd4	8.78251
Hic2	Zfp189	8.77899
Arid4a	Gm22205	8.77879
Fos	Gucy1b3	8.77573
Zfp318	Vsnl1	8.77319
Cebpb	Rasl11a	8.76864
Hes5	Gm42786	8.76413
Arid4a	Per1	8.75823
Glis2	Shroom4	8.75791
Thrb	Lmod1	8.74693
Sox9	Gm44645	8.74255
Myb	BC051019	8.74042
Myb	Pih1d2	8.73643
Zbtb16	Bmx	8.72638
Rfx4	Mylk	8.72499
Sall2	Ntsr2	8.71201
Hic2	Olfr558	8.71153
Zbtb16	Igfbp3	8.70551
Nr4a3	Ier3	8.68396
Elk1	Limd1	8.68103
Olig1	Gm14827	8.67529
Zfp979	Med8	8.67334
Dbp	Gm37499	8.67265
Fosb	Ebf1	8.66917
Nr4a2	Nr4a3	8.66915
Mecp2	Rbm3os	8.66731
Zfp882	Lmod1	8.66512
Tfb1m	Stmn2	8.66444
Zfp553	Gm15169	8.66308
Irf7	Pls1	8.65568
Hes5	Gm37879	8.65379
Hes1	Ly6c1	8.65331
Hey1	Tspo	8.64647
Zfp944	Gm44800	8.63411
Zfp979	Nr2f1	8.62965
Zfp446	A930015D03Rik	8.62731
Mysm1	Tmem120b	8.61957
Zfx	Gm37731	8.61904
Xbp1	Gm11847	8.61854
Tef	Hsp90aa1	8.61032
Nr4a1	D430041D05Rik	8.6048
Nr2f1	Limd1	8.59829
Nr4a2	Casq2	8.58779
Nr4a1	Ttc16	8.58095
Zfp780b	Amer3	8.57431
Fosb	Ifitm1	8.56578
Cebpd	Tagln	8.55826
Zfp800	Csf2rb	8.5576
Zfp354c	Slc6a11	8.55746
Sox8	Ntsr2	8.55162
Sall2	Itih3	8.54902
Bclaf1	Gm7047	8.54285
Zfp691	Cebpb	8.54144
Zfp948	Gm14253	8.54129
Smad1	RP23-322E23.7	8.53716
Junb	Lpo	8.52976
Arid4a	Ier2	8.52769
Zfp937	Sumf1	8.52481
Ebf1	Dmd	8.52282
Rfx4	Slc19a1	8.52186
Zfp800	4732496C06Rik	8.51948
Nr2e1	Gsg1	8.51654
Hey1	Car4	8.51388
Zbtb16	Sltm	8.50299
Hif3a	Nr2e1	8.50238
Zfp65	Anxa4	8.50107
Zbtb14	Cacna1e	8.50076
Cebpd	Arid4a	8.49578
Bclaf1	Rasl2-9	8.49558
Zfp579	Hif3a	8.49262
Cebpz	Kcnj8	8.48745
Nr4a3	Rasl11a	8.48637
Ebf1	Mphosph8	8.48305
Tef	Ccnd2	8.47826
Id2	Plpp3	8.46004
Mef2c	Fnbp1l	8.45898
Egr1	Akap12	8.45859
Sox8	Ndrg2	8.45576
Nr4a2	Mgst1	8.44724
Csrnp1	Tiparp	8.44554
Hey1	Ano1	8.44157
Zfp770	Ppp1r14a	8.43934
Fosb	Filip1l	8.4342
Cebpz	Prkd2	8.43416
Klf4	Gadd45g	8.43323
Nr4a2	Filip1l	8.43078
Zfp971	Cfap70	8.42282
Junb	Slc7a5	8.41539
Sall2	C1ql3	8.39167
Zfp182	Slc35a1	8.39015
Hes1	Ppig	8.38614
Irf7	Gm17092	8.38603
Nr4a1	Vtn	8.38305
Zic1	Mylk	8.37886
Zfp30	Ecel1	8.37781
Arid4b	Rspo1	8.37642
Dbx2	Slc1a3	8.37523
Tef	Lrfn1	8.37418
Klf10	Nlrp4b	8.37407
Hey1	Limd1	8.37373
Ebf1	Nampt	8.3733
Zfp110	Tmem120b	8.3645
Maf	Klhl11	8.36134
Hif3a	Scd2	8.36035
Baz2b	Mrpl28	8.35888
Mycl	Gm44286	8.35787
Nr4a1	Lbh	8.35705
Zic2	Gm21959	8.35088
Ebf1	Tagln	8.34767
Ebf1	Ppig	8.34448
Fosb	Dnajb1	8.32982
Zic1	Tomm6	8.32499
Zfp423	Ecm2	8.32383
Cebpb	Gm26740	8.32032
Bclaf1	Gm11668	8.31984
Zfp423	Gabrq	8.31867
Sox9	Nr1d2	8.3125
Jund	Gm9884	8.29773
Nfib	Gm43703	8.29407
Zbtb2	Lpar6	8.29382
Fos	Nktr	8.29259
Arid4b	Gm45069	8.29231
Zfp182	Gm6098	8.28888
Hes5	Slc17a6	8.28755
Ebf1	Fos	8.28199
Zfp457	BC051142	8.28097
Jund	Chodl	8.27789
Baz2b	Ttll7	8.27222
Dbp	Eif3c	8.26702
Thrb	Gm5552	8.26552
Mafb	Gemin4	8.26477
Tfb1m	Ubxn11	8.26375
Klf4	Sgk1	8.26278
Fosb	Csrnp1	8.25878
Dbx2	Gm27161	8.2575
Zfp281	Gm37311	8.25171
Mycl	Gm22	8.25058
Nfkb2	C1ql3	8.24679
Tef	Myo10	8.24313
Junb	Cyr61	8.24012
Tshz1	Bcl2	8.23589
Zfp366	Ppig	8.23276
Zfp37	Gm15045	8.23014
Arid4a	Myo10	8.22768
Nr3c2	Aff2	8.22117
Mef2c	Apoe	8.2145
Tef	Mgp	8.20638
Zfp553	Prrc2c	8.2057
Zfp646	Fam126b	8.20405
Nr2e1	Gm36944	8.19899
Sox8	Atp1b2	8.19602
Tcf19	Naaladl2	8.1908
Myb	Nme9	8.18941
Myt1l	Ahi1	8.18756
Tshz1	Gm13787	8.18503
Gm14443	Gucy1b3	8.18247
Irf1	Vcam1	8.17921
Arid4b	Gm11469	8.16954
Hey1	Gm12464	8.16705
Glis2	Fam129a	8.14801
Dbx2	Ntsr2	8.147
Zfp958	Fam57a	8.14273
St18	R3hdm1	8.13252
Npas3	Slc4a4	8.13156
Nr1d1	Zcchc16	8.13006
Fos	Id2	8.12817
Mecp2	Rybp-ps	8.12554
Lrrfip1	Ppp1r12a	8.12241
Nr4a2	Btg2	8.11517
Zfp111	Nr4a3	8.1142
Irf1	1500002C15Rik	8.11295
Dbp	Avp	8.11292
Zfp955b	Zfp935	8.11191
Zfp52	Gm44729	8.10793
Junb	Lmo2	8.10664
Arid4a	Hmgn5	8.10178
Zfp65	4930480K23Rik	8.09832
Nr4a2	Mylk	8.09352
Zfp108	Bmp4	8.09111
Cebpz	2810433D01Rik	8.08744
Mef2c	Gm8957	8.06822
Zfp276	Zfp185	8.05865
Dbp	Gm37161	8.05689
Nfib	Gm37812	8.05601
Fos	Atp13a5	8.05568
Nr2e1	Sdc4	8.05024
Zfp764	Snora73b	8.04019
Fosb	Ucp3	8.03377
Klf4	Cdh11	8.03032
Hes5	Gpld1	8.0252
Ebf1	Hspa1b	8.0158
Mysm1	Atp1a2	8.01378
Mef2c	Ccnd2	8.01176
Zfp235	Depdc7	8.01084
Nr4a1	Aplf	8.007
Mafb	Arhgap30	8.00697
Nr2f1	Nol8	8.00539
Lrrfip1	Gjb6	8.00286
Dbp	Gm6728	8.00253
Id2	Klf4	8.00049
Nr4a1	Sltm	7.99763
Fosb	Bod1l	7.98619
Sox9	Gm12123	7.98213
Zbtb38	Cald1	7.9814
Gmeb1	Gm5384	7.98082
Zfp691	Ccl4	7.97594
Dmrta2	Gm37478	7.9752
Zfp579	Slc7a5	7.97367
Atf3	Gm13889	7.97305
Myb	Tsnaxip1	7.96976
Arid1a	Pcdhb15	7.96462
Sall2	RP23-383A10.9	7.96278
Egr1	Ebf1	7.95689
Id2	Ly6c1	7.95506
Hes5	Plpp3	7.95276
Zfp738	Gm12098	7.95123
Nr3c2	RP23-338B6.3	7.94765
Zic2	Gm15388	7.94617
Nr1d2	Ttll7	7.9448
Nr1d2	Sgk1	7.94447
Zbtb38	Srpk1	7.94178
Zfp641	Vsnl1	7.94159
Zic2	Gm17224	7.93346
Egr1	Tmod3	7.9324
Mafb	Igfbp4	7.92549
Nr4a2	Cp	7.92539
Baz2b	Gm11668	7.92462
Klf4	Ppp1r12a	7.92156
Hey1	Tom1l2	7.92143
Sp110	Nipal4	7.91716
Zfp729a	Plxna1	7.91627
Fosb	Ier3	7.91493
Nr4a2	Csrnp1	7.90973
Zfp944	Olfm3	7.907
Nr4a3	Sgk1	7.90116
Dbx2	Mmd2	7.89662
Smad1	1700056E22Rik	7.89413
Zfp423	S1pr3	7.88983
Zfp276	B3galt5	7.8852
Zfp281	4930451G09Rik	7.88117
Gmeb1	Gm8425	7.88031
Dbp	Gm16519	7.87667
Jund	Terb1	7.87488
Nr4a3	Gkn3	7.87384
Npas3	Gjb6	7.87149
Zfp74	Pik3r4	7.87084
Nr4a2	Higd1b	7.86907
Nr4a1	Aspn	7.86787
Sall2	Ptprt	7.86455
Junb	Mphosph8	7.86196
Fos	Akap9	7.8599
Zbtb38	Atp1a2	7.85862
Dnajc2	Dhtkd1	7.85498
Fosb	Rgs4	7.85283
Foxp2	Mgst1	7.84752
Zfp366	Secisbp2l	7.84359
Zbtb14	Gm26606	7.84232
St18	Myoc	7.834
Foxs1	Myh11	7.82941
Hes5	Gm3695	7.82842
Nr4a1	Ppp1r12a	7.82092
Hes1	Slc7a1	7.81845
Baz2b	Gm7114	7.8179
Fosb	Slc7a1	7.8096
Tox	Nr1d1	7.79952
Npas3	Gria1	7.79847
Mef2c	Zfp953	7.79756
Zbtb38	Gm6786	7.79036
Nfib	Eif3c	7.78563
Klf4	Lbh	7.78541
Myb	Dynlrb2	7.78409
Arid4a	Slc7a5	7.78331
Bclaf1	St18	7.7803
Tcf19	Gm44065	7.77768
2610021A01Rik	Mgst3	7.7772
Hsf1	Gm11336	7.77575
5430403G16Rik	Hdac2	7.77538
Trp53	Cilp2	7.77461
Rcor1	Agt	7.77368
Zfp366	Smc3	7.77258
Atf6	Gm42888	7.7723
Egr2	Ktn1	7.76808
Mafb	Anxa4	7.76714
Klf4	Pipox	7.76707
Zfp30	Lbh	7.76651
Egr1	Cntln	7.76503
Zfp760	Cfap77	7.76348
Nr1d2	Wbp4	7.76197
Maf	Pak6	7.76003
Nr2e1	Agt	7.75902
Xbp1	Adck1	7.75775
Cebpd	Hsp90aa1	7.75664
Hes5	Slc6a11	7.75522
Hes5	Gria1	7.75474
Bclaf1	Pcdha4	7.75191
Mecp2	Acss3	7.75079
Nr4a1	Mgst3	7.74663
Zic1	P2ry14	7.74599
Zfp281	Gm10221	7.74572
Zbtb14	Cntln	7.74149
Zic1	Col1a2	7.73752
Tef	Lmod1	7.73582
Junb	Chd2	7.73524
Nr4a2	Cxcl1	7.73267
Hes5	Ckb	7.73032
Zfp882	Slc19a1	7.72786
Arid1a	Gm7114	7.72573
Fosb	Higd1b	7.72522
Nr4a1	Sgk1	7.72489
Nr1d2	Atp2b1	7.72234
Klf10	Gsap	7.71895
Myb	A230077H06Rik	7.71635
Nfib	Ppig	7.71347
Dbx2	Gm18025	7.7096
Mecp2	Ncoa6	7.70891
Bcl6b	Zc3h12c	7.70796
Atf3	Zfp36	7.70775
Fos	Ddit4	7.70364
Zbtb6	Fam184b	7.70289
Zic2	Gm26590	7.70287
Hes1	Hbegf	7.69941
Egr2	Rasl11a	7.69648
Zfp800	Pdgfrb	7.69218
Tshz1	Gm6786	7.68981
Zfp366	Gm42834	7.68633
Dbp	Sema3g	7.68578
Fos	Lbh	7.67974
Bcl6b	Vmp1	7.67806
Csrnp1	Sgk1	7.67771
Egr1	Jund	7.6751
Junb	Myl9	7.67413
Zfp661	Wdr75	7.67377
Gli2	Soat1	7.67146
Jund	Gm10605	7.67002
Nr4a2	Tmod3	7.66814
Zfp354c	9130213A22Rik	7.66789
Dbp	Tef	7.66459
Dbp	Gps2	7.65916
Zfp780b	Zfp423	7.65777
Zfp661	Fam149a	7.6563
Tef	Art3	7.64892
Fiz1	Tnr	7.64801
Myb	5031414D18Rik	7.64703
Zfp953	Gm38211	7.64628
Zfp780b	Gm43460	7.64557
Mef2c	Rgs4	7.64462
Irf7	Cd180	7.64283
Zfp820	Naaladl2	7.64232
Arid1a	Gm37935	7.64231
Id2	Gm15187	7.63948
Zfp474	Gm3160	7.63728
Dbx2	Fam198a	7.63687
Csrnp3	Vsnl1	7.63655
Jund	Ttpa	7.63616
Olig1	Rimbp2	7.63527
Klf4	Pitpnc1	7.62633
Nr4a2	Ano1	7.62111
Zbtb38	Ttll11	7.61929
Dbx2	Ttyh1	7.61727
Sox9	Ablim3	7.61662
Zbtb2	Gm45033	7.61413
Nr4a2	Lmod1	7.61345
Fos	4930519F16Rik	7.61256
Arid4a	Gm12788	7.61078
Zfp770	Mfsd13b	7.60879
Zfp882	Kcnj8	7.60732
Klf4	Filip1l	7.60565
Zic1	Gm16379	7.60475
Xbp1	Ddit4	7.60364
Lrrfip2	Gm29216	7.60221
Id2	Gm12108	7.60218
Zfp82	Tjap1	7.59788
Junb	Ier2	7.59701
Sall2	Gria2	7.59577
Maf	Lpar6	7.59474
Nr2f1	Ppfia3	7.58638
Irf1	Cxcl1	7.58493
Zfp110	Gm10012	7.58383
Jund	Gm27161	7.58298
Cebpz	Slc1a2	7.58287
Jund	Htatsf1	7.58284
Cebpb	Nnat	7.57789
Arid4a	Htatsf1	7.57777
Nr1d1	Gm11520	7.57178
Hes5	Ntsr2	7.56942
Mysm1	Zpbp	7.56185
Fos	Cilp2	7.55896
Zbtb38	Edn3	7.55659
Rfx7	Gm11449	7.55528
Zfp955a	Cfap53	7.5516
St18	Plpp3	7.55017
Tshz1	Gm10605	7.54633
Zfp691	Ccr5	7.54343
Dbp	Akap12	7.54125
Irf7	Vill	7.53728
Zfp786	Trim30d	7.53568
Jund	Rb1cc1	7.53564
Rcor1	Fam117b	7.53467
Baz2b	Sgcd	7.52589
Olig1	Gm16702	7.52076
Zfp82	Gm44567	7.52026
Zfp800	Gm12286	7.51436
Foxp2	Nop58	7.50862
Klf4	Gm15235	7.50618
Sall2	Adrbk2	7.50264
Setbp1	Ifitm1	7.50187
Zbtb38	Zfp455	7.50002
Zfp35	Gucy1b3	7.49335
Cebpa	Nr1d2	7.49219
Zfp276	Gsg1	7.49019
Lrrfip1	Usp46os2	7.48975
Junb	Apold1	7.48893
Zfp955a	Csrnp1	7.48865
Sall2	Gm38198	7.48474
Zfp944	Cmklr1	7.47676
Zic1	R3hdm1	7.47519
Zfp937	Rasl11a	7.47271
Sox8	Mir124-2hg	7.46898
Fos	Ppp1r12a	7.46458
Nr2e1	Gm44763	7.46361
Zfp882	Gm9905	7.46252
Zfp111	Gm43278	7.45681
Dbx2	Itgb8	7.45434
Myt1l	Dmrta2	7.4543
Zfp110	Cnnm1	7.45046
Junb	Gsta4	7.44781
Elk1	Cpe	7.44716
Bclaf1	Frmpd1	7.444
Zfp937	Rpl31-ps7	7.43937
Ebf1	Tmod3	7.43825
Csrnp3	Gm13192	7.43363
Nr4a1	Gm37786	7.42961
Hey1	Gm37499	7.42742
Sall2	St6gal2	7.42607
Fosb	Sept4	7.41915
Trp53	Gm38163	7.41886
Klf4	Ctrl	7.41593
Klf4	Rb1cc1	7.41503
Npas3	Atp1b2	7.41341
Atf3	Chodl	7.40671
Fiz1	Rtn4ip1	7.40426
Csrnp3	Fam120aos	7.4026
Fosb	Vmp1	7.39643
Klf4	Pdgfrb	7.39383
Zfp354c	Rarres2	7.39007
Mef2c	S1pr3	7.38969
Atf3	Slc16a1	7.3871
Tef	Hmgn5	7.37998
Irf7	Gm17655	7.37988
Gmeb1	Sema5b	7.37754
Fosb	Pdgfrb	7.37584
Hmx3	Fbll1	7.37154
Fos	Hes1	7.37045
Zfp442	Timm8a1	7.36992
Hes1	Gm14234	7.3662
Zfp446	Sumf1	7.36495
Zfp442	Fignl1	7.3643
Csrnp3	Slc17a6	7.36379
Zfp971	D130007C19Rik	7.36185
Nr1d1	9330160F10Rik	7.36049
Klf4	Cacna1s	7.36024
Zfp760	Tdrd12	7.35979
Nfib	Gm14853	7.35918
Nr2f1	Atp2a3	7.35816
Dmrta2	Rimbp2	7.35785
Zfp738	Gtf2b	7.35623
Fosb	Adam18	7.35531
Hes5	Sox9	7.35108
Atf3	Gm42967	7.35084
Plagl1	Reep2	7.34806
Zfp944	Prkcb	7.34415
Fosb	Rock2	7.34292
Zfp235	4930525G20Rik	7.34222
Arid4a	Gm16596	7.34169
Zic1	Lsamp	7.34163
Jund	Cd59a	7.33955
Fos	Mfge8	7.33874
Irf1	8430432A02Rik	7.33865
Klf4	Rgs4	7.33615
Zfp764	Rps12-ps24	7.3349
Glis2	Mertk	7.33088
Hey1	Ccnd2	7.33074
Gmeb1	Fbxo2	7.32671
Junb	Gm13889	7.32557
Hes5	Foxb1	7.3247
Csrnp1	Ier3	7.31887
Mysm1	Nrp1	7.31867
Zfp276	Gm4587	7.31777
Myt1l	B630019K06Rik	7.31685
Rfx4	Spats1	7.3157
Klf4	Taf7	7.3128
Lrrfip1	Cmip	7.30989
Fos	Aspn	7.30231
Zfp800	Htatsf1	7.29795
Zfp260	Smc3	7.29585
Zfp738	Gm15425	7.2928
Tef	Polk	7.29197
Mef2c	4930515G01Rik	7.28824
Zfp979	Egr2	7.28201
Atf3	Nr4a3	7.28113
Egr1	Mylk	7.27414
Sox9	S1pr3	7.27339
Dlx6	Rbp1	7.26946
Zbtb38	Timp3	7.26801
Atf3	Kcne4	7.26345
Egr1	Cilp2	7.26331
Id2	RP23-479K9.5	7.26056
Casz1	Zfp53	7.25759
Zbtb16	Gm26857	7.25639
Ebf1	Myo10	7.25184
Smad1	Gm2423	7.24738
Zfp61	Rgs10	7.24391
Csrnp1	Mcf2	7.24389
Klf4	Ebf1	7.2406
Zic1	Stoml3	7.24051
Dbp	Gm11698	7.23715
Smarcc1	Ick	7.23674
Dnajc2	Chrna3	7.23451
Zic2	Shisa2	7.23162
Hey1	Ptprr	7.23032
Nr4a3	Gm9750	7.22537
Wdhd1	Prkd2	7.22138
Zic1	Trnp1	7.22096
Egr2	Gm28523	7.22061
Myb	Dyrk3	7.22058
Mafb	A130057D12Rik	7.21964
Atf3	Tiparp	7.21903
Zfp276	Abcc9	7.2188
Klf4	Car4	7.21872
Nfib	Lmo2	7.21871
Smad1	B230110C06Rik	7.21819
Zfp260	Olfr287	7.21698
Nr4a2	Eif3c	7.21556
Irf7	Gstm4	7.21474
Fosb	Aspn	7.20956
Lrrfip1	Gm16853	7.209
Nr4a2	Ebf1	7.20875
Hes1	Klhl1	7.20773
Zfp958	Oas2	7.20703
Nfib	Tmod3	7.20351
Trp53	Col27a1	7.19957
Arid1a	Pkmyt1	7.19783
Zfp366	Ndrg3	7.19518
Atf6	Cyp46a1	7.19195
Nkx2-2	A230103L15Rik	7.18968
Id2	Tpm2	7.18909
Jund	Gm16283	7.1869
Xbp1	Pglyrp1	7.18204
Zfp182	Loxl2	7.1805
Xbp1	Gpr84	7.17838
Zfp820	Gm37879	7.17707
Xbp1	Specc1l	7.17029
Foxp2	Vegfc	7.15743
Zfp423	Spa17	7.15605
Ikzf2	Mphosph8	7.15462
Nfib	Cald1	7.14916
Zfx	Ttr	7.14754
Junb	Jund	7.14494
Scrt1	Foxs1	7.14046
Hes5	Mfge8	7.1391
Mef2c	Prrc2c	7.13693
Myb	Tcp1-ps1	7.13286
Zfp74	Cwc27	7.13096
Dbp	Lmo2	7.13091
Zfp948	Snora73b	7.12858
Lhx5	Elavl4	7.12691
Zfp455	Ick	7.12528
Csrnp3	Myo16	7.12505
Ebf1	Prkcz2	7.12431
Ebf1	Gm37283	7.11644
Fosb	Golga4	7.11538
Arid4a	Dusp1	7.11483
Nfkb2	Ctla2a	7.11406
Atf3	Dnajb1	7.11193
Arid4a	Ccnd2	7.1118
Nr4a1	Acta2	7.1104
Tshz1	Gm2423	7.1101
Arid4b	Gm19710	7.10766
Zbtb38	Dppa5a	7.10519
Zfp182	Ccdc73	7.10424
Zbtb38	Tef	7.10404
Nr1d1	Mt1	7.10227
Zfp738	Gm44935	7.10212
Ebf1	Plxdc2	7.10006
Arid4a	Vtn	7.09915
Nr2f1	Plxdc2	7.09793
Nr2f1	Slc6a19	7.09698
Hif3a	Agt	7.094
Zfp729a	Adamts5	7.08729
Fos	R3hdm1	7.0857
Nfkb2	Gm5272	7.07904
Zfp61	2010107G23Rik	7.07558
Mef2c	Ktn1	7.07536
Fosb	Bsg	7.07529
Klf4	Abcb6	7.07123
Glis2	Wdr75	7.06528
Nr3c2	Lrrc32	7.06471
Smad1	Gfra4	7.06077
Sp110	Gm43460	7.05272
Smarcc1	Ttr	7.05207
Arid4a	Clec1b	7.04661
Egr1	Acta2	7.04294
Zfp948	Gm15235	7.03669
Bcl6b	Sgk1	7.03544
Nr4a3	Tusc3	7.03115
Zfp366	Gm11878	7.03085
Olig1	9330179D12Rik	7.02299
Zfp553	Gm8019	7.01929
Zfp442	Acvr1c	7.01754
Mef2c	1700003F12Rik	7.0171
Zfp276	Nr2e1	7.01518
Zfp768	Sept11	7.01077
Ahr	Oxgr1	7.00786
Smarcc1	Gm14328	7.00764
Nr4a1	Hbegf	7.00716
Bcl6b	Gm12464	7.0062
Zfp281	Nrg3	7.00451
Zfp182	Slc19a1	7.00233
Mecp2	Gm16702	7.00221
Zfp423	Gm43460	6.99996
Fos	Cd59a	6.99447
Tshz1	Pmel	6.99305
Plagl1	Cyp46a1	6.99186
Cebpz	Cnnm1	6.99159
Zfp235	Rfx4	6.98526
Ebf1	Igf2	6.98496
Gmeb1	Ppp1r13l	6.98051
Tef	Pglyrp1	6.97904
Myt1l	Lrfn3	6.97802
Zfp639	Rasl2-9	6.97693
Nr2f1	Abcc9	6.97576
Zbtb16	Gm22205	6.97528
Zfp276	Gm36944	6.97196
Nr1d1	Tmem132d	6.97158
Zbtb16	Gm37045	6.96741
Zbed4	Nppc	6.96607
Sall2	Gjb6	6.95467
Dbx2	Nnat	6.95454
Lrrfip2	Gm14989	6.95222
Arid4b	5031414D18Rik	6.95123
Gli2	Ppa1	6.94861
Nfib	Zfp786	6.948
Rfx4	Meg3	6.94695
Zfp738	Gm38190	6.94652
Hes1	Jund	6.94595
Zfp641	Arhgdig	6.94576
Zfp35	Gsta4	6.94487
Tef	Adap1	6.94169
Zbtb2	Zbtb49	6.93852
Sox8	Sdc4	6.93696
Sox8	S100b	6.93285
Lrrfip2	Rgcc	6.93012
Gmeb1	Kcnj8	6.92481
Nr2f1	Tgfbi	6.9248
Cebpb	Fyb	6.92096
Atf3	Prrc2c	6.91574
Dbp	Myo10	6.91153
Foxs1	Rgs4	6.90975
Nfib	Avp	6.90578
Smad1	Slc7a1	6.90304
Nr1d2	Nampt	6.89984
Jund	Rgs4	6.8998
Arid4a	2610528A11Rik	6.8986
Tshz1	Ppig	6.89687
Bcl6b	B230217O12Rik	6.89545
Hey1	Eps8l2	6.89058
Mef2c	Palld	6.88735
Zfp979	Nrp1	6.88704
Zfp110	Gm19040	6.88696
Nr4a2	Atp1a2	6.88278
Klf10	Rps6-ps2	6.88107
Myt1l	Gm17825	6.88016
Jund	D130007C19Rik	6.87697
Atf3	Avp	6.8767
Zbtb38	Pglyrp1	6.87523
Foxs1	Pitpnc1	6.87445
Klf10	Sumf1	6.87237
Cebpd	Nr4a2	6.87096
Arid4a	Apod	6.86998
Zfp948	Actl6b	6.86996
Dbx2	Slc6a1	6.86928
Xbp1	Gm32950	6.86869
Zfp661	AI429214	6.86653
Tef	Ier3	6.86535
Tcf19	Rpl13-ps4	6.85521
Ebf1	Gm10544	6.85088
Egr1	Tagln	6.84453
Zfp37	Ckap2l	6.84364
Id2	Gm44431	6.84294
Sp110	Gm12098	6.84059
Myb	Ablim3	6.84022
Bcl6b	Prkd2	6.83516
Junb	Ivns1abp	6.83079
Cebpb	Tagln	6.82754
Arid1a	Ndrg3	6.82511
St18	Higd1b	6.82335
Atf3	Mgat4c	6.82107
Zfp354c	Cebpb	6.81867
2610021A01Rik	Ucp3	6.81863
Arid4b	2010001K21Rik	6.81751
Zfp423	R3hdm1	6.81564
Foxb1	Vps18	6.81495
Nr1d1	Ahr	6.81425
Arid4b	St18	6.81406
Zfp281	Dhtkd1	6.81039
Xbp1	Zfp108	6.80996
Hif3a	Pde9a	6.80905
Zic1	Kif17	6.80197
Zfp37	Gm20498	6.80081
Zfp800	Gm9776	6.7991
Zfp108	Gm24853	6.79744
Bclaf1	Htatsf1	6.78504
Zfp82	Asb7	6.7848
Xbp1	Gm16754	6.77415
Baz2b	Zfp661	6.7734
Arid4a	Zfp36	6.77001
Nr1d2	Gm17799	6.76969
Lrrfip1	Ctrl	6.7659
Setbp1	Ogn	6.76339
Zfp760	Per1	6.76325
Zfp354c	Fbxl22	6.76302
Zbtb6	Gm16519	6.7599
Usf3	Hsp90ab1	6.75445
Setbp1	Myl9	6.75402
Cebpd	1500035N22Rik	6.75392
Myb	Pifo	6.7506
Jund	Cebpd	6.75054
Zfp553	Gm10182	6.75018
Xbp1	Nell2	6.74914
Sall2	Slc6a11	6.74801
Zbtb38	Ktn1	6.74776
Zbtb16	Bcap29	6.74679
Xbp1	Avp	6.74631
Irf7	Ogn	6.74468
Zbed4	Polk	6.74416
Foxs1	Kcnj8	6.73727
Zic2	Gm24620	6.73646
Nfib	Ivns1abp	6.7362
Zfp770	Kcnk3	6.73461
Usf3	Hk1os	6.73172
Zfp768	Il16	6.72908
Tfb1m	Syvn1	6.72661
Sall2	Gpld1	6.7264
Atf6	Chrna3	6.72221
[truncated: 158,673 more rows]

## Sheet: Ependymal_netowrk_raw
TF	target	score
Fos	Egr1	109.348
Jun	Fos	105.95
Egr1	Fos	102.41
Fos	Fosb	100.015
Fos	Btg2	93.9427
Egr1	Atf3	89.7361
Fos	Jun	89.343
Fosb	Egr1	86.4321
Fos	Junb	80.9452
Fosb	Fos	78.3577
Fos	Atf3	77.875
Egr1	Jun	74.5261
Egr1	Fosb	73.0141
Fos	Nr4a1	72.6427
Fos	Cyr61	72.0112
Fos	Dusp1	68.7615
Fosb	Atf3	68.7397
Atf3	Ier2	63.4832
Atf3	Fos	62.9417
Fos	Zfp36	62.7217
Fos	Ier2	59.2427
Fosb	Jun	58.4561
Nr4a1	Fos	56.529
Junb	Fos	56.4368
Atf3	Fosb	56.3968
Egr1	Btg2	56.2279
Atf3	Btg2	53.9177
Atf3	Egr1	53.8954
Fosb	Nr4a1	53.7475
Egr1	Junb	53.6335
Junb	Egr1	52.5529
Egr1	Ier2	52.4404
Junb	Atf3	52.3164
Jun	Egr1	50.8443
Egr1	Dusp1	49.4818
Atf3	Klf6	49.4432
Fos	Dnajb1	48.3737
Fosb	Junb	48.2954
Jun	Ier2	48.0367
Fosb	Dusp1	46.8806
Egr1	Cyr61	46.4135
Jun	Cyr61	46.1771
Nr1d2	Dbp	44.8041
Fos	Ubc	44.6361
Fosb	Ier2	43.6703
Jun	Fosb	42.9728
Jun	Dusp1	42.8891
Atf3	Jun	42.8694
Atf3	Junb	42.6271
Egr1	Klf2	42.1366
Fos	Arc	40.4151
Junb	Dusp1	39.4953
Junb	Btg2	38.6503
Egr1	Zfp36	38.2638
Fosb	Cyr61	37.7243
Fos	Socs3	37.4246
Egr1	Nr4a1	37.3379
Fosb	Btg2	37.2565
Atf3	Arc	36.6843
Fosb	Ubc	36.5407
Jun	Atf3	35.4925
Nr4a1	Ier2	34.1052
Junb	Zfp36	33.8724
Fos	Klf6	33.3117
Junb	Nr4a1	33.1465
Nr4a1	Btg2	32.977
Atf3	Dusp1	32.9433
Nr1d1	Dbp	32.5505
Junb	Jun	32.4488
Nr4a1	Egr1	32.1706
Jun	Btg2	32.1623
Junb	Socs3	31.9579
Junb	Gadd45g	31.946
Jun	Nr4a1	31.0292
Jun	Zfp36	30.9016
Fosb	Klf2	30.3239
Jun	Socs3	30.1515
Jun	Ubc	29.8008
Junb	Ier2	29.1633
Junb	Klf2	28.914
Dbp	Nr1d2	28.9134
Atf3	Neat1	28.7955
Fos	Gadd45g	28.5588
Fos	Tob1	28.5427
Egr1	Arc	28.4908
Nr4a1	Junb	28.2565
Atf3	Socs3	28.1018
Nr4a1	Fosb	27.8715
Atf3	Zfp36	27.1507
Junb	Ubc	27.132
Jun	Junb	27.0889
Atf3	Ubc	27.0868
Jun	Dnajb1	26.8961
Atf3	Rhob	26.7808
Junb	Arc	26.7247
Fosb	Tob1	26.3333
Egr1	Klf6	25.8709
Atf3	Tob1	25.5557
Atf3	Klf2	25.5012
Nr4a1	Cyr61	25.456
Junb	Fosb	25.1915
Egr1	Tob1	25.1767
Junb	Cyr61	25.145
Atf3	Nr4a1	25.1267
Egr1	Socs3	24.9283
Dbp	3300002A11Rik	24.2262
Atf3	Cyr61	23.6275
Nr4a1	Dusp1	23.5659
Fosb	Dnajb1	23.4792
Fosb	Nes	23.0972
Fosb	Zfp36	23.0255
Nr4a1	Atf3	22.9193
Egr1	Ubc	22.863
Fos	Neat1	22.5956
Fos	Rhob	22.5278
Junb	Neat1	22.5046
Id3	S100a6	22.4198
Egr1	Gadd45g	22.1708
Egr1	Neat1	22.0618
Zfp972	Htr7	21.8958
Fosb	Gadd45g	21.792
Dbp	Hsp90ab1	21.6197
Fos	Gm26532	21.6023
Nr4a1	Jun	21.3069
Egr1	Gm26532	21.2938
Fos	Klf2	20.9766
Tef	Dbp	20.4095
Tmf1	5330416C01Rik	20.3136
Tsc22d3	Dbp	20.3108
Nr4a1	Ubc	20.2492
Six6	Mndal	20.0281
Dbp	Mt1	20.0086
Fosb	Socs3	19.8825
Fosb	Emd	19.3805
Junb	Emd	19.3766
Nr4a1	Arc	19.0801
Atf3	Emd	18.838
Trerf1	Gen1	18.7288
Hsf2	Plau	18.7033
Jun	Klf2	18.6438
Fosb	Egr2	18.56
Atf3	Nes	18.4527
Id2	Id3	18.4496
Fosb	Irs2	18.4395
Klf6	Atf3	18.3208
Fosb	Neat1	18.3111
Zfp758	6230400D17Rik	18.1767
Jun	Arc	17.9968
Egr1	Dnajb1	17.9823
Fos	Hspa1b	17.8803
Fosb	Arc	17.7095
Dbp	Hsp90aa1	17.7028
Ikzf1	Csf1r	17.6267
Nr4a1	H3f3b	17.5133
Atf3	Nr4a3	17.3713
Fosb	Klf6	17.3559
Paxbp1	Aass	17.1112
Prdm4	n-R5-8s1	16.9877
Egr1	H3f3b	16.8545
Atf3	Dnajb1	16.824
Zfp950	Ptgfr	16.5267
Foxp2	Pcdhga10	16.3061
Lyar	Malat1	16.2992
Atf3	Egr2	16.1949
Fosb	Klf4	16.1919
Jun	Gadd45g	16.1634
Dbp	Hspa1a	16.1451
Id3	Id1	16.0505
Sox4	Gm42462	15.935
Dbp	Tsc22d3	15.842
Pura	Ccdc173	15.7448
Atf3	Nr4a2	15.7153
Junb	Tob1	15.6376
Junb	Klf6	15.5655
Atf3	Cdkn1a	15.5604
Egr1	Ifrd1	15.5527
Zfp518b	Slco1b2	15.35
Klf2	Atf3	15.1926
Atf3	H3f3b	15.0569
Fosb	Nfkbiz	15.0463
Pura	Scg3	15.0212
Arid4a	Chordc1	14.995
Nr4a1	Klf6	14.9447
Zfp109	Abcc3	14.8909
Nr4a1	Zfp36	14.8798
Egr1	Klf4	14.8792
Sox17	Slco1c1	14.8654
Klf2	Zfp36	14.8506
Nr4a1	Gm26532	14.7972
Sox4	Dmrtb1	14.7593
Mis18bp1	Mia3	14.5634
Atf3	Irs2	14.4334
Klf2	Egr1	14.3948
Nr4a1	Irs2	14.3947
Fosb	Bhlhe40	14.3323
Egr2	Emd	14.2714
Egr1	Nes	14.2635
Fos	Klf4	14.2283
Hivep1	Hsp90aa1	14.0641
Junb	Per1	14.0383
Atf3	Gm26532	14.0292
Pbrm1	Gm27038	14.0267
Thap11	Plekhf1	13.9147
Fos	H3f3b	13.8545
Atf3	Klf4	13.8069
Dbp	Nr1d1	13.7698
Atf3	Nfkbiz	13.7371
Junb	Gm26532	13.6504
Fos	Hspa1a	13.6237
Nr4a1	Socs3	13.5173
Sox11	Snx10	13.5089
Klf2	Junb	13.4269
Dbp	Col6a5	13.4046
Dbp	Tef	13.3929
Nr4a1	Tob1	13.3821
Egr2	Nr4a3	13.3169
Zfp407	Dync1i2	13.3083
Zfp563	Gypc	13.3038
Fosb	Nap1l5	13.2578
Junb	Gadd45b	13.2225
Smarca1	Cysrt1	13.2205
Tox4	Gm26794	13.2119
Gatad2b	Gm14239	13.152
Junb	Rhob	13.1014
Fosb	Nfkbia	13.0732
Fosb	Rhob	13.0564
Atf3	Ifrd1	12.9808
Nfyb	H2-Aa	12.9405
Atf3	Dusp5	12.9332
Fos	Egr2	12.8334
Jun	Adamtsl5	12.8233
Zfp612	9930111J21Rik2	12.81
Nr4a1	Nr4a3	12.7472
Msx1	Ushbp1	12.673
Fos	Gadd45b	12.6518
Egr1	Id1	12.6345
Six6	Rbp1	12.612
Nfil3	Col14a1	12.5663
Prox1	Frmpd4	12.5427
Id1	Id3	12.5255
Klf2	Fosb	12.514
Egr1	Rhob	12.4686
Six6	Cpe	12.4599
Zfp383	Rsf1	12.4351
Atf3	Maff	12.3364
Zfp109	Csf1r	12.3331
Nr1d1	Cep135	12.3119
Zic1	Krt15	12.271
Pbrm1	Arid4b	12.2515
Jun	S100a6	12.2252
Egr1	Cdkn1a	12.1751
Zfhx3	Kcnh5	12.1614
Elf2	Shroom4	12.1188
Klf6	Rhob	12.0922
Rere	Mt1	12.0883
Atf3	Irf2bpl	12.0683
Zkscan4	Prss45	12.0666
Jun	Tob1	12.0607
Jun	Gm26532	12.0355
Pura	Gm32340	12.0334
Zbtb49	4930470G03Rik	11.9876
Klf2	Nfkbiz	11.9753
Lhx1	Snhg11	11.9497
Baz2b	Gm13204	11.8879
Nr1d1	Gm43480	11.8809
Fosb	Id1	11.8591
Zmat1	Eln	11.7801
Thap11	Gm37383	11.7418
Klf6	Egr1	11.6799
Jun	Klf6	11.6178
Zic1	Sncg	11.6026
Fos	Id1	11.5922
Sox4	E030030I06Rik	11.5658
Baz2b	Hspa1b	11.5534
Pura	Ube3a	11.5494
Nr4a2	Emd	11.5179
Jun	Nes	11.4843
Klf4	Per1	11.4328
Fosb	Cdkn1a	11.3396
Sp1	Prpf4	11.3325
Atf3	Gadd45g	11.3309
Nr4a1	Ifrd1	11.2892
Nr4a1	Emd	11.2067
Thap11	Gm28929	11.1998
Klf6	Nr4a1	11.1799
Bhlhe40	Gm15670	11.1747
Foxp1	Gm45055	11.164
Foxc1	Smc1a	11.1459
Insm1	Havcr2	11.111
Gm14412	Syne4	11.1033
Egr1	Bhlhe40	11.0651
Nr4a1	Malat1	11.0015
Zeb2	Timp4	10.9891
Junb	Irs2	10.9574
Arid2	Fam204a	10.9469
Klf6	Socs3	10.9387
Jun	Rhob	10.9201
Zbtb7c	Gm10687	10.918
Pbrm1	Ccdc173	10.8802
Mxd4	Exoc6b	10.8774
Fosb	Txnip	10.8496
Arid4b	Ccdc88a	10.8347
Egr1	Egr2	10.8059
Rere	Ifi47	10.7856
Fos	Nfkbiz	10.7451
Atf6	Taf5	10.7202
Gpbp1	Gm26384	10.6458
Zbtb49	Irf2bpl	10.6002
Plag1	Trpc4	10.5761
Nr4a3	Egr2	10.5674
Arid2	Gm43773	10.5521
Sp1	7330423F06Rik	10.5405
Klf2	Fos	10.5391
Junb	Mt1	10.5239
Fos	Hbegf	10.4671
Gatad1	Gm16439	10.4588
Fos	Cdkn1a	10.4396
Foxm1	Gm5421	10.4183
Atf3	Per1	10.4062
Jun	Id1	10.4027
Tsc22d3	Hsph1	10.3862
Fosb	Dusp5	10.3839
Zfp853	Exoc6b	10.3773
Arid4a	Slco1c1	10.3429
Arid4b	Plaur	10.3076
Nr4a1	Nes	10.2586
Mef2a	Hcn4	10.2387
Pou3f2	Dbp	10.2095
Atf3	Hspa1b	10.1926
Dnajc1	Gm6180	10.1864
Zfp109	Pik3cg	10.1296
Klf6	Fos	10.1112
Fosb	Nr4a3	10.1108
Fosb	Hes1	10.098
Zfp143	Fam175b	10.0861
Sox4	Nr1d2	10.0734
Klf6	Klf2	10.0617
Gm14412	Pcdh20	10.0313
Fos	Emd	10.0265
Klf6	Nppc	10.0055
Egr1	Hspa1b	10.0036
Tead1	Dync1i2	9.95871
Zfp109	Gm12108	9.95833
Dlx6	Trim33	9.94645
Fosb	Per1	9.93172
Nr4a1	Hbegf	9.91404
Fosb	Gadd45b	9.86556
Cenpt	Etnppl	9.82331
Id3	Gm6065	9.8099
Fosb	Irf2bpl	9.80877
Dbp	Dbi	9.78592
Zfp433	Gm19345	9.76496
Sox4	Agtr1a	9.72568
Id2	Adgb	9.70332
Sox17	Phldb2	9.6998
Nr4a1	Egr2	9.67837
Dmrtc1a	Gpr139	9.64222
Pbrm1	Gm37376	9.638
Klf6	Ier2	9.63075
Junb	Id1	9.62915
Sox4	Pigk	9.62401
Dbp	Hspa5	9.60493
Zbtb11	AW495222	9.57614
Egr2	Gm37608	9.56533
Nr4a1	Hes1	9.56484
Zfp276	Ppm1l	9.55088
Nr4a1	Klf4	9.51844
Junb	Dnajb1	9.50912
Dbp	Celrr	9.49877
Egr2	Neat1	9.46682
5430403G16Rik	Malsu1	9.46301
Tsc22d3	Hspa1a	9.45873
Nr4a1	Dnajb1	9.45244
Jun	Malat1	9.42563
Egr1	Irf2bpl	9.40804
Hsf5	Gm37082	9.40492
Atf3	Tiparp	9.40454
Stat3	Gm43920	9.38303
Fosb	H3f3b	9.35548
Gm4924	Nr4a2	9.33779
Zfp780b	Ankrd34a	9.32968
Gatad1	Gm43773	9.31983
Klf4	Ddit4	9.30113
Nr4a1	Nr4a2	9.29999
Fos	mt-Rnr2	9.26577
Junb	Msx1	9.23452
Rorb	Acot3	9.23346
Six6	Ucma	9.22234
Nr4a1	Neat1	9.19883
Ikzf4	Malat1	9.19581
Nr1i3	Vangl2	9.19404
Ctcf	Gm8545	9.18171
Hsf2	Gm7189	9.17917
Junb	Nes	9.17393
Rarb	Vangl2	9.14097
Klf7	Hotairm1	9.14082
Pbrm1	P2ry14	9.12577
Arid4a	Ppig	9.11859
Zfp433	Desi2	9.08341
Nr1d1	3300002A11Rik	9.06071
Zfp646	Vgll3	9.04812
Egr1	Nr4a2	9.02519
Atf3	Gadd45b	9.02311
Sox17	Gm38380	9.02099
Nr4a1	Cdkn1a	9.01694
Spi1	Cass4	9.00298
Lhx1	Scg2	8.9964
Zbtb17	Nipal3	8.97021
Spi1	Csf1r	8.96843
Klf2	Klf6	8.96231
Atf3	Hbegf	8.954
Egr2	Clk1	8.91841
Zfp853	Cysrt1	8.90966
Egr1	Per1	8.90647
Zfp444	Gm10237	8.90519
Rarb	Mgme1	8.90279
Lhx1	Mia3	8.89789
Nr4a2	Irs2	8.87212
Sp1	Slc6a6	8.85602
Mxd4	Pura	8.82341
Ar	Mt1	8.81863
Zbtb7c	Gm4076	8.81474
Rarb	Nlrx1	8.79652
Zfp715	Gm28922	8.74989
Mef2a	Gm14443	8.74643
Atf3	Nap1l5	8.72748
Zbtb11	Cntrl	8.71807
Klf6	Neat1	8.71785
Klf4	Rgcc	8.71024
Zfp644	Mt1	8.69325
BC025920	Sema6a	8.65638
Sox4	Prpf38b	8.65489
Gpbp1	Cntrl	8.63948
Egr1	Txnip	8.62641
Fosb	Ifrd1	8.61549
Zmat1	Sult2b1	8.59247
Zfp799	Nr1d2	8.58701
Zfp444	Slc43a3	8.57803
Zbtb7c	Pde3a	8.57138
Zfp91	Srsf11	8.56684
Rarb	Pou3f2	8.56039
Fos	Txnip	8.55671
Zfp143	6230400D17Rik	8.55463
Zfp408	Gm29156	8.55303
Klf2	Socs3	8.54867
Arid4b	Ak9	8.54846
Dbp	Gm7180	8.53916
Gm5141	Csf1r	8.53421
Klf2	Jun	8.52804
Hsf5	Gm11408	8.52163
Tef	Prpf38b	8.51546
Smad4	Gcc2	8.50273
BC025920	Aoc2	8.49153
2700081O15Rik	Gm13212	8.48278
Klf7	Gm27477	8.46939
Rfx4	Rrbp1	8.46785
Nfil3	RP23-264J18.4	8.45983
Zfp715	A430110C17Rik	8.4557
Junb	Maff	8.45395
Egr2	Atf3	8.445
Zfp91	Bptf	8.44184
Zfp472	Ccdc150	8.43643
Rere	Ascl4	8.43362
Irx3	Sema6a	8.43124
Zfp853	1700025G04Rik	8.42877
Paxbp1	Rarres1	8.41984
Egr1	Emd	8.41822
Zfp697	Gm42967	8.41324
Zfp780b	Mt1	8.40842
Pura	Gm37376	8.40032
Jun	Hspa1a	8.39464
Sox11	Cyp4f18	8.39228
Arid4b	Pcdhb3	8.38491
Prdm4	Gm9790	8.38184
Rarb	Klhl23	8.3711
Zfp945	Golm1	8.37093
Zfp938	Chid1	8.3695
Junb	Hbegf	8.32152
Msx1	Cpe	8.31941
BC025920	Pdlim5	8.31824
Junb	Hes1	8.31051
Stat3	Nr1d2	8.28981
Tmf1	Prkch	8.27968
Mis18bp1	Gm42576	8.27657
Fosb	Maff	8.27644
Ncor1	Lrrn4	8.27352
Paxbp1	Trip10	8.27341
Fezf2	Tbxa2r	8.26369
Id3	Id2	8.26127
Zfp472	Pmfbp1	8.25968
Zbtb17	Adamtsl5	8.24848
Zfp563	Gm15938	8.24695
Klf6	Tob1	8.24291
Nr4a1	Klf2	8.24218
Ncor1	Rell1	8.2372
Zfp148	Ylpm1	8.19339
Zfp808	Nxpe3	8.18432
Zfp971	Upf3b	8.17336
Zfp109	Malat1	8.16652
Ncor1	Vimp	8.14405
Zfp143	Gm15503	8.14285
Lcorl	Dct	8.13871
Egr1	Irs2	8.13729
Foxp1	Gm26882	8.1142
Rere	Gm38380	8.11101
Smad4	Dync1i2	8.10361
Olig1	Chd7	8.10057
Carf	Gm16261	8.09606
Gatad2b	Lims2	8.08905
Zfp143	Zfp786	8.08729
Pbrm1	Spag17	8.08388
Smarca1	Plekhd1	8.082
Nr4a1	Id1	8.07551
Ttf1	Gm13204	8.06793
2610008E11Rik	Gm44168	8.05811
Egr1	Hist1h1c	8.05747
Klf6	Junb	8.05107
BC025920	Ip6k3	8.03802
Klf2	Dusp1	8.0323
Dbp	Hsph1	8.01967
Ncor1	Col6a1	7.96754
Ikzf1	Ptpn6	7.96201
Zfp955b	Synpo2l	7.96186
Tcf24	Nr4a2	7.95747
Egr2	Fosb	7.925
Klf2	Txnip	7.92009
Pura	Chordc1	7.9196
Spi1	Gm11408	7.91472
Id3	Tpr	7.90994
Klf2	Ddit3	7.90976
Jun	Egr2	7.90321
Tshz2	Map1b	7.89484
Dbp	Fam175b	7.88865
Nr4a3	Per1	7.87949
Klf2	Nr4a1	7.86239
Zfp322a	Scel	7.85991
Gm4924	Gm6195	7.85842
Zfp148	Slc6a6	7.83117
Nr4a3	Zfpm1	7.82416
Zbtb7c	Vangl2	7.82213
Jun	Gm37376	7.81842
Zfp715	Ybx2	7.81275
Lhx1	Bex1	7.80571
Ctcf	Sertad4	7.80118
Lhx1	Meg3	7.80077
Fos	Cpe	7.79525
Nr4a1	Gadd45g	7.77597
Junb	Tiparp	7.76548
Mxd4	Mia3	7.76483
Ncor1	Gm45182	7.76451
Zfp955b	AA986860	7.75763
Zeb2	Htatsf1	7.75471
Dbp	Dennd2d	7.75142
Mef2a	Foxm1	7.75085
Zbtb11	Gm16069	7.7474
Zfp292	6330403K07Rik	7.74495
Nfyb	Dync1i2	7.74004
Egr1	Nr4a3	7.73595
Atf3	Bhlhe40	7.72316
Id2	Aldoc	7.72085
Cebpz	Srsf11	7.7196
Klf2	Rhob	7.69469
Fosb	Mcl1	7.69203
Tef	Gm17150	7.69125
Mxd4	Gm11557	7.67693
Junb	4632427E13Rik	7.67263
Jun	Hbegf	7.66633
Nr1d1	Cntnap4	7.66294
Ybx3	Gm29156	7.65925
Zfp407	Gm7312	7.65831
Fezf2	Dusp4	7.65817
Arid4b	Golgb1	7.64646
Fos	Hes1	7.63708
Zfp109	Etnppl	7.62959
Zbtb21	Dleu7	7.62344
Nr4a1	Per1	7.60092
Maf	Dcdc2a	7.58588
Bhlhe40	Dbp	7.57736
Ctcf	Qrfpr	7.57308
Klf6	Nes	7.57227
Klf4	Gm26532	7.56497
Klf2	Ier2	7.55417
Id3	Cyp4f14	7.55155
Elf2	Gm11653	7.54977
Dmrtc1a	Plvap	7.54614
Six6	Kcnq1ot1	7.53543
Egr1	Gm43162	7.53389
Nr4a1	Dusp5	7.53381
Bhlhe40	Atp2b3	7.52852
Ikzf4	Hsp90aa1	7.52273
Dbp	Gm43920	7.51934
Zbtb11	Lims2	7.51077
2700081O15Rik	Gm12734	7.50986
Zhx1	Zfp764	7.50052
Maf	Eea1	7.49772
Egr1	Malat1	7.48285
Lcorl	Brf1	7.476
Paxbp1	Poc1a	7.47058
Zbtb11	3300002A11Rik	7.46721
Hes1	BC039966	7.46135
Irf1	Il6ra	7.44625
Klf2	Hes1	7.43552
Zfp292	Ccdc106	7.43215
Zfp654	Gm13075	7.43103
Trerf1	Mpped2	7.43069
Nr1d1	Gm4995	7.42916
Jun	Slc20a1	7.41983
Zfp109	Snx10	7.41329
Sox4	Dusp5	7.41323
Dlx6	Gm7189	7.40085
Fosb	Gm26532	7.38755
Zfp654	Sgol1	7.38166
Dnajc2	Snord19	7.3802
Arid4b	Map1b	7.37945
Id1	Grhl3	7.37761
Zmat1	Pde3a	7.37151
Mga	Gm42973	7.3674
Zfp143	Dhx58	7.3652
Egr2	Irf2bpl	7.36107
Ddit3	Jakmip2	7.35645
Tox4	Zswim3	7.35644
Maff	Gm17139	7.35551
Maf	Aldoart2	7.35079
Zic5	Rasgef1c	7.34884
Zic1	Cpe	7.34516
Nr4a2	Plekhf1	7.33764
Zfhx3	Tac1	7.33672
Foxp1	Htatsf1	7.32952
Atf3	Nfkbia	7.32697
Irf1	Nfkbia	7.32581
Pura	Gpr39	7.32474
Id3	Rpn2	7.32043
Zfp786	Pla2g7	7.30397
Zmat1	Taf5	7.28947
Hivep1	Fam83a	7.28453
Ncor1	Ccdc173	7.28405
Zfp292	Ccdc88a	7.28285
Zfp583	Gm8927	7.27417
Zfp143	Gucy1a3	7.26324
Tshz2	Eif5b	7.25695
Fos	Bhlhe40	7.25553
Nkx6-1	Fam180a	7.25252
Sox11	Lyg2	7.25151
Id2	Stum	7.25151
Bhlhe40	Tef	7.24785
Nr1d1	Golgb1	7.24574
Klf10	Mcl1	7.24309
Ttf1	Gm14132	7.23609
Sox4	Ptgfr	7.23543
2700081O15Rik	mt-Cytb	7.23274
Zbtb7c	Gm43863	7.2314
Zfp658	Dbp	7.22584
Jun	Neat1	7.22049
Jun	Txnip	7.2161
Nr4a1	Rhob	7.21541
Gatad1	Rbm47	7.21194
Junb	Cdkn1a	7.20531
Gm14412	Spi1	7.20376
Zfp292	Lrfn1	7.19704
Tmf1	Rdx	7.19161
Nr4a2	Nr4a3	7.19071
Thap11	Golga1	7.18936
Tshz2	Kcnq1ot1	7.18312
Pou3f2	Cep290	7.17362
Nr1d2	1700047M11Rik	7.16875
Pura	Rrbp1	7.16689
Zbtb37	Gm9613	7.16672
Pura	Meg3	7.16613
Mxd4	Cyhr1	7.16612
Arid2	Plag1	7.16072
Tgif1	Gm17150	7.15825
Zfp874b	Gm23445	7.15417
Egr1	Dusp5	7.14431
Klf6	Dnajb1	7.14402
Maf	Il1b	7.14363
Stat1	1700084E18Rik	7.1385
Zfp148	Sh2d4a	7.13721
Nfyb	Saa1	7.13636
Arid2	Anp32e	7.13356
Zfp971	Rbbp9	7.13125
Gpbp1	Chordc1	7.12846
Id3	Hsp90aa1	7.12379
Ybx3	Dusp26	7.12005
Atf6	AA986860	7.1108
Zfp109	C1ql1	7.11068
Nr1d1	A130050O07Rik	7.10443
Klf6	Btg2	7.10051
Irx3	Gm9754	7.08736
Id1	Zfp799	7.08441
Rere	Dbi	7.08291
Mef2a	Gatad1	7.07589
Baz2b	mt-Nd5	7.07568
Zfp945	Rrnad1	7.07221
Gm14412	Cass4	7.0607
Zfp654	Dennd2d	7.0601
Egr1	Slc20a1	7.04861
Gatad2b	Baz2b	7.04588
Rfx4	Cpe	7.04447
Hivep1	Smap1	7.03998
Bhlhe40	Cybb	7.03723
Dnajc1	Gm22	7.03565
Rela	Gm7180	7.03382
Fosb	Hspa1b	7.02952
Sox4	Ccdc191	7.02851
Nr4a2	Atf3	7.02833
Zic1	Fam204a	7.01493
Pura	Gm15393	7.0118
Cenpt	Gm10030	7.00279
Elf2	Tbxa2r	7.00209
Zfp91	Gm26699	7.0009
Arid4a	Phldb2	7.00057
Pura	Cfap53	6.99525
Zfp945	Sla	6.99369
Hsf5	Spi1	6.99222
Cux1	Hist1h1c	6.98449
Zfp444	Fam26e	6.98426
Zfp799	Vstm5	6.98303
Dmrtc1a	Sphkap	6.97228
Klf7	Gm4995	6.96682
Zfp91	Dmd	6.9664
Nr4a1	AW112010	6.96043
Irx3	Pik3cg	6.95716
Dbp	Anp32e	6.95305
Dach2	Gm15663	6.95066
Id2	Cpa4	6.95056
Zfp148	Gm5302	6.95056
Maf	Gm26679	6.94034
Zfp945	Sgol2a	6.93254
Zfp870	Igfbpl1	6.93001
Irx3	Gm42693	6.92892
Klf10	Gm2429	6.92817
Arid4b	Bod1l	6.90965
Jun	H3f3b	6.90639
Fosb	Tiparp	6.9049
Gatad1	Gm11653	6.90439
Arid4b	Ccdc39	6.90005
Fosb	Gm43660	6.8976
Lyar	mt-Nd5	6.89578
Atf6	Malat1	6.889
Klf6	Jun	6.88284
Tef	Ankrd12	6.8825
Jun	Emd	6.8757
Junb	Dusp5	6.87131
Zfp449	Endou	6.85555
Zfp758	Gm22	6.84914
Cenpt	Col16a1	6.84336
Dnajc2	Prrxl1	6.83498
Pura	Iqca	6.83365
Jarid2	Gm4651	6.82535
Nr4a2	Nr4a1	6.82494
Zfp658	Stat6	6.82009
Nr1d1	Cdk5rap2	6.8122
Dbp	Per1	6.80826
Usf3	Gm42895	6.80801
Bhlhe40	Nr4a3	6.80791
Ddit3	Gm43328	6.80771
Fosb	Sik1	6.8052
Id2	Rpl21-ps1	6.80455
Nr1d1	Aldoart2	6.8016
Six6	Col6a5	6.79432
BC025920	Rbbp9	6.79035
Jun	Nap1l5	6.78767
Nr4a3	Nr4a1	6.78479
2610008E11Rik	Slc17a6	6.7838
Tfcp2	Gm43598	6.78164
Arid4b	Angpt1	6.77893
Jun	Klf4	6.77163
Klf6	Fosb	6.76839
Nr1d2	3300002A11Rik	6.76815
Zbtb37	Jag2	6.76267
Elf1	Hmcn2	6.75653
Zfhx3	Armc6	6.75437
Smad4	Gm45055	6.75353
Fos	Nes	6.7406
Klf6	Arc	6.73787
Cebpz	Gm10406	6.73668
5430403G16Rik	Il18bp	6.73201
Zfp472	1810062G17Rik	6.72962
Prrxl1	Tmem245	6.72647
Dbp	Cybb	6.7204
Zfp644	Bsn	6.71665
Six6	Gm5529	6.71527
Sp1	Hist1h1c	6.71073
Rora	A930009A15Rik	6.70865
Fos	Jmy	6.70831
Dmrtc1a	Gm16054	6.70709
Zfp644	Prpf38b	6.70443
Dnajc1	Lrrn4	6.7003
Tshz2	Chd7	6.69991
Egr1	Sik1	6.69548
Ikzf1	Laptm5	6.69121
Dnajc1	Prkch	6.69109
Dnajc2	Chordc1	6.68844
BC025920	Dok2	6.67921
Zbtb37	RP24-344C7.3	6.67684
Egr1	Nfkbiz	6.66677
Lhx1	Resp18	6.65985
Egr4	Gm26803	6.65872
Nr4a1	Sik1	6.65743
Zfp518b	Timp4	6.65181
Nr1d1	Rxfp2	6.65143
Zfp109	C1qb	6.64106
Six6	Supt16	6.63916
Smad4	Tnfrsf22	6.63402
Klf6	Gadd45b	6.62983
Foxc1	Gm44918	6.62755
Ybx3	Gm42402	6.62341
Sp1	Hrasls	6.62296
Nkx6-1	RP23-314A15.5	6.62147
Trerf1	Lin28b	6.61711
Fos	Chordc1	6.61061
Arid4b	Cyhr1	6.60656
Pou3f2	Ccdc146	6.6055
Zfp91	Timp4	6.60226
Gpbp1	Utp14a	6.59961
Arid4b	Spag17	6.59203
Fezf2	Ramp3	6.58832
Junb	Egr2	6.58726
Klf2	Heatr6	6.58421
Foxp2	Fam180a	6.58242
Dmrtc1a	Timm44	6.57514
Smad4	Sfswap	6.57205
Mef2a	Cdh20	6.56954
Maf	Rdx	6.56554
Zbtb49	Gm13717	6.5634
Nkx6-1	Frmd6	6.56246
Nkx6-1	Mlph	6.56123
Pura	Dync1i2	6.55905
Klf4	Cdkn1a	6.55841
Rarb	Kcns1	6.55563
Jun	Msx1	6.54563
Nr4a3	Bhlhe40	6.54379
Cenpt	RP23-378E4.1	6.5424
5430403G16Rik	Scg3	6.54153
Tgif1	Hspa1a	6.5406
Zfp870	Mc4r	6.53652
Zfp612	Rad52	6.53222
Id1	A930012L18Rik	6.532
Olig1	Xlr4b	6.52348
Rora	Meg3	6.51844
Egr1	mt-Nd5	6.51716
Zfp109	Fcer1g	6.51564
Zhx1	Gm13501	6.51142
Dbp	S100a6	6.51095
Tfcp2	Retn	6.51003
Bcl11a	Slc43a3	6.50985
Zmat1	Dusp5	6.50888
Fos	Msx1	6.50693
Grhl3	Gm43457	6.50689
Zfp143	Efcab5	6.50319
Dbp	Meg3	6.49909
Dnajc1	Gm43480	6.48633
Arid2	Eea1	6.48019
Tef	Sfrp5	6.4786
Zscan2	Akap8l	6.47798
Zfp444	Hsp90aa1	6.47087
Rora	Gatad1	6.4648
Zfp646	Gm12352	6.46473
Gpbp1	Rrbp1	6.45796
Gatad1	Gm29156	6.45714
Hes1	Klf2	6.4511
Nr1d2	Mfng	6.44594
Arid2	Trpc4	6.4451
Arid4b	Upf3b	6.43742
Rorc	Itgam	6.43698
Zmat1	Dct	6.43617
Ctcf	Slc22a6	6.43263
Sox4	Hotairm1	6.43114
Gm4924	Slc1a4	6.42531
Zfp472	Rec114	6.42194
Fos	Irs2	6.42132
Zfp658	Asxl3	6.42082
Id2	Msx1	6.41041
Zfp780b	Gm17150	6.4079
Pbrm1	Akr1c14	6.40392
Gm14410	Gm38162	6.40297
Cenpt	Nr1d1	6.40251
Klf4	2900072N19Rik	6.39397
Rorb	Lor	6.393
Zfp292	2900072N19Rik	6.38731
Sox4	Ak9	6.3869
Pura	H3f3b	6.3857
Zbtb17	C030034L19Rik	6.37779
Tef	Gm29055	6.37657
Klf2	Baz2b	6.3728
Zfp148	mt-Rnr2	6.36844
Elf1	Glns-ps1	6.36739
Zfp667	Hsp90aa1	6.36694
Sox17	Ly6c1	6.3667
Nr4a1	Gadd45b	6.36311
Nr1d1	Hsp90aa1	6.36202
Zfhx3	Olig1	6.36129
2700081O15Rik	Gm37593	6.36026
Zfp407	Hrasls	6.36005
Tox4	F930015N05Rik	6.3579
Tsc22d3	Ccdc40	6.35439
AI987944	Skp2	6.35305
Zmat1	Gm6654	6.34317
Gm4924	Hsp90aa1	6.34199
Zfp444	Mill2	6.33795
Zfp143	Retn	6.33428
Dbp	Csnk1e	6.33121
Tsc22d3	Gm43598	6.32737
Gm12258	Sp1	6.32697
Foxp1	Cst3	6.32504
Rere	Slco1c1	6.32439
Gm20939	Slco1c1	6.3217
Usf3	5430416O09Rik	6.31795
Dbp	Tmem150c	6.31612
Hes1	6230400D17Rik	6.30694
Zeb2	Ptpre	6.29459
Zfp950	Hspa1b	6.28849
Thap11	Prss45	6.28687
Smad4	Slc17a9	6.28665
Zfp758	Aspm	6.28406
Zfp955b	Gm28535	6.28405
Hsf2	Gm29216	6.2782
Zhx1	4732496C06Rik	6.27678
Zfp563	Cnr1	6.27459
Hsf5	Cass4	6.27306
Zfp955b	Snx10	6.26893
Rere	Gm5187	6.26427
Arid4b	Pbrm1	6.25697
Zbtb11	Gm28902	6.25614
Id3	Nes	6.25513
Zfp518b	Spx	6.25167
Zbtb49	Asap1	6.25005
Dbp	Diras1	6.24481
Klf4	Gadd45b	6.23463
Prrxl1	Kdm4c	6.22692
Id1	Rassf1	6.22496
Arid4b	Tpr	6.22206
Jun	Ddit4	6.21297
Klf12	2210011C24Rik	6.21236
Zkscan4	F930015N05Rik	6.20711
Zeb2	9330171B17Rik	6.20617
Atf3	Sik1	6.20184
Atf3	Mcl1	6.19733
Jarid2	RP24-95N3.3	6.19199
Cenpt	Siglece	6.19082
Dach2	Pcbd2	6.19066
Zeb2	Gm22	6.18521
Zfp148	Fam76a	6.18509
Pura	Vimp	6.18463
Klf2	Maff	6.18416
Nfil3	Srsf9	6.18398
Irf1	Cdkn1a	6.18229
Tfcp2	Gpr22	6.17805
Mbtps2	Nr1d2	6.17712
Nr1d2	Klhl23	6.17579
Gm20939	mt-Ti	6.17394
Jarid2	Frzb	6.17361
Rora	Il2rg	6.17169
Spi1	Gm37082	6.17081
Zhx1	Mgme1	6.15755
Tgif1	2900097C17Rik	6.15375
Klf6	Dusp1	6.14957
Foxo4	Il18bp	6.14402
Gm14443	Plek2	6.14351
Smarca1	Braf	6.13227
Egr2	Btg2	6.13219
Dach2	Gm25188	6.126
Ikzf1	Zeb2	6.12138
Junb	mt-Nd5	6.11663
Zfp945	Hexb	6.11246
Egr1	Fam135b	6.11057
Zfp658	Trim33	6.1103
Pura	Gm38336	6.10721
Id3	Qrfpr	6.105
Arid4b	Gpr39	6.09596
Tshz2	Gm8837	6.09116
Msx1	Ccdc78	6.09033
2700081O15Rik	Sf3a3	6.08745
Pura	Ccdc66	6.08324
Dbx2	Gm10268	6.07958
Dbp	Gm27038	6.07591
Zfp322a	Gm42693	6.07574
Pbrm1	Rrbp1	6.07499
Fos	Per1	6.07346
Jarid2	Mc3r	6.07303
Zfp955b	Shcbp1	6.06626
Paxbp1	Gm15283	6.06545
Pura	Brd9	6.06306
Rorb	Slc6a6	6.06097
Nr1d1	Parp4	6.05755
Junb	Sik1	6.05754
Elf2	Nemf	6.05106
Hivep1	Dbp	6.05078
Zfp667	Golga1	6.04733
Gatad1	RP23-322E23.4	6.04609
Smad4	Gm29803	6.04499
Pura	Aass	6.04223
Klf12	Rpl13-ps5	6.03842
Id3	Zfand6	6.03487
Arid2	Limch1	6.03449
Jun	Gadd45b	6.03443
Zfp322a	Gm14410	6.02415
Dmrta2	Ybx2	6.01915
Fos	Sik1	6.01878
Spi1	Cd84	6.013
Tcf24	Hspa1b	6.01038
Egr2	Dusp5	6.00622
Zfp644	Cntrl	6.005
Zfp148	Pigk	6.00019
Fos	Nap1l5	5.99695
Pbrm1	Pcdhga10	5.99107
Zfp780b	Ucma	5.98997
Elf2	Mpped2	5.98817
Zfp449	Gm44041	5.98415
Egr1	Hes1	5.97523
Pbrm1	Pura	5.97511
Atf3	Slc20a1	5.9746
Zfp961	Adi1	5.96907
Egr2	Nr4a1	5.96556
Fosb	Nppc	5.96488
Zfp518b	Rhbdf2	5.96357
Pax6	Rpp21	5.96325
Zfp612	S100a6	5.95985
Gzf1	Gm28791	5.95967
Zfp276	Zeb2	5.95877
Zhx1	Map1b	5.95653
Zfp945	Ttc37	5.94512
Smad4	Golga7b	5.9451
Zic2	Aass	5.94365
Zfp148	Adgb	5.94334
Baz2b	Hspa5	5.94067
Tfcp2	Mrpl57	5.94058
Zfp870	Agfg1	5.93023
Fos	Nfkbia	5.92793
Gzf1	Tmem144	5.92298
Nr4a2	Irf2bpl	5.92148
Jun	Per1	5.92092
Arid4a	Gm43501	5.91907
Rarb	Txlna	5.91858
Klf7	Gpr139	5.91356
Junb	H3f3b	5.9124
Maff	Slc17a9	5.9083
Tmf1	Gm25047	5.90556
Sp1	Snx10	5.90444
Nfil3	Rnls	5.90109
Elf1	Gm16463	5.90037
Thap11	Bms1	5.8973
Maf	Gm37706	5.89445
Rorb	Meg3	5.89268
Arid4a	Rdx	5.88992
Zfp971	Gm38162	5.88932
Prdm4	Zc3h11a	5.88824
Ncor1	Hsph1	5.88679
Olig1	Kcnh5	5.88389
Lcorl	Gm43162	5.88267
Rora	Crcp	5.882
Ybx3	Ackr1	5.87977
Bhlhe40	Mcl1	5.87539
Dach2	Ptgds	5.87394
Junb	Bhlhe40	5.86615
Zmat1	Gm13804	5.86578
Gzf1	Slc1a4	5.86498
Elf2	Col6a1	5.86374
2610008E11Rik	Spata9	5.85864
Msx1	Nrip2	5.85803
Nr4a1	Bhlhe40	5.85588
Zfp758	Gm12108	5.85247
Egr1	Mc3r	5.85153
Zfp853	Malat1	5.85089
Zfp955b	Cbln4	5.85038
Tmf1	Ppm1l	5.84989
Id2	Gm42462	5.84723
Pou3f2	Nrip2	5.84645
Tgif1	Tpr	5.84463
Nr1d1	Gm6981	5.84291
Klf6	Ubc	5.83947
Zfp938	Inhba	5.83882
Smarca1	2900076G11Rik	5.836
Foxp1	Foxo6	5.83453
Zfp808	Psmd5	5.83214
Trerf1	Adamts9	5.83071
2610008E11Rik	Gm6887	5.83015
Junb	Klf4	5.82973
Zic1	Gm43935	5.82913
Mxd4	3300002A11Rik	5.8284
Klf4	Fos	5.82608
Id1	Samd4	5.82466
Lyar	Iqca	5.82452
Ikzf1	Cx3cr1	5.81891
Maf	Pcdhb3	5.81591
Elf1	Stat6	5.81545
Tfcp2	Sf3a3	5.81402
Zfp114	Gm16221	5.81279
Tcf24	Ccdc150	5.81243
Klf4	Klf6	5.81237
Ybx3	Gm7598	5.8105
Egr1	Mcl1	5.80849
Zfp780b	Cntrl	5.80351
Cux1	RP24-235D23.3	5.79377
Ctcf	Mc4r	5.79163
Irx3	Gm37699	5.79019
Zfp322a	Slc12a2	5.78999
Zfp654	RP23-384C18.12	5.78893
Gm14412	Pcdh9	5.78864
Cux1	Rorb	5.7797
Nr4a3	Rnf165	5.77796
Nr4a3	Chid1	5.76434
Dbp	Slc20a1	5.76169
Ttf1	Lyar	5.76118
Zfp583	Dcbld1	5.7589
Hsf2	Klhl40	5.75781
Sox11	Tcf24	5.7564
Arid4b	Ankrd11	5.75584
Zfp945	Il16	5.75491
Elf1	Tpt1-ps4	5.75268
Ikzf4	Gm28535	5.74627
Zfp870	Ncaph	5.73783
AI987944	Sfswap	5.73261
Baz2b	Lpp	5.73216
Arid4b	Lca5	5.73162
Paxbp1	Desi2	5.73027
Tsc22d3	Sncg	5.73018
Junb	Txnip	5.72708
Sp1	Uchl3	5.72548
Fos	Gm26669	5.7188
Sox11	RP24-246F6.2	5.71624
Stat1	Fam135b	5.7133
Rere	4921531C22Rik	5.7121
Gzf1	Cplx3	5.70926
Zfp646	Gm42444	5.70208
Egr1	Gm26694	5.69929
Prrxl1	Gm340	5.69732
Sox17	Erg	5.69469
Paxbp1	Saa1	5.69218
Jun	Pnrc1	5.69064
Maff	Gm15393	5.68867
Zfp955b	RP23-163N19.1	5.68707
Fosb	AW112010	5.687
Klf2	Gprin3	5.68605
Rorb	Gm11100	5.68306
Zfp644	Gm38162	5.68066
Plag1	Ciart	5.67912
Mxd4	Fam131b	5.67875
2700081O15Rik	6230400D17Rik	5.67818
Ncor1	Gm5564	5.67812
Gli3	Gm12403	5.67395
Zfp715	Hcn4	5.67345
Klf4	Gm11873	5.66875
Rfx4	Wdr48	5.66864
Arid2	Trhr	5.66785
Dnajc2	Eci3	5.66663
Jun	Nr4a3	5.66616
Msx1	Anp32e	5.66362
Egr2	Ier2	5.65435
Tgif1	Snhg5	5.65163
Arid2	4833427G06Rik	5.65062
Maf	Pik3r6	5.64947
Zfp971	Ror1	5.64452
Jun	Tiparp	5.64259
Jun	Cdh20	5.64244
Zfp109	Trem2	5.64104
Zfp383	Six6	5.63973
Fos	Nr4a2	5.63791
Lyar	Gm20650	5.63748
Tfcp2	Acin1	5.63444
Pbrm1	Spry3	5.63269
Zfp715	Nipal3	5.63159
Mbtps2	Rian	5.63027
Ncor1	Malat1	5.62968
Fos	Mt1	5.62796
Nr4a3	Nr4a2	5.62711
Jun	Nfkbiz	5.61989
Zfp646	Thoc2	5.61866
2610008E11Rik	C230031I18Rik	5.61845
Gm14410	Gm16253	5.61758
Junb	Hspa1a	5.61378
Spi1	Cx3cr1	5.61254
Arid4a	1700086L19Rik	5.60894
Fos	Irf2bpl	5.60807
Tsc22d3	Nr1d2	5.60673
Klf6	Id1	5.60319
Dnajc1	Ccdc78	5.59967
Zfp623	Gm42840	5.5989
Sox4	Casp8ap2	5.59744
Ncor1	Slc7a8	5.5972
Six6	Gm11507	5.59707
Junb	Fam171a2	5.59631
Six6	Gm11833	5.59443
Mga	Gm43011	5.59214
Zfp870	Tmem163	5.5919
Tmf1	Clic4	5.59093
2610008E11Rik	Gm26775	5.588
Fos	Scg3	5.58743
Klf4	Cfap53	5.58732
Sox11	Pcbd2	5.58578
Id3	Gm38253	5.58487
Mef2c	S1pr4	5.58339
Maff	Klf2	5.58037
Zfp109	1110019D14Rik	5.57773
Sp1	P2ry14	5.57341
Ikzf4	Gm6335	5.57179
Dbx2	Olig1	5.57097
Irf1	4930434B07Rik	5.56773
Egr1	Ppp4r4	5.56565
Fosb	Rnf138rt1	5.56561
Fos	Pnrc1	5.56169
Atf3	Pnrc1	5.55924
Zfp644	Gm14373	5.55855
Zic2	Nr1d1	5.55834
Thap11	Sypl2	5.55828
Zic1	Rxfp3	5.55749
Zfp408	Gm37642	5.55714
Dmrtb1	Rps6ka4	5.55627
Zfp276	6030498E09Rik	5.55531
Zhx1	Rbm25	5.55417
Gm14410	Vangl2	5.55172
Zfp646	Extl1	5.55005
Pura	Aldoart2	5.54707
Dnajc1	Hspa5	5.54583
Maff	Lats1	5.54454
Paxbp1	RP23-264J18.4	5.54448
Gpbp1	Cep83	5.54338
Zfp58	Srsf11	5.5427
Tox4	Gm45168	5.53708
Dnajc1	Cdh20	5.53535
Gpbp1	Gm43336	5.5302
Zhx1	Gm11769	5.52995
Junb	Gm7638	5.52755
Zfp433	Slc9a9	5.52735
Id2	Id1	5.52614
Hhex	Gm10237	5.52576
Arid4b	Kcnq1ot1	5.52329
Nr1i3	Gadd45b	5.52247
Zfp110	Foxp1	5.51926
Zfp808	Pim3	5.51849
Fosb	Ddit3	5.51679
Tsc22d3	Gm37383	5.51241
Klf6	Sik1	5.51124
Insm1	Fam175b	5.50521
Hivep1	Angptl1	5.49644
Zfp697	Sptbn4	5.49538
Ikzf1	Prkcd	5.49327
Rfx4	Gm12207	5.49293
Dbp	Gm42735	5.49293
Arid4b	Nkpd1	5.48901
Nr1d2	Rsf1	5.48719
Ddit3	Klf2	5.48522
Rfx4	Lat	5.48474
Egr1	mt-Rnr2	5.48167
BC025920	Pcdhga10	5.47933
Dnajc1	Prpf40b	5.47856
Zfp110	Col4a3	5.47826
Id3	Ube3a	5.478
Zfp472	Gm8844	5.47729
Rorb	Vps25	5.47519
Zic2	Card10	5.47252
Rorc	Gk	5.47236
Rora	Wdr48	5.47228
Junb	Nfkbiz	5.47153
Id2	Ifrd1	5.47049
Smarca1	Zfp853	5.46971
Ybx3	Ccnd2	5.46912
Dbp	Ankrd12	5.4662
Zfp407	Cdkn1c	5.46579
Trerf1	Gm10064	5.46406
Maf	Milr1	5.46347
Paxbp1	Col6a5	5.46166
Rorc	Kcns1	5.45982
Stat1	Gm16726	5.45472
Mxd4	Rpl29-ps5	5.45304
Id2	4930408O17Rik	5.45245
Tead1	Klf4	5.45117
Arid4b	Cep83	5.44996
BC025920	Unc93b1	5.44553
Zfp780b	Pura	5.44269
Nr4a3	Klf10	5.4406
Stat6	Spata9	5.43835
Tmf1	Snord19	5.43789
Klf2	Prph	5.4355
Klf4	Neat1	5.43098
Zbtb37	Gm20707	5.42602
Zic1	Fam76a	5.42194
Arid4a	Rock1	5.41774
Tmf1	Tfb1m	5.417
Mga	Gm37424	5.41687
Rela	Gm16712	5.41637
Pms1	Gm26518	5.41534
Foxc1	Kcnab1	5.41356
Nanog	Gm10687	5.41211
Zic1	Gpr68	5.40497
Prrxl1	Pole	5.40497
Zic2	Egr2	5.40487
Olig1	Pdgfra	5.40215
Msx1	Dmd	5.40205
Klf2	Mpp4	5.40088
Klf6	Irs2	5.39963
Zfp738	Oxt	5.39944
Dnajc1	Cideb	5.39912
Zfp870	Slc7a8	5.3977
Zbtb37	Gm11808	5.39764
Gatad2b	RP23-248P8.1	5.39284
Tshz2	Sin3a	5.38099
Hsf5	Gm14412	5.37703
Zfp667	Nppc	5.37624
Arid2	2610005L07Rik	5.37569
Tgif1	Plekhf1	5.3755
Rorb	Il25	5.37289
Zfp91	Cntrl	5.37108
Gatad1	Eea1	5.37019
Zfp715	Gm45137	5.36928
Gpbp1	Shroom1	5.36709
Zfp91	Nr1d2	5.36227
Pbrm1	Mt1	5.36116
Tfb1m	Brca1	5.36116
Zfp667	Aass	5.35872
Nr1d2	Ankrd12	5.35861
Hes1	Gm26384	5.35827
Zfp408	Cdca7	5.35154
Hivep1	Mpeg1	5.35058
Rorb	Scg2	5.34549
Egr1	Nfkbia	5.34233
Pou3f2	Gm9729	5.34055
Foxp1	Gm25047	5.33876
Tead1	Dusp5	5.33857
Six6	Gsn	5.33768
Zkscan4	Gm43561	5.33748
Zfp750	Ccdc150	5.33568
Zbtb7c	Slk	5.33515
Msx1	Snhg11	5.33016
Nr1d2	Tpr	5.32953
Gzf1	Vimp	5.32755
Foxo4	Slc16a7	5.32477
Elf1	Gm13501	5.32347
Klf2	Adcyap1	5.32339
Hes1	4930427A07Rik	5.32048
Nr4a1	Neb	5.3185
Zmat1	Ccnb2-ps	5.31781
Zfp407	Manf	5.31752
Mga	Cntrl	5.31489
Irx3	Gm16070	5.31486
Zfp322a	Tmem40	5.31238
Mis18bp1	Maff	5.30851
Zfp961	Cacna1i	5.30806
Rarb	1700086L19Rik	5.30695
Rela	Gm10335	5.30613
Baz2b	Thoc2	5.30593
Fosb	Nr4a2	5.30533
Klf2	Gm13339	5.30316
Klf4	Gm7312	5.29686
Sox11	mt-Nd5	5.2955
Zfp758	Penk	5.29083
Tead1	Qrfpr	5.28707
Hsf2	Pkp4	5.28693
Lyar	Syt2	5.28524
Dnajc1	Kcnk2	5.28275
Fos	Cyhr1	5.28228
Ncor1	Gm42895	5.28196
Sox11	AI506816	5.28132
Hsf2	Gm13127	5.27897
Rarb	Prpf38b	5.27492
Tef	Per1	5.27426
Zbtb49	8030462N17Rik	5.27251
Hhex	Slk	5.27232
Zfp780b	Gm26518	5.27088
Dbp	Adcyap1	5.2704
Pura	Sgcb	5.26916
Nkx6-1	Ecscr	5.26801
Egr1	Cyhr1	5.26638
Jun	Klhl33	5.26617
Sox4	Sept7	5.26544
Nkx6-1	Ucma	5.26131
Prdm4	Gm37699	5.25437
Klf2	Tob1	5.25201
Zfp612	C77370	5.25138
Zfp623	1500035N22Rik	5.24967
Zeb2	Map1s	5.24955
Arid4a	Golgb1	5.24783
Stat1	Mss51	5.24275
Mef2c	Csf1r	5.2406
Tshz2	Gm44081	5.2394
Cenpt	Aarsd1	5.23855
Zkscan4	Efcab5	5.23854
Tshz2	Gm9967	5.234
2610008E11Rik	Gm17484	5.231
Nr4a3	Gm8927	5.22802
Maf	Gstt3	5.22682
Rere	Hist1h4h	5.22595
Mkx	Fuca2	5.22425
Zfp658	Reep1	5.22238
Zfp408	Gm16439	5.22177
Nr2c2	Gm27248	5.22155
Baz2b	RP23-125P1.2	5.22064
Zfp938	RP24-286J21.7	5.21835
Nanog	Cenpe	5.21737
Zhx1	Nr4a2	5.21647
Zfp971	Gm7613	5.21605
Pbrm1	Kcnq1ot1	5.2151
Dbx2	Adamts4	5.21391
Zfp644	Gm43223	5.21053
Thap11	Slc1a4	5.20975
Id2	Iqca	5.20902
Dnajc2	Ltv1	5.2082
Sox17	Slc6a6	5.20727
Zfp738	Atg101	5.20599
Cebpz	Syt2	5.20562
Mis18bp1	Hspa1b	5.20424
Dlx6	Mylpf	5.20316
Klf7	Sytl5	5.20193
Atf6	Gm44288	5.19997
Nr4a2	Gm15663	5.1986
Dnajc2	Ipcef1	5.19842
Arid4a	Dlgap3	5.19785
Zfp91	Zcchc17	5.19737
Gm4924	Anln	5.19549
Zfp945	Gm44081	5.19421
Junb	Ifrd1	5.19113
Foxp2	4921531C22Rik	5.19039
Zbtb21	Fam131b	5.1891
Olig1	5430416O09Rik	5.18882
Rfx4	Hspa1a	5.18843
Tead1	Msx1	5.18727
Zfp383	Cav1	5.18543
Tshz2	Ucma	5.18527
Mis18bp1	Kcns1	5.18392
Stat1	Ifitm3	5.17624
Thap11	Galns	5.17515
AI987944	Cpe	5.17469
Ascl4	Gm25596	5.17302
Klf2	Hnrnpr	5.16833
Nr1d2	Fam46a	5.16766
Zfp971	Gm13292	5.16764
Tef	0610009L18Rik	5.16739
Pbrm1	Fam135b	5.16569
Zfp961	Gimap5	5.16465
Camta1	Lyg2	5.16437
Atf3	Adamts1	5.16395
Zfp91	Gm37376	5.1629
Id1	Gm16049	5.16061
Zfp808	Vstm5	5.15927
Klf10	Nr4a3	5.15843
Egr2	Htr5a	5.15776
Zscan2	Gm10501	5.15579
Zfp646	Gm4221	5.15567
Msx1	Gm43628	5.15502
Nr1d1	Hsph1	5.15441
Smad4	Clk1	5.15268
Mga	Slco1b2	5.15094
Gm20939	Chid1	5.14868
Nkx6-1	Ccnb2-ps	5.14739
Tef	Slc20a1	5.14408
Id3	Gpr22	5.14178
Rorb	Dagla	5.14176
Paxbp1	Tacr3	5.1386
Dnajc2	Brf1	5.13483
Zfp955b	Zc3hav1	5.13367
Usf3	Xlr4b	5.13202
Klf6	Cyr61	5.13125
Rela	Hbegf	5.13081
Prox1	Ckap2	5.13025
Stat6	Grb10	5.12826
Nr1i3	Ppm1a	5.12797
Zfp383	Ccdc126	5.12539
Nfyb	2810402E24Rik	5.12113
Egr1	Pnrc1	5.11818
Zfp109	Laptm5	5.11717
Stat1	Gm4691	5.11658
Tfcp2	Aimp1	5.10879
Maf	Plag1	5.10641
Foxp2	Lyg2	5.10598
Zkscan4	Ergic2	5.10249
Ikzf4	Clstn2	5.09768
Bcl11a	Maf	5.09617
Nr4a3	Emd	5.09357
Klf2	Bhlhe40	5.09014
2610008E11Rik	Gpr65	5.08923
Stat1	Mgme1	5.08904
Klf2	Gadd45g	5.08845
Gm20939	RP23-314A15.5	5.08824
Klf4	Fosb	5.07906
Zfp322a	C1s1	5.07895
Trerf1	Aspm	5.07846
Zfp623	Cgref1	5.07809
Atf3	Id1	5.07728
Pknox2	A430110C17Rik	5.07638
Pura	Mia3	5.07599
Id3	Hist1h1c	5.07246
Dlx6	Olig1	5.07217
Mef2c	Nrip2	5.06819
Egr2	Nes	5.06639
Zfp654	Msantd2	5.06093
Tox4	Sgol1	5.05987
Arid4b	Hs3st2	5.05934
Ttf1	Bbs12	5.05705
Id3	Dnajb1	5.0559
Zfp109	Kif4	5.05246
Id1	Apoe	5.0523
Klf12	Ildr1	5.05122
Ar	1700019D03Rik	5.05109
Camta1	Nr4a2	5.04737
Klf4	Eid3	5.04677
Zfp738	Kctd11	5.04584
Msx1	Rpn2	5.04373
Hsf5	Pde3b	5.04284
Zfp143	Gm4761	5.04043
Zfp938	Gm37780	5.03908
Fos	Peli1	5.03901
Dnajc1	Ubc	5.03894
Gpbp1	Klhl11	5.03484
Sox4	Gm13075	5.0297
Zfp91	Dync1i2	5.02902
Zbtb17	RP23-220F20.2	5.02882
Id2	Lpar4	5.02608
Mis18bp1	6530437J22Rik	5.02515
Foxc1	Col6a5	5.02371
Zfpm1	Gm4675	5.02352
Zfp738	Tnf	5.02348
Zfp658	Lmo1	5.02285
Dnajc1	Ccdc173	5.0227
Elf2	Gm7102	5.02171
Id1	Id2	5.02139
Six6	Id3	5.0178
Egr2	Syt2	5.01756
Arid5a	Nppc	5.01569
Zfp91	Gm28535	5.0089
Tfb1m	Tef	5.00645
Arid4a	Sipa1	5.00272
Bhlhe40	Gm11997	4.99907
Zeb2	Rbm25	4.99734
Pbrm1	Tmem144	4.99673
Tgif1	Gm22581	4.99568
Usf3	Bend6	4.99441
Mxd4	Paf1	4.99345
Tgif1	Cpe	4.99336
Zeb2	Pik3r6	4.99237
Klf2	Id1	4.99187
Zfp383	Il2rg	4.99049
Foxp2	Gm19931	4.98738
Gli3	Cep83	4.98735
Cux1	Arhgap30	4.98284
Stat6	Akap11	4.98005
Zfp945	Itgam	4.97855
Zfp148	Dbp	4.97617
Arid2	Vimp	4.97578
Jun	Hes1	4.97566
Zfp292	Ubc	4.97295
Smad4	Gm1862	4.9723
Dbp	Hist1h1c	4.97183
Zfp950	Mgp	4.97093
2610008E11Rik	Coro6	4.97022
Tgif1	Zhx1	4.96292
Klf4	Nr4a1	4.96053
Gm4924	Dnah11	4.95929
Arid5a	Adcyap1	4.95682
Bhlhe40	Etnppl	4.95326
Foxo4	Malsu1	4.95282
Tsc22d3	Gm25047	4.95204
Pou3f2	AA986860	4.9518
Smad4	Gzmm	4.94986
Tmf1	Bmf	4.94862
Zfp449	Ndrg1	4.94808
Klf6	Nfkbiz	4.94643
Zfp738	Zbtb21	4.94438
Zfp950	Zfp91	4.94402
Zfp658	2410089E03Rik	4.94275
Rarb	RP24-178J22.1	4.94159
Zfp114	Galnt6	4.94104
Ybx3	Ksr2	4.94036
Atf6	Gm28535	4.93972
Zfp58	4732463B04Rik	4.93814
Rora	Gm45055	4.9355
Foxo6	Thap6	4.935
Nr1d2	Hsp90aa1	4.93408
Rorc	Tyrobp	4.9339
Jun	Nhsl2	4.93371
Mga	C030034L19Rik	4.93358
Rere	Sox17	4.93239
Gatad2b	Il1a	4.92857
Dbx2	Avp	4.92795
Zmat1	Pcdhga1	4.92705
Egr2	Arc	4.92563
Foxp1	Card10	4.925
Id2	Hsph1	4.92447
Mef2a	Plekhf1	4.92335
Rorc	Impa2	4.92288
Dnajc1	Gm44168	4.92053
Zfp148	Gm37780	4.92003
Jarid2	Id1	4.91969
Sp1	4932443L11Rik	4.91903
Rorb	Ubap2l	4.91819
Egr1	Ythdc1	4.91686
Hsf2	Lyg2	4.91671
Egr4	Egr2	4.91656
Fos	Gm14827	4.91509
Cux1	Scg3	4.91234
Foxp2	Thbs3	4.91224
Nr2c2	Pbrm1	4.91193
Zbtb21	Id3	4.91111
Atf3	Mt1	4.90886
Zfp109	Siglech	4.90749
Tfb1m	Mycbp	4.90542
Bhlhe40	S100a6	4.90492
Id3	Ccdc88a	4.90473
Jun	Mgme1	4.90251
Egr2	Fos	4.9006
Six6	Mia3	4.8975
Zfp148	Hist1h1c	4.89698
Zfp276	Sema3d	4.89526
Ybx2	Gm11643	4.89423
Baz2b	Gm11873	4.89273
Hivep1	Hspa1a	4.89113
5430403G16Rik	Gm11349	4.89063
Nr4a1	Mkx	4.88725
Sox4	Gm10406	4.88489
Baz2b	Pcdh8	4.88412
Cux1	RP24-266E2.1	4.88376
Tfb1m	Sfxn1	4.88171
Lyar	Tpmt	4.8817
Six6	Vwc2l	4.88134
Id1	Arc	4.87977
Tef	Slc6a6	4.87941
Maf	Rell1	4.87299
Pms1	Spag5	4.87191
Zeb2	Pim3	4.87121
Dbp	Thoc2	4.87047
Prdm4	Per1	4.87029
Tef	Atp1a2	4.86971
Zfp658	Dmrtc1a	4.8696
Junb	Pdzd7	4.86568
Spi1	Ptgs1	4.86384
BC025920	Gm37457	4.86363
Gzf1	Gm13370	4.86357
Tef	Ushbp1	4.86192
Nr4a1	Sin3a	4.8614
Zfp276	Fa2h	4.86092
Nr4a2	A130050O07Rik	4.86046
Grhl3	Hsp90aa1	4.85981
Junb	Vstm5	4.85965
Zeb2	Il1b	4.8581
Nkx6-1	Zfp961	4.85739
Id3	Skp2	4.85715
Foxp1	Ube3a	4.85538
Gzf1	Dner	4.85512
Mga	Tfb1m	4.85503
Foxp1	Gm9435	4.85499
Fos	Dbp	4.85454
Nfyb	Gm42693	4.85355
Klf4	Atf3	4.85288
Tshz2	Ncl	4.8511
Rorb	Mobp	4.85012
2700081O15Rik	Rbp1	4.84708
Foxo4	Gm9320	4.84684
Id3	Chordc1	4.84622
Foxm1	Car4	4.84207
Zfp563	Col4a3	4.8406
Egr2	Ppp1r3fos	4.83972
Nr4a2	Gm4924	4.8382
Nfil3	Egr2	4.8362
Tox4	Dbi	4.83586
Zfp644	Gm16071	4.83417
Atf6	Lat	4.83412
Nr1d1	Gm3252	4.83168
Gatad1	Brd3	4.8293
Zic2	Htatsf1	4.82774
Atf3	Scg3	4.82549
Arid4a	Sox17	4.82088
Gpbp1	Adamts5	4.82032
Gatad2b	Crip1	4.81975
Gm4924	Gm6733	4.81957
Zfp292	Kmt2e	4.81853
Zfp148	Vgll3	4.81595
Klf6	Msx1	4.81557
Lyar	1700048O20Rik	4.81184
Spi1	Gm14412	4.81178
Bhlhe40	1700023H06Rik	4.81117
Hes1	Fam76a	4.81011
Mga	Tpmt	4.8091
Sox17	Agfg1	4.80875
Mxd4	Akap9	4.8069
Zfp853	Slc7a14	4.80384
Tfcp2	Mapk8	4.80235
Mef2a	Dync1i2	4.80164
Zfp950	Clec14a	4.79889
Zfp961	Ecscr	4.79743
Zbtb17	Six3os1	4.79476
Mbtps2	Tmem185b	4.79068
Gatad2b	Frzb	4.79025
Zfp612	C030034L19Rik	4.78851
Jun	Nr4a2	4.78849
Atf6	Chordc1	4.78821
Rorc	Ccdc191	4.78817
Arid5a	Tmem119	4.78816
Hsf2	Upf3a	4.78701
Zfhx3	Nppc	4.78679
Carf	Wwp1	4.78646
Zfp276	Mapt	4.78522
Bcl11a	Gm29666	4.78517
Arid4a	D930048N14Rik	4.78238
Insm1	Alms1	4.78138
Fos	Mkx	4.78078
Egr2	Cdkn1a	4.78024
Gatad1	Cplx3	4.78013
Paxbp1	Gm14703	4.78
Junb	Ddit3	4.77798
Zfp780b	Mfsd2b	4.7775
5430403G16Rik	Hspa1a	4.77696
Fos	Rbp1	4.77523
Gm12258	Gm10193	4.7752
Elf2	Clic4	4.77511
Jun	Rnf165	4.77484
Mef2a	Thsd7a	4.7745
Baz2b	RP23-248P8.1	4.77349
Elf2	Rdx	4.77119
Arid4b	Akap9	4.77055
Junb	A430110C17Rik	4.77044
Ncor1	Sncg	4.76997
Insm1	Ly6a	4.76785
Zfp322a	Acsbg1	4.76734
Klf6	Nap1l5	4.76595
Bhlhe40	Pde4b	4.76541
Zic5	Arid4b	4.76335
Mis18bp1	Mylip	4.76316
Zfp143	Fxyd2	4.76315
Pms1	Gm5914	4.76157
Pura	Tpr	4.76097
Rarb	Bzw2	4.75886
Klf7	Hsp90aa1	4.75852
Foxm1	Rsad2	4.75603
Zfp955b	Gm7363	4.75343
Zfp292	Gm4535	4.75225
Zic1	Myo5c	4.75171
Dnajc1	Cyp4f18	4.75027
Klf7	Malat1	4.74964
Klf2	Traf1	4.74926
Tshz2	Prpf40b	4.74911
Ybx3	Nr1d2	4.74888
Gm4924	Zfyve16	4.74807
Fos	Igfbpl1	4.74645
Zfp612	Ak5	4.74621
Zfp972	Afg3l1	4.74554
Mis18bp1	E230016M11Rik	4.74392
Gm14412	Hsf5	4.74244
Zfpm1	Gm6771	4.74209
Klf10	Gm4353	4.74173
Nr1d2	Ddit4	4.73947
Zhx1	Cyp4f18	4.73904
Cenpt	Vgf	4.73865
Atf3	Rnf138rt1	4.73778
Egr4	Pigk	4.73597
Arid4a	Snx10	4.73403
Klf2	Scg3	4.73316
Elf2	Cbwd1	4.7329
Rarb	Hspa1b	4.73202
Lhx1	Nap1l5	4.72992
Gpbp1	Gm10167	4.72833
Jarid2	Rdh5	4.72657
Prox1	Ccnd2	4.72553
Zbtb37	Chid1	4.72491
Fezf2	Slit2	4.72289
Ctcf	Prpf38b	4.72149
Zfp950	Sgcb	4.7214
Dbp	Snrpd3	4.72046
Zfp667	Tef	4.71938
Zfp433	Gm16287	4.71749
Klf4	Arc	4.71528
Ybx2	Dmrta2	4.71351
Nr1d2	Smc1a	4.71264
Rora	Supt16	4.71201
Zfhx3	E130006D01Rik	4.71091
Egr2	Gm8837	4.71077
Zfp433	Gm10146	4.7107
BC025920	Bfsp2	4.71004
Zfp780b	C1s1	4.70907
Zbtb37	Mia3	4.70905
Zfp870	Asf1b	4.70806
Camta1	Cutal	4.70383
Trerf1	Gm42840	4.70359
Zfp292	Gm8317	4.70297
Foxp1	n-R5-8s1	4.7012
Sox11	Zfp408	4.69967
Sp1	Polr1e	4.69861
Gli3	Mgme1	4.69732
Smad4	Lyg2	4.69708
Usf3	Nop14	4.6969
Nr4a2	Gm21399	4.69543
Zfp583	6820402A03Rik	4.69499
Zeb2	Slco1c1	4.69437
Zfhx3	Gm43199	4.69384
Dach2	Gm18128	4.69312
Ttf1	Sp1	4.69136
Zeb2	Zic5	4.69083
Nr4a1	Txnip	4.69047
Tef	Cpe	4.68869
Rfx4	Hspa5	4.68815
Tead1	Etnppl	4.68809
Zmat1	Ufd1l	4.68788
Tmf1	Gm7972	4.68769
Nr1d1	Fnbp1l	4.68704
Zfp292	Tpr	4.68648
Zfp148	Sf3a3	4.68503
Baz2b	Sncg	4.68442
Lcorl	Gm38163	4.68363
Nr4a1	Scg3	4.6834
Id2	Dcp1a	4.68311
Nr4a2	Adssl1	4.68125
Arid4b	Gm42725	4.67939
Ttf1	Aldoc	4.67658
Tshz2	Mt1	4.67586
Arid4b	Eif5b	4.67384
Zfp110	Cenpe	4.6723
Zfp654	Fam76a	4.66832
Sox4	Krt77	4.66726
Lcorl	Gjc2	4.66317
Maf	Ror1	4.66297
Pura	Lats1	4.66282
Arid5a	Timm44	4.6599
Gatad2b	Gm25047	4.65977
Tfcp2	Gm26794	4.65877
Egr2	Ddit4	4.6566
Zfp955b	Wsb1	4.65542
2700081O15Rik	Gm12091	4.65429
Klf2	Sik1	4.6535
Nr1d2	Tsc22d3	4.65309
Irx3	Arid4b	4.65236
Zfp870	Hes1	4.65222
Zfp945	Serpinb6b	4.64851
Dbp	Gm9870	4.6475
Ttf1	Dusp26	4.64693
Zfp91	Zfp646	4.64644
Klf12	Rcbtb1	4.6453
Zfp143	Gm43598	4.64492
Zfp938	Gm20939	4.64263
Junb	Grhl3	4.64176
Nr4a1	mt-Rnr2	4.64139
Olig1	Gm37303	4.6406
Zfp780b	Sbk3	4.63922
Pou3f2	Saa1	4.63827
Hes1	Iqca	4.63734
Gatad1	RP24-235D23.3	4.63635
Rorc	Akr1c14	4.63621
Zfp322a	Gm11668	4.63226
Fosb	Hbegf	4.63202
Junb	Irf2bpl	4.63179
Smarca1	Exoc6b	4.63159
Zfp322a	Iqca	4.6304
Tmf1	Cdc14b	4.62745
Atf3	Ddit3	4.62722
Zfp407	Ildr1	4.62533
Dlx6	Golga4	4.62393
Id2	Hsp90ab1	4.62332
Nr4a2	Nes	4.62328
Fos	Tnfrsf22	4.62176
Ncor1	Add3	4.62175
Mga	Maff	4.61611
Egr1	Thbs3	4.61585
Zfp91	mt-Nd5	4.61421
Tef	Gm43044	4.61337
Zic1	Pola2	4.61321
Prox1	4930519F09Rik	4.61246
Hes1	Fam83a	4.61203
Zbtb11	Asxl3	4.611
Nr2c2	Klhl33	4.6095
Hivep1	Fam168a	4.60835
Camta1	Zfp870	4.60803
Arid4b	Gm9613	4.60757
Arid4b	Asap1	4.6073
Zfp148	Cenpe	4.60637
Pura	Akr1c14	4.60613
Msx1	6230400D17Rik	4.60572
Nr1d1	Ascl4	4.60543
Hsf2	Senp7	4.60406
Zfp518b	Gm13750	4.60336
Rarb	Chd7	4.60131
Ttf1	mt-Nd5	4.60024
Tead1	Slk	4.60018
Nr4a3	Nr1d1	4.59917
Ctcf	Sfswap	4.59661
Hsf5	Cx3cr1	4.59623
Cux1	D3Ertd751e	4.59581
Jun	Scg3	4.59561
Gm14410	Gm14843	4.59536
Rfx4	Frat1	4.59418
Sox4	Alkbh1	4.59095
Pou3f2	Spata9	4.58454
Junb	Hist1h1c	4.58442
Arid2	Pura	4.58426
Zfp143	Pdcd5	4.58366
Arid4b	Gm5942	4.58327
Dmrtc1a	Mapk11	4.58298
Id1	Gstt3	4.58291
Zfp91	Slc6a6	4.57838
Cux1	Gm37424	4.57837
Ybx3	Slc4a11	4.57829
Zfhx3	Dusp26	4.57771
Tsc22d3	Rgcc	4.57666
2700081O15Rik	Dnah8	4.57639
Id3	Gm16463	4.57499
Nfil3	Lsg1	4.57452
Pura	Lyar	4.57393
Zbtb17	Gm38082	4.57373
Rorc	Tmem234	4.57317
Nr1d1	Hsp90ab1	4.5726
Zfp109	Tyrobp	4.57181
Cux1	Cdkn1a	4.57114
Sp1	Ip6k3	4.57009
Stat6	Gm9157	4.57007
Tmf1	Dync1i2	4.57001
Klf7	Mgp	4.56893
Smarca1	Gm12689	4.56893
Zfp654	Sap30l	4.56608
Lyar	RP24-225A21.3	4.56527
Carf	Fabp5	4.56521
Pou3f2	Brd3	4.5639
Tcf24	Slc41a3	4.56354
Rarb	Phf3	4.56243
Zfp945	Lyz2	4.56162
Tox4	Slc22a6	4.56131
Cebpz	Gm37699	4.56077
Prdm4	Nppc	4.55914
Id2	Dnajb1	4.55792
Zfp658	Ifrd1	4.55693
Atf3	Clk1	4.55626
Gzf1	Dnajb1	4.55299
Maf	Cd53	4.55201
Gpbp1	Mc3r	4.55195
Pax6	Gm43863	4.55171
Zhx1	Fam204a	4.55168
Nr1d2	Fabp5	4.55137
Fos	Krt15	4.55041
Zfp518b	Akap6	4.54844
Zfhx3	Pafah1b3	4.54631
Zfp444	Slc1a4	4.54589
Sp1	Fam73b	4.54461
Dnajc2	Cntrl	4.54448
Nr4a3	Ednrb	4.54425
Ddit3	Hist1h1c	4.54425
Atf3	Kcnh3	4.5436
Pou3f2	Mobp	4.54203
Nr2c2	Gm44536	4.54194
Dnajc1	A130050O07Rik	4.54162
Zic2	Dnajc28	4.54113
Gzf1	AW011738	4.54083
Foxc1	Kif23	4.54031
Zeb2	H1fx	4.53784
Hhex	Ccser1	4.53742
Fosb	Sfswap	4.53647
Six6	Sfrp5	4.53643
Arid4b	Ankrd26	4.53579
Fos	Tef	4.53501
Ctcf	B9d1os	4.53298
Klf2	Ifrd1	4.53287
Pou3f2	Gm45049	4.53239
Mga	Ubc	4.53219
Zfp961	Malat1	4.53106
Six6	Ip6k3	4.52879
Tead1	1700020D05Rik	4.52785
Rora	Pygb	4.52679
Atf3	Msx1	4.52673
2610008E11Rik	Gm7809	4.52331
Sox4	4632427E13Rik	4.52143
Sox4	Chordc1	4.52071
Zfp950	Ifitm3	4.51994
Tshz2	Gm13075	4.51992
Mis18bp1	Prpf4	4.51896
Zfp971	Kin	4.51811
Zfp764	Gm20186	4.51777
Mef2a	Gm12543	4.51774
Gm14410	Samd4	4.5164
Nr4a1	Nfkbia	4.51634
Nr4a1	Crlf1	4.51624
Fos	Ifrd1	4.51605
Id2	Pclo	4.51135
Arid4a	Lrrc75a	4.5107
Dbp	Slc6a6	4.51044
Irx3	Chd7	4.50713
Nr4a3	Crb1	4.50686
Dlx6	Wfikkn2	4.50623
Gzf1	Mob1b	4.50616
Tsc22d3	Slc6a6	4.5037
Dbp	Nes	4.50328
Tgif1	Dnajb1	4.50288
Maf	Gm37376	4.50259
Klf4	H3f3b	4.50247
Zfp938	Gm45168	4.50051
Gpbp1	Cyhr1	4.50036
Pbrm1	Brd3	4.49954
Tmf1	Bod1l	4.49931
Zfp945	Gm11508	4.49924
Junb	Kif6	4.49848
Zfp518b	Atat1	4.49805
Tsc22d3	Hspa1b	4.49692
Id3	Arid4b	4.49596
Dnajc1	Srsf11	4.49562
Foxc1	Erg	4.49496
Zbtb11	Dct	4.49366
Zfp110	Extl1	4.49364
Foxp1	Kmt2e	4.49349
Zic1	9530085L11Rik	4.49279
Gm13212	Aimp1	4.49272
Paxbp1	Ccdc78	4.49123
Zbtb17	Gm43459	4.49091
Nr2c2	Ifi27	4.48888
Mef2c	Gm2429	4.48816
Spi1	Gm37436	4.48758
Pou3f2	Ccdc173	4.48708
[truncated: 198,556+ more rows]

## Sheet: Ependymal_netowrk_enhanced
TF	target	score
Egr1	Fos	137.26
Dbp	Mt1	135.509
Egr1	Jun	126.52
Jun	Hsp90aa1	118.675
Fos	Egr1	118.24
Junb	Nr4a1	118.134
Atf3	Fosb	116.153
Fos	Btg2	111.673
Jun	Egr1	108.722
Fos	Cyr61	108.287
Jun	Fos	107.782
Fos	Jun	105.717
Dbp	Hsp90ab1	104.422
Nr4a1	Junb	102.896
Junb	Dusp1	102.887
Jun	Hsp90ab1	101.859
Fosb	Atf3	100.546
Fos	Hsp90aa1	99.9934
Dbp	mt-Cytb	94.042
Nr4a1	Dusp1	93.0151
Jun	Fosb	82.7138
Egr1	Btg2	80.7898
Fosb	Jun	80.6473
Jun	Hmgn5	80.2288
Atf3	Jun	79.9192
Fos	Nr4a1	78.0259
Egr1	Hsp90aa1	76.2015
Fos	Ccdc146	76.0576
Dbp	Slc20a1	75.2265
Jun	Atf3	73.1771
Egr1	Atf3	72.0227
Fos	Dusp1	70.8631
Dbp	Col6a5	70.7492
Fosb	Fos	70.3279
Jun	S100a6	69.9838
Klf6	Dnajb1	68.5702
Fos	Ier2	68.2713
Jun	Mt1	67.6324
Dbp	S100a6	67.1741
Dbp	3300002A11Rik	66.566
Jun	mt-Cytb	64.8253
Fosb	Egr1	64.6627
Nr4a1	Tmem212	64.4787
Fos	Junb	63.3659
Klf6	Hsph1	62.3224
Egr1	Fosb	62.1991
Egr1	Ier2	62.0481
Dbp	H3f3b	61.1605
Egr1	Cyr61	60.9905
Fos	Fosb	60.4869
Fos	Gadd45g	59.3986
Atf3	Egr1	59.1522
Dbp	Ubc	58.434
Fos	Arc	58.2848
Fos	Cpe	57.1016
Nr4a1	Cyr61	57.085
Fos	Nes	56.8861
Jun	Btg2	56.7613
Jun	Ier2	56.2302
Egr1	Zfp36	55.5436
Atf3	Btg2	54.7179
Dbp	Hspa5	53.7121
Jun	Dbp	52.9772
Fos	mt-Rnr1	52.5883
Junb	Tmem212	52.1967
Fos	Zfp36	51.3353
Nr1d1	Ubc	50.9904
Nr1d1	mt-Cytb	50.9021
Fosb	Klf2	50.7256
Atf3	Fos	49.8181
Junb	Fos	49.319
Jun	Hspa5	48.9982
Tsc22d3	Tmem212	48.7691
Dbp	Crip1	48.258
Dbp	Scg3	47.2296
Junb	Neat1	47.1805
Jun	Ifitm3	46.9046
Junb	Cyr61	46.709
Egr1	Nr4a1	45.9435
Egr1	Junb	44.8289
Atf3	Ier2	44.8109
Egr1	Socs3	44.2433
Tshz2	Tmem212	44.1731
Dbp	Hsp90aa1	43.9932
Fos	Tmem212	43.9778
Klf6	Iqca	43.7708
Egr1	Gadd45g	43.391
Nr1d1	Mt1	43.2045
Jun	Nes	42.6892
Hes1	Hist1h4h	42.4943
Klf6	Acin1	42.177
Klf6	Ccdc88a	42.0151
Fos	Atf3	41.9943
Fosb	Btg2	41.845
Zfp91	Cep290	41.818
Fos	Tsc22d3	41.8111
Jun	Scg3	40.6419
Klf6	Kif21a	40.6208
Jun	Atrx	40.5277
Fos	Chd3os	40.4238
Klf6	Cep83	40.2822
Tsc22d3	mt-Rnr2	40.2807
Fos	Rhob	40.2749
Dbp	mt-Nd5	40.0813
Fos	mt-Rnr2	39.8161
Dbp	Meg3	39.7968
Egr1	Nes	39.4761
Nr4a1	Gm26532	39.3318
Klf6	Tmem212	39.0002
Fosb	Ier2	38.9701
Fos	Hmgn5	38.8714
Jun	Ak9	38.7848
Id2	Hsph1	38.7587
Junb	Arc	38.382
Nr1d1	H3f3b	38.3704
Nr4a1	Arc	38.2689
Atf3	Hsp90aa1	38.1936
Fos	Sept7	38.1042
Dbp	Ythdc1	38.0917
Fosb	Hsp90aa1	38.0596
Zic1	3300002A11Rik	37.8454
Nr4a1	Neat1	37.6971
Junb	Sncg	37.5431
Jun	Cyr61	37.5092
Jun	Golgb1	37.3714
Dbp	Hist1h1c	37.0866
Id3	Atxn7l3b	37.0374
Id2	Dnajb1	37.0154
Id2	Iqca	36.7275
Jun	Chd3os	36.6289
Junb	Egr1	36.3795
Fos	Rsrc2	36.3347
Id2	Srsf11	36.0936
Dbp	Hspa1a	35.7989
Fos	Meg3	35.7787
Dbp	Atp1a2	35.639
Nr4a1	Fos	35.2343
Tshz2	Sncg	35.1724
Gpbp1	Kif21a	35.0597
Fos	Ankrd11	34.9115
Jun	Meg3	34.7366
Nr1d1	3300002A11Rik	34.5395
Klf6	Cfap53	34.5068
Klf6	mt-Rnr2	34.4607
Tsc22d3	Rbm25	34.4285
Dbp	Nr1d1	34.3466
Zic1	Iqca	34.2572
Tsc22d3	Cpe	34.1108
Egr1	Arc	34.0882
Gpbp1	Cep83	33.8255
Atf3	Hsp90ab1	33.8049
Fos	Ak9	33.8005
Egr1	Ccdc146	33.6933
Atf3	Klf2	33.5228
Zic1	Ubc	33.4911
Nr1d1	Hsp90ab1	33.4549
Fosb	Tob1	33.4224
Jun	Ccdc146	33.3754
Gpbp1	Akap9	33.2851
Id3	Tmem212	33.1425
Gpbp1	Add3	33.1381
Jun	Crip1	33.0117
Nr4a1	Hes1	32.9499
Arid4a	Rock1	32.7959
Fos	Rassf9	32.728
Pbrm1	Ccdc191	32.7019
Junb	Gm26532	32.7007
Klf6	Sepp1	32.6948
Jun	Col6a5	32.6521
Gpbp1	Ccdc39	32.5112
Id3	Rbm25	32.4622
Arid4a	Tmem212	32.4205
Dbp	Ifitm3	32.352
Egr1	Ak9	32.2721
Fos	Atrx	32.0624
Jun	Zfp36	31.873
Tsc22d3	Rgcc	31.8086
Dbp	Iqca	31.6562
Fos	Txnip	31.3704
Fos	Emd	31.276
Nr1d1	Hspa5	31.2572
Bhlhe40	Slc20a1	31.1918
Tshz2	Hist1h4h	31.1188
Zic1	1700024G13Rik	31.0923
Jun	Txnip	30.9629
Id2	Ccdc39	30.9542
Jun	Junb	30.8555
Tsc22d3	Rdx	30.7261
Klf6	Srsf11	30.6077
Egr1	Tob1	30.5812
Nr4a1	Rhob	30.5521
Id2	Ubc	30.3695
Id2	Ccar1	30.2216
Id2	Add3	30.0518
Nr4a1	Ccnd2	29.9548
Pbrm1	Mt1	29.9215
Dbp	Txnip	29.8226
Jun	Gadd45g	29.8104
Jun	Ythdc1	29.7329
Nr4a1	Hbegf	29.7306
Id2	Akap9	29.71
Nr4a1	4932443I19Rik	29.6827
Nr1d1	Crip1	29.6311
Jun	Pcbd2	29.6212
Fosb	Nap1l5	29.5372
Pbrm1	Dync1i2	29.3604
Tsc22d3	Eea1	29.3283
Tead1	Tmem212	29.2352
Jun	Arl4a	29.2001
Fos	S100a6	29.101
Fosb	Zfp36	29.0208
Maf	Abcf1	28.9465
Junb	Hbegf	28.9198
Pbrm1	Cfap53	28.8448
Fosb	Mt1	28.7472
Sox4	Phip	28.7385
Tead1	Ncl	28.7142
Jun	Rsrc2	28.6813
Nr1d1	Col6a5	28.6654
Pbrm1	Ubc	28.4375
Egr1	Emd	28.4297
Nr4a1	Ubc	28.3914
Dbp	H1f0	28.3496
Nr1d1	Iqca	28.1342
Klf2	Fosb	28.0966
Fos	Cdkn1a	28.0514
Jun	Cxxc5	28.0295
Jun	Socs3	27.9478
Fos	Tef	27.9465
Jun	Hist1h4i	27.9248
Fosb	Emd	27.7558
Tsc22d3	mt-Rnr1	27.752
Dbp	Ccdc191	27.7384
Dbp	Fabp5	27.7215
Tef	Bptf	27.7079
Junb	Rhob	27.6726
Dbp	1700024G13Rik	27.574
Fosb	Hmgn5	27.4251
Nr1d1	1700024G13Rik	27.3868
Fos	Kcnq1ot1	27.263
Mxd4	Rdx	27.231
Egr1	Smc1a	27.2016
Atf3	S100a6	27.1777
Fosb	Hsp90ab1	27.1738
Pbrm1	Zc3h13	27.1142
Nr4a1	Emd	27.0014
Id2	Smim10l1	26.9891
Jun	Soga3	26.9469
Tsc22d3	Rb1cc1	26.8819
Mxd4	Tmem212	26.8194
Nr4a1	Ncl	26.7088
Fos	Ifi27	26.7
Nr4a1	Mycbp	26.6641
Klf6	Ccdc39	26.5661
Dbp	Per1	26.5585
Atf3	Mt1	26.5028
Atf3	Nes	26.4723
Klf6	Akap9	26.422
Gpbp1	Adh5	26.3696
Fos	Ankrd12	26.363
Dbp	Slc6a11	26.3191
Fos	Socs3	26.2138
Egr1	Hmgn5	26.147
Fos	Scg3	26.0911
Dbp	Ednrb	26.0481
Zfp91	mt-Cytb	26.017
Fos	Dbp	25.9722
Dbp	Pnn	25.9414
Atf3	Klf6	25.9346
Dbp	Tpm4	25.9153
Fosb	Nes	25.7946
Nr4a1	mt-Rnr2	25.7789
Dbp	Acta2	25.7611
Fosb	Gadd45g	25.7467
Nr1d1	H1f0	25.7137
Maf	Rdx	25.6825
Sox4	Nr1d2	25.6525
Dbp	Atrx	25.5369
Fosb	S100a6	25.4384
Dnajc2	Ak9	25.3546
Dbp	Gprasp1	25.3474
Mxd4	Bod1l	25.3151
Mxd4	Cachd1	25.244
Fos	Tob1	25.203
Id3	Rdx	25.2003
Jun	3300002A11Rik	25.1721
Pou3f2	Esf1	25.1554
Klf6	Add3	25.1482
Junb	Hist1h4h	25.0921
Fos	Tpr	25.0325
Dbp	Snhg11	25.0014
Klf6	Sdpr	24.9964
Arid4a	Gpx1	24.9833
Gpbp1	Chordc1	24.9807
Fos	Itih5	24.9614
Nr1d2	Sox4	24.8615
Mxd4	Rbm25	24.8522
Tsc22d3	Hsp90aa1	24.7677
Zfp758	6230400D17Rik	24.7515
Tsc22d3	Golgb1	24.7405
Gpbp1	Rrbp1	24.6946
Hes1	Tmem212	24.6581
Junb	Emd	24.6565
Fos	Nemf	24.6233
Pbrm1	Hspa5	24.6006
Ttf1	Akap9	24.576
Egr1	Dusp1	24.5678
Egr1	Cpe	24.4637
Tsc22d3	Ncl	24.4606
Fos	Apc	24.4229
Gpbp1	Ahsa2	24.3712
Nr1d1	Dbp	24.3127
Fos	Ifitm3	24.2862
Tef	Cpe	24.237
Zic1	mt-Nd5	24.2311
Nr1d1	Cacna1s	24.2286
Nr4a1	Prpf40a	24.1449
Pbrm1	Hsph1	24.1434
Nr4a1	Hist1h4h	24.1005
Nr1d1	Hist1h1c	23.9684
Jun	Ankrd12	23.9401
Pbrm1	Iqca	23.9274
Junb	Zfp36	23.9228
Nr4a1	Atxn7l3b	23.9032
Jun	Adamtsl5	23.8689
Fos	Sox4	23.8416
Dbp	Ndufa8	23.8013
Dbp	Hmgn5	23.7963
Atf3	Nr4a2	23.7425
Zic1	H3f3b	23.6489
Nr4a1	Rbm25	23.5367
Foxp1	Hsp90ab1	23.5085
Jun	Dnajc1	23.4885
Zic1	Crip1	23.4403
Mxd4	mt-Rnr2	23.305
Jun	Map1a	23.2826
Fos	Hsp90ab1	23.2219
Egr1	Sept7	23.1119
Id2	Ccdc88a	23.1108
Fos	Phip	23.0801
Fos	Thoc2	23.0437
Jun	Cep290	23.0277
Dnajc2	Hsp90aa1	23.002
Fosb	Nr4a1	22.9265
Ikzf4	Hnrnpr	22.8795
Nr4a1	Kcnk2	22.8561
Jun	Kmt2e	22.8485
Dbp	Mbp	22.8349
Gpbp1	Prpf38b	22.8221
Fosb	Klf6	22.805
Id2	Upf3b	22.7782
Arid4a	Acin1	22.7342
Fos	Golgb1	22.6643
Mxd4	Cdk11b	22.6428
Hes1	Hrasls	22.6185
Atf3	Tob1	22.6047
Dbp	Cep290	22.5977
Zfp91	Hsp90ab1	22.5606
Junb	1500015O10Rik	22.5314
Zfp91	Mt1	22.5214
Fos	Klf2	22.5119
Tead1	Spag17	22.4667
Tef	Ankrd12	22.3932
Gpbp1	Rab6a	22.352
Fosb	Id1	22.3424
Id2	Kif21a	22.3316
Atf3	Dbp	22.3026
Fos	4833427G06Rik	22.2628
Arid4b	Upf3b	22.2437
Rora	Iqca	22.2173
Fos	Nr1d2	22.2082
Nr4a1	Ifi27	22.1996
Gpbp1	Hsph1	22.1941
Id2	Ccdc191	22.1571
Dnajc1	Hsp90ab1	22.1367
Zic1	Krt15	22.1193
Camta1	Ccdc39	22.1096
Jun	Klf2	22.08
Fosb	Nfkbiz	22.0416
Fosb	mt-Cytb	22.0112
Zic1	Mt1	21.9948
Pbrm1	Map9	21.967
Ttf1	Hsph1	21.9453
Dbp	Cacna1s	21.9012
Atf3	Junb	21.8687
Id2	Gpbp1	21.8609
Arid4a	Ncl	21.8036
Dbp	Kcnq1ot1	21.6995
Fos	Ythdc1	21.6159
Nr1d2	Hsp90aa1	21.6023
Tshz2	Mycbp	21.5371
Rfx4	mt-Rnr2	21.4971
Tef	Slc4a4	21.4583
Tead1	Gpx1	21.4382
Jun	Glg1	21.4305
Jun	Ppig	21.4247
Id2	Adh5	21.407
Arid4a	Rdx	21.3757
Jun	Dusp1	21.3642
Nr1d2	Meg3	21.3358
Egr1	Scg3	21.3223
Nr4a1	Dmd	21.2609
Pbrm1	Acin1	21.2118
Nr4a1	Btg2	21.18
Fos	Nap1l5	21.1757
Nr4a1	Sncg	21.1352
Tsc22d3	Etnppl	21.1245
Atf3	Cdkn1a	21.1152
Egr1	S100a6	21.0979
Tsc22d3	Cdk11b	21.0922
Klf6	Ppp1r12a	21.0871
Id2	H3f3b	21.0674
Dbp	Hirip3	21.0202
Junb	Ier2	21.0014
Tef	Tmem212	20.9868
Pbrm1	Ahsa2	20.9254
Tead1	mt-Rnr2	20.9208
Dbp	Htr5b	20.9041
Id2	Zc3h13	20.838
Nr1d1	Tpm4	20.832
Egr1	Meg3	20.8151
Jun	Itih5	20.8016
Egr1	Ifitm3	20.7987
Fosb	Junb	20.7427
Pbrm1	Rrbp1	20.7396
Dbp	Jun	20.6653
Jun	Tob1	20.6514
Elf2	Fnbp1l	20.6215
Tsc22d3	Rell1	20.6047
Pbrm1	Gm37376	20.6047
Junb	Cdkn1a	20.6016
Fos	4932443I19Rik	20.5853
Junb	Ccnd2	20.4945
Nr4a1	Rdx	20.4939
Hes1	Ccnd2	20.4782
Pbrm1	H3f3b	20.4563
Klf2	Klf6	20.4264
Pbrm1	Chordc1	20.4175
Camta1	Cep83	20.3741
Trerf1	Mpped2	20.3024
Tsc22d3	Bod1l	20.2815
Zfp276	Iws1	20.2744
Junb	Kcnk2	20.2711
Tead1	Rbm25	20.2537
Dbp	0610009L18Rik	20.2119
Jun	Gprasp1	20.1458
Gpbp1	Ccdc40	20.123
Dnajc2	Golgb1	20.1214
Pbrm1	mt-Cytb	20.1044
Zic1	Sh3bp5	20.08
Jun	BC051019	20.033
Nr4a1	Ccdc39	20.0231
Klf6	Abcf1	20.004
Nr4a1	H3f3b	19.9849
Hes1	Nr4a1	19.9628
Gpbp1	Srsf11	19.9238
Fos	Hist1h4i	19.9183
Nr4a1	A430018G15Rik	19.9021
Klf6	Mpp5	19.8984
Stat3	Foxm1	19.8831
Rfx4	Celrr	19.8704
Nr4a2	Emd	19.8588
Jun	Arc	19.8317
Jun	Ccdc191	19.7588
Prox1	Gm23935	19.7079
Egr1	mt-Rnr1	19.7023
Fos	Map1a	19.6838
Id3	Tpr	19.6836
Foxp1	Cep290	19.6788
Jun	Sept7	19.6679
Rora	mt-Cytb	19.6388
Id2	Cep126	19.5957
Jun	mt-Rnr1	19.5402
Dbp	Bbof1	19.5359
Nfil3	Col14a1	19.5353
Sox4	Ncl	19.4121
Atf3	mt-Cytb	19.3989
Gpbp1	Ktn1	19.3042
Arid4b	Iqca	19.2995
Jun	Hirip3	19.2849
Nr1d2	Dbp	19.2646
Dbp	Sgcb	19.2483
Egr1	Klf2	19.2306
Nr4a1	Egr1	19.2139
Nr4a1	Iqca	19.2114
Rora	Hist1h1c	19.1813
Foxp1	Mt1	19.1659
Fos	Atxn7l3b	19.1569
Fos	Per3	19.1261
Zfp91	Ubc	19.1014
Fosb	Dbp	19.0982
Jun	Ndufa8	19.0842
Klf6	mt-Nd5	19.0701
Fosb	Ifitm3	19.0616
Pbrm1	Crip1	19.0405
Id2	Dcdc2a	19.0261
Arid4a	Slc4a4	19.017
Tsc22d3	Ankrd12	19.0163
Tsc22d3	Slc6a6	19.0073
Jun	Cpe	19.0013
Jun	Slc20a1	18.9559
Klf6	Ubc	18.9475
Arid4a	Abcf1	18.9329
Nr4a3	Klf6	18.9284
Id2	Mir99ahg	18.9136
Klf6	Mat2a	18.9002
Klf6	Upf3b	18.8347
Fos	Cyhr1	18.8309
Ttf1	Cep126	18.8163
Klf6	Gprasp1	18.8017
Dbp	Smim7	18.7902
Pbrm1	Smc3	18.7887
Fos	Sfrp5	18.7871
Zic1	Myo5c	18.7588
Fos	Rdx	18.7394
Fos	Dnajc2	18.7099
Egr1	Hist1h4i	18.7004
Dbp	Atp1b1	18.6985
Arid4a	Tsc22d3	18.697
Id2	mt-Rnr2	18.6673
Hes1	mt-Rnr2	18.6527
Gm14410	Gm16253	18.6497
Tef	Sfrp5	18.6423
Egr1	Pcbd2	18.6138
Jun	Nr4a1	18.6109
Jun	Atp1a2	18.6016
Junb	Ncl	18.5824
Atf3	Emd	18.5313
Pou3f2	Tef	18.5147
Rora	Mt1	18.4642
Fos	Arl4a	18.4611
Ttf1	Ccdc88a	18.4579
Klf6	Hspa5	18.4356
Arid4b	Cep83	18.4329
Zfp91	Crip1	18.3582
Egr1	Arl4a	18.342
Zfp799	Vstm5	18.3175
Ncor1	Hspa5	18.3155
Arid4b	Akap9	18.3137
Tsc22d3	Tef	18.3064
Ttf1	Fam168a	18.2958
Sox4	Nemf	18.2799
Dnajc1	Dync1i2	18.2748
Egr1	Chd3os	18.261
Hes1	4932443I19Rik	18.2328
Rarb	Bzw2	18.2035
Nr4a1	Tshz2	18.1516
Id2	Ppp1r12a	18.1287
Tsc22d3	Tpr	18.1268
Nr1d2	Thoc2	18.1248
Nr1d1	Slc20a1	18.1014
Tsc22d3	Bptf	18.1001
Arid4b	Ccdc191	18.0953
Id3	mt-Rnr2	18.0763
Junb	Btg2	18.0733
Zic1	Hist1h1c	18.0722
Ncor1	Mt1	18.0423
Nr1d1	A130050O07Rik	18.0375
Sox4	Slc4a4	18.0201
Egr1	Cdkn1a	17.9957
Nr1d1	0610009L18Rik	17.9918
Tsc22d3	Sncg	17.9539
Id2	mt-Cytb	17.9537
Ncor1	Oxr1	17.9471
Id2	Cep83	17.9143
Klf6	Hist1h4h	17.8982
Zbtb21	Ddit4	17.8774
Tsc22d3	Arid4a	17.84
Pbrm1	Kif21a	17.7554
Nr4a1	Cdkn1a	17.7345
Elf1	Gm13501	17.7316
Atf3	BC051019	17.7085
Nr4a1	Krt15	17.7013
Junb	Atxn7l3b	17.6749
Tsc22d3	Ccdc146	17.665
Cebpz	Plaur	17.6641
Mxd4	Cep126	17.6604
Atf3	Hmgn5	17.6577
Jun	Ttc4	17.6545
Cux1	Aldoart2	17.5798
Dmrtc1a	Gpr139	17.5767
Tead1	Cep83	17.5714
Nr4a3	Bhlhe40	17.5605
Junb	4932443I19Rik	17.5529
Tef	0610009L18Rik	17.5436
Mxd4	Akap9	17.4819
Atf3	Arc	17.4636
Dbp	Htatsf1	17.4546
Dbp	Ak9	17.4002
Tgif1	Svbp	17.3757
Arid4a	mt-Rnr2	17.3625
Fos	Hrasls	17.3362
Mxd4	Atxn7l3b	17.3097
Egr1	Golgb1	17.2884
Id2	Smc3	17.2882
Jun	Ubc	17.2853
Ttf1	Kif21a	17.2755
Egr1	Txnip	17.2747
Fos	Smc1a	17.2376
Ctcf	Rock1	17.2036
Id2	Crip1	17.1879
Id2	Rbp1	17.1716
Klf6	Ccar1	17.1693
Jun	H3f3b	17.1369
Ddit3	Klf6	17.1269
Pbrm1	Hsp90ab1	17.1165
Jun	Rhob	17.1096
Jun	Slc6a11	17.1083
Egr1	Pnrc1	17.0993
Jun	Chd5	17.0881
Arid4a	Chordc1	17.086
Pbrm1	Srsf11	17.0431
Ncor1	Hsp90ab1	17.0397
Klf2	Ccdc191	17.0151
Id2	Fam46a	17.0074
Id2	Acin1	17.0059
Ddit3	Ccdc88a	17.0053
Fos	Bptf	17.0032
Mxd4	Sfrp5	17.0024
Fos	Chd5	16.9979
Tef	mt-Rnr2	16.9897
Jun	Basp1	16.9819
Nr4a1	Ktn1	16.9729
Egr1	Ankrd12	16.9576
Klf2	Gng11	16.9271
Fos	Gpx1	16.8843
Atf3	Scg3	16.8731
Jun	Gm37376	16.8726
Klf2	Atf3	16.8619
Jun	Nap1l5	16.8536
Nr4a1	Cep126	16.8488
Egr1	Rhob	16.8451
Klf6	H3f3b	16.8232
Fos	Hes1	16.8196
Mxd4	Ncl	16.8083
Dbp	Ndufa5	16.8044
Jun	Ednrb	16.7946
Mbtps2	Cacna1s	16.77
Klf6	Manf	16.7668
Dbp	Pdcd4	16.7451
Zic1	Sncg	16.7436
Zfp383	Rsf1	16.7374
Tshz2	Hbegf	16.7302
Tshz2	mt-Rnr2	16.7232
Foxp1	Bbof1	16.7213
Cux1	Tpm4	16.6776
Dbp	Fam227a	16.6758
Jun	Ankrd11	16.6651
Dbp	Nr1d2	16.662
Ncor1	Tmem212	16.622
Nr1d1	Atp1a2	16.6121
Klf6	Rrbp1	16.5717
Junb	Ifi27	16.566
Jun	Pnn	16.5506
Dbp	Cpe	16.5267
Tef	Txnip	16.5022
Fosb	Ak9	16.4937
Dnajc1	Mt1	16.4761
Klf2	Jun	16.4615
Nr1d1	Krt15	16.4598
Rora	Hsp90ab1	16.4486
Atf3	Socs3	16.4404
Gpbp1	Clip1	16.406
Mxd4	Tpr	16.4
Nr4a1	Ier2	16.3765
Sp1	7330423F06Rik	16.3744
Id2	Htatsf1	16.3741
Klf6	U2surp	16.3678
Egr2	Nr4a3	16.3383
Id3	Eea1	16.3286
Fos	Pdcd5	16.3279
Tef	Ncl	16.3127
Maf	Dcdc2a	16.3103
Junb	Hes1	16.3099
Junb	Tob1	16.3037
Jun	Pdcd5	16.2948
Nr4a1	mt-Rnr1	16.2519
Nr1d1	Gm16253	16.2447
Klf2	Hsp90ab1	16.2407
Pbrm1	Mat2a	16.2264
Jun	Thoc2	16.2193
Bhlhe40	Per1	16.2106
Sox4	Tmem212	16.1823
Junb	Jun	16.1796
Atf3	Egr2	16.1582
Gpbp1	Sltm	16.1542
Jun	Psph	16.1469
Nr1d1	Atp1b1	16.1462
Zfp972	Htr7	16.1337
Tsc22d3	Slc4a4	16.1286
Zbtb49	4930470G03Rik	16.1163
Fosb	Egr2	16.0687
Fos	Pnrc1	16.0671
Id3	Ccdc39	16.0401
Egr1	4833427G06Rik	16.0304
Id3	Rab6a	16.0261
Rorc	Add3	16.025
Klf6	Ccdc40	16.0065
Egr1	Rsrc2	15.9997
Zfp292	Hspa5	15.9881
Atf3	Nfkbiz	15.9768
Id2	Ahi1	15.9749
Jun	Htr5b	15.9352
Egr1	Nap1l5	15.9067
Fos	Nfkbiz	15.8757
Jun	Pnrc1	15.8524
Nr4a1	Tpr	15.8418
Zic1	0610009L18Rik	15.8411
Dbp	Smarcb1	15.823
Zfp518b	Slco1b2	15.8168
Atf3	Cyr61	15.8156
Arid4a	Esf1	15.7968
Junb	Rbm25	15.7667
Jun	Pdcd4	15.7503
Gpbp1	Nipbl	15.7253
Pbrm1	Htatsf1	15.7156
Tsc22d3	Meg3	15.703
Junb	Rfx4	15.6874
Tsc22d3	Pik3ip1	15.6708
Tead1	Ktn1	15.6608
Gpbp1	0610012G03Rik	15.6575
Pbrm1	Zfp462	15.6518
Tsc22d3	Nr1d2	15.6449
Dbp	Thoc2	15.6422
Dbp	Zfp91	15.6193
Zfp449	Wwc2	15.5849
Nr1d2	Ankrd12	15.5675
Gpbp1	Tmem234	15.5666
Fos	Kmt2e	15.5639
Ctcf	Mat2a	15.5595
Maf	Eea1	15.547
Nr4a1	Hp1bp3	15.5315
Fos	Mt1	15.5277
Jun	Dnajb1	15.5155
Sox4	Rdx	15.5022
Nr1d2	Igfbp5	15.4927
Klf2	Mt1	15.4907
Zfp148	Baz1b	15.477
Jun	Atp1b1	15.4712
Thap11	Plekhf1	15.4272
Arid4b	Gm10406	15.4254
Dnajc1	Hspa5	15.4122
Klf6	Nppc	15.3893
Zhx1	Qdpr	15.3767
Tsc22d3	Sept7	15.3753
Nr1d2	S100a6	15.3705
Zfp449	Ktn1	15.3678
Id2	Gm37376	15.3669
Junb	Ubc	15.3092
Rere	Gm43773	15.3084
Nr4a1	Hsph1	15.2766
Tef	mt-Rnr1	15.2404
Klf6	Rbm25	15.2374
Zfp950	Ubn1	15.2256
Zfp91	Timp4	15.2247
Gpbp1	Ccdc88a	15.2179
Arid4a	Upf3b	15.2095
Zfp292	Ccdc88a	15.1849
Tsc22d3	Hspa1a	15.1672
Fos	Pcsk2	15.1483
Fos	Nckap1	15.1443
Tsc22d3	Per3	15.1396
Klf6	Ktn1	15.1336
Klf6	Tmem234	15.1317
Tsc22d3	Ccdc157	15.1277
Mxd4	Ktn1	15.1166
Sox4	Prpf38b	15.1101
Mxd4	Mphosph8	15.1053
Fos	Hspa1b	15.0871
Tsc22d3	Txnip	15.0811
Sox4	Eea1	15.0781
Jun	Nr1d2	15.0671
Arid4a	Mpp6	15.0602
Sox4	Tpr	15.0399
Dbp	Avp	15.036
Arid4b	mt-Cytb	15.0333
Klf6	Mbp	15.0314
Arid4b	Ccar1	15.0291
Fosb	Cdkn1a	15.0275
Elf2	Nemf	15.0274
Dbp	Zc3h13	15.0171
Klf6	Gm37376	15.0132
Rarb	Fabp5	15.0113
Dbp	Pigk	14.9805
Nr1d1	mt-Nd5	14.9687
Ybx3	Gm15503	14.9649
Zfp407	Dync1i2	14.9589
Id2	Tmem234	14.9467
Jun	Emd	14.9447
Tgif1	Psph	14.9111
Nr4a1	Spaca9	14.9067
Klf2	Egr1	14.8959
Tef	Slc6a6	14.8889
Nr1d1	Fabp5	14.8882
Egr1	Nr4a2	14.8732
Gpbp1	Id2	14.8729
Fos	Itgb1	14.8509
Id3	Ncl	14.8454
Klf6	Adh5	14.8389
Arid4a	Rb1cc1	14.8079
Fosb	Arc	14.7962
Atf3	Zfp36	14.7871
Zfp276	Ccdc40	14.7731
Camta1	Plau	14.7643
Klf6	Tctex1d1	14.7565
Id2	Ktn1	14.751
Tead1	Rdx	14.7373
Tshz2	Dnaaf1	14.7044
Pbrm1	Ccdc173	14.7043
Fosb	Socs3	14.6901
Ddit3	Svbp	14.67
Pbrm1	Ppig	14.6589
Rfx4	Tmem212	14.63
Dbp	Gm16253	14.6281
Zfp91	Hist1h1c	14.619
Elf2	Sfrp1	14.6125
Gpbp1	Tia1	14.5914
Jun	Tsc22d3	14.5695
Tfcp2	Tmem40	14.5672
Klf6	Gpbp1	14.5635
Gpbp1	Upf3b	14.5525
Nr4a1	Krt8	14.5139
Junb	Dmd	14.5127
Dnajc2	Itih5	14.5121
Pbrm1	Gprasp1	14.4988
Zfp758	Ednrb	14.4886
Klf6	Fam184a	14.4665
Camta1	Cachd1	14.4646
Zic1	Slc6a11	14.4622
Dnajc1	Gprasp1	14.4596
Zfp91	Hspa5	14.4388
Jun	Dnajc2	14.4369
Klf6	Pbrm1	14.4355
Id2	Rbm25	14.4312
Id2	Ccdc40	14.4059
Atf3	Nr4a1	14.4054
Ttf1	Tmem212	14.3984
Id2	Hspa5	14.3971
Tshz2	Mvb12b	14.3906
Pbrm1	Akap9	14.3708
Klf6	Tob1	14.3609
Fos	Aga	14.3449
Fos	Rell1	14.3319
Dbp	Zic1	14.3103
Dbp	Csnk1e	14.2949
Maf	Prpf38b	14.2872
Klf6	Sfrp1	14.2823
Dbp	Hsph1	14.2723
Zfp407	Prkar2a	14.2566
2700081O15Rik	Gm13212	14.2507
Tef	Rsrc2	14.2487
Tead1	Zfp462	14.2338
Nr4a1	Akap9	14.2244
Klf6	Ddit3	14.2179
Ttf1	mt-Rnr2	14.2105
Nr4a2	Irs2	14.1982
Mxd4	Sfrp1	14.1911
Pbrm1	Gcc2	14.1851
Ctcf	Akap9	14.1699
Nr1d1	Gm43480	14.1319
Dnajc1	Ccdc191	14.1296
Tef	Tsc22d3	14.1273
Junb	Gadd45g	14.1264
Zfp444	Slc43a3	14.1135
Arid4a	Hhatl	14.1116
Nr4a1	Gpx1	14.0967
Jun	4833427G06Rik	14.0933
Tsc22d3	Mxd4	14.0824
Ttf1	Lrriq1	14.0815
Camta1	Nktr	14.0767
Id3	Id2	14.0617
Jun	Ucma	14.0603
Msx1	Gm42462	14.0574
Pou3f2	Jade1	14.0535
Junb	Atf3	14.0452
Zfp658	6230400D17Rik	14.0327
Dnajc2	Hmgn5	14.0188
Id2	Mt1	14.0107
Tshz2	Prpf40a	13.9824
Id2	Cfap53	13.9786
Dbp	Cryab	13.9703
Ncor1	Ccdc88a	13.9669
Jun	Hspa1b	13.9641
Bhlhe40	S100a6	13.9613
Tead1	Mxd4	13.9596
Nr1d2	Fam46a	13.9596
Bhlhe40	Tmem67	13.959
Maf	Bod1l	13.9552
Bhlhe40	Hist1h1c	13.9389
Msx1	mt-Rnr2	13.9154
Zic1	Cacna1s	13.8883
Fosb	4932443I19Rik	13.8789
Klf6	Smc3	13.8399
Arid4a	Hp1bp3	13.837
Tef	Meg3	13.8258
Dbp	Dnajc1	13.8204
Sox4	Pigk	13.8198
Arid4b	Pbrm1	13.8036
Dbp	Nrxn3	13.7952
Mxd4	Prpf38b	13.7937
Klf6	mt-Cytb	13.7819
Tsc22d3	Cyr61	13.7468
Zic1	Arhgap18	13.7416
Arid4a	Msx1	13.7361
Id3	Klf6	13.7333
Pbrm1	Pnn	13.7278
Arid4b	Ubc	13.7237
Dbp	BC051019	13.7017
Sox4	Cpe	13.6915
Pbrm1	Upf3b	13.6783
Fos	Atp1a2	13.666
Jun	Tmem67	13.6649
Zfp408	Gm29156	13.6554
Foxp1	mt-Cytb	13.6509
Nr1d2	Spred1	13.6425
Zfp472	BC039966	13.6424
Tsc22d3	Atxn7l3b	13.625
Nr1d1	Acta2	13.6163
Fosb	Pnrc1	13.6086
Trerf1	Gen1	13.6025
Ncor1	Smc3	13.5979
Arid4b	Mt1	13.5976
Fos	Pik3ip1	13.5939
Klf6	Atxn7l3b	13.5938
Zmat1	Mc4r	13.5797
Zic1	mt-Cytb	13.5716
Tef	Rufy1	13.5678
Dbp	Kmt2e	13.5634
Arid4a	Akap9	13.5585
Jun	Smc1a	13.5557
Rarb	Noa1	13.552
Nr4a2	Nr4a1	13.5376
Gpbp1	Dcdc2a	13.5336
Ar	Ubn1	13.5172
Arid4b	Zfp462	13.501
Fos	Ndufa5	13.4915
Tsc22d3	Hp1bp3	13.4801
Mxd4	Bptf	13.4581
Ttf1	Ncl	13.4429
Fosb	Rgs4	13.4421
Dbp	Kdm5a	13.4387
Klf6	Ncl	13.4288
Tef	Rell1	13.4282
Ascl4	Avp	13.4143
Ttf1	Ccar1	13.4109
Klf6	Ahsa2	13.4099
Zfp91	H2-Aa	13.4086
Zeb2	Timp4	13.3993
Nr4a1	Tob1	13.3942
Nr1d2	Cyhr1	13.3847
Tsc22d3	Snrnp27	13.3743
Tef	Nppc	13.3691
Zfp91	H1f0	13.3653
Nr4a1	Ifrd1	13.3589
Egr1	Mt1	13.3505
Id2	mt-Nd5	13.3457
Rorc	Ccdc191	13.3387
Zic1	Dbp	13.3344
Jun	Htatsf1	13.3332
Pbrm1	mt-Nd5	13.3263
Nr4a1	Pttg1ip	13.3206
Tead1	Cep126	13.3018
Jun	Mycbp2	13.2857
Atf3	Rhob	13.2826
Sox4	Rbm25	13.2613
Gatad1	Mxd4	13.251
Arid4a	Ktn1	13.2435
Pbrm1	Golga4	13.2343
Camta1	Gprasp1	13.2332
Mga	Hirip3	13.2285
Rere	Krt15	13.2262
Klf6	Ppp1r9a	13.217
Foxp1	Gm45055	13.1838
Klf6	Tead1	13.1721
Maf	Cpe	13.1641
Fos	Slc4a4	13.1607
Zfp91	Rora	13.1544
Tsc22d3	Atrx	13.1449
Fos	Dnajc1	13.1401
Dnajc2	Svbp	13.1379
Dnajc1	Acin1	13.1239
Cux1	Nr1d1	13.1182
Tef	Prpf38b	13.1074
Jun	Cryab	13.104
Six6	Rbp1	13.0998
Klf6	Fam46a	13.0837
Arid4a	Kcnd3	13.0821
Fosb	Rhob	13.0746
Egr1	4932443I19Rik	13.0678
Tsc22d3	Wwc2	13.0536
Egr1	mt-Cytb	13.0509
Hes1	Gm26384	13.0423
Zfp91	S100a6	13.04
Nr1d2	Tead1	13.0379
Tsc22d3	Kcnq1ot1	13.0271
Fos	Pcbd2	13.0246
Fos	Sncg	13.0222
Fos	Pdcd4	13.0136
Zfp667	BC051019	13.0105
Fos	Gm26532	13.0086
Egr1	Rassf9	12.9877
Ncor1	Gm11653	12.9714
Gpbp1	Smim10l1	12.9652
Gpbp1	Mpp5	12.9627
Nr1d1	Mbp	12.9479
Junb	H3f3b	12.9462
Gpbp1	Acin1	12.9431
Zeb2	Sox4	12.9411
Arid4a	Smim7	12.9378
Arid4a	Prpf38b	12.935
Fosb	Col6a5	12.9151
Prdm4	Pmel	12.8999
Sox4	Atrx	12.8966
Maf	Gm45182	12.8908
Tef	Ushbp1	12.875
Dnajc1	Map1a	12.8689
Jun	Hist1h1c	12.8456
Nr1d1	Htr5b	12.8329
Nr4a1	Rgcc	12.8282
Zfp322a	Akap9	12.8246
Junb	Prpf40a	12.8162
Jun	Zc3h13	12.7933
Jun	Kcnq1ot1	12.7929
Tsc22d3	Hspa1b	12.7822
Gpbp1	Mpp6	12.7796
Tox4	Gm26794	12.7671
Arid4a	Nckap1	12.7547
Dbp	Tef	12.7529
Zfp449	Adh5	12.75
Rfx4	Sncg	12.7467
Fos	Stk39	12.7339
Klf6	Rab6a	12.7266
Msx1	Rell1	12.7246
Klf6	Rbp1	12.7203
Jun	Gm8545	12.7178
Egr1	Hrasls	12.7077
Bhlhe40	Mcl1	12.7055
Cux1	Iqca	12.7026
Tef	Bod1l	12.6879
Dbp	Dync1i2	12.685
Pbrm1	Rbm6	12.6815
Tead1	Sgcb	12.6599
Baz2b	Bms1	12.6588
Klf2	Hrasls	12.6564
Fos	Hbegf	12.6537
Id3	Dhx36	12.653
Junb	Xrn2	12.6463
Mga	Golgb1	12.6396
Gm14412	Spi1	12.6281
Maf	Cfap53	12.6263
Arid4a	Bptf	12.6184
Atf3	Ifitm3	12.6148
Tmf1	Adh5	12.6113
Fos	Neat1	12.5997
Fos	Ncl	12.5878
Tshz2	Golgb1	12.5817
Dbp	Slc1a4	12.5732
Egr2	Fosb	12.5721
Tsc22d3	4932443I19Rik	12.5661
Tsc22d3	Esf1	12.5636
Elf2	Hp1bp3	12.561
Klf6	Chordc1	12.5592
Nfil3	RP23-264J18.4	12.5551
Atf3	Hspa5	12.5509
Klf6	Gpx1	12.5426
Dbp	Cxxc5	12.54
Zfp322a	Eea1	12.536
Tsc22d3	Apc	12.5315
Junb	Fam81b	12.5276
Maf	Rell1	12.5193
Jun	Hspa1a	12.5151
Elf2	Ccdc40	12.5143
Mga	Gm42973	12.4904
Dbp	9230114K14Rik	12.4888
Maf	Tmem212	12.4874
Klf4	Gm26532	12.4873
Dnajc2	Hsp90ab1	12.4791
Jun	Apc	12.4752
Ctcf	Tmem212	12.4672
Tmf1	5330416C01Rik	12.462
Dbp	Rsrc2	12.4619
Pax6	Tshz2	12.446
Stat3	Dixdc1	12.4439
Tead1	Klf6	12.4319
Ncor1	Zc3h13	12.4313
Id2	Id3	12.4187
Id2	Sdpr	12.4072
Arid4a	Ralbp1	12.4056
Elf2	Cep83	12.3951
Dbp	Ppig	12.3908
Pbrm1	3300002A11Rik	12.3815
Egr1	Gm26532	12.3799
Ncor1	Hist1h4h	12.3778
Dnajc2	Hirip3	12.3689
Zfp91	Kmt2e	12.3656
Egr1	Hsp90ab1	12.3569
Id2	Ivd	12.3512
Sox4	Meg3	12.3487
Tef	Hsp90aa1	12.3449
Fos	Cxxc5	12.3396
Nr1d1	Arhgap18	12.334
Tsc22d3	Sgcb	12.3175
Tef	Rdx	12.2796
Tsc22d3	Sox4	12.2727
Ttf1	Atxn7l3b	12.2707
Atf3	Gm26669	12.2595
Arid4a	Eea1	12.2576
Dbp	Chd5	12.256
Dbp	Hist1h4i	12.2542
Klf6	Ccdc78	12.2525
Tshz2	4932443I19Rik	12.2353
Zfp697	BC051019	12.2204
Nr1d1	Bbof1	12.2138
Atf3	Gadd45g	12.2132
Mxd4	Lrrc4	12.2118
Zfp853	Cysrt1	12.2099
Nr4a1	Klf6	12.2073
Fos	Hist1h4h	12.1946
Arid4a	Ccdc88a	12.1932
Dbp	Rora	12.1915
2700081O15Rik	Cachd1	12.1809
Arid5a	Ccdc157	12.1774
Cebpz	H1f0	12.1592
Dbp	Fn3k	12.1587
Junb	Tshz2	12.1559
Dbp	Cyhr1	12.1542
Fos	Dnah11	12.1494
Zfp874b	Ercc5	12.1445
Zfp292	Ccdc39	12.1405
Nanog	Pmfbp1	12.1393
Tef	Pcsk2	12.1327
Nr1d2	Hspa1b	12.1248
Dbp	Celf2	12.1236
Id2	Rsl1d1	12.084
Fosb	Dusp1	12.0777
Zfp91	H3f3b	12.0762
Arid4b	Gprasp1	12.0734
Tead1	Nr1d2	12.0659
Arid4b	Cfap53	12.0497
Zmat1	Mycbp2	12.0429
Klf2	Id1	12.0418
Id2	Acta2	12.0393
Nr1i3	Kcnd3	12.0273
Tef	Thoc2	12.0201
Lhx1	Ahi1	12.0101
Egr1	Atrx	12.007
Dnajc2	S100a6	12.0049
Dbp	Nemf	12.0033
Fos	Gm26669	11.9894
Fos	Med19	11.9754
Ncor1	Cfap53	11.9741
Maf	Sox4	11.9652
Ybx3	Krt8	11.9504
Ttf1	Hp1bp3	11.9474
Irx3	Chd2	11.9465
Hes1	Neat1	11.9462
Zmat1	Igfbpl1	11.9396
Fos	Baz1b	11.939
Hes1	Pttg1ip	11.9375
Id3	Cpe	11.935
Arid4a	Spag17	11.9319
Klf6	Rgcc	11.9275
Id2	Chordc1	11.9237
Fos	Mcl1	11.9229
Baz2b	Hspa1b	11.9214
Zbtb37	Smim7	11.9213
Arid4b	BC051019	11.9192
Hes1	Krt8	11.9129
Zfp322a	Ccdc88a	11.8976
Nkx6-1	Acta2	11.8966
Nr4a3	Nmt2	11.8916
Id3	Tpm4	11.8913
Ncor1	5330416C01Rik	11.891
Dbp	Glg1	11.8855
Cux1	H3f3b	11.8841
Ncor1	Rock1	11.8812
Junb	Klf2	11.8775
Klf2	Pnrc1	11.8581
Ttf1	Med19	11.8575
Gpbp1	Rbm25	11.8568
Klf7	Mbp	11.8501
Zfp583	Gm8927	11.8325
Pbrm1	Hist1h1c	11.8254
Hhex	Gm10237	11.8187
Dbp	Tsc22d3	11.805
Zfp408	Rell1	11.7994
Egr1	Ifi27	11.7938
Tsc22d3	Fabp5	11.7834
Id2	Swt1	11.7792
Ncor1	Ccdc191	11.7708
Id2	Dync1i2	11.7618
Id3	Cdk11b	11.7609
Ttf1	Iqca	11.756
Zfp292	Enpp2	11.7548
Jun	1700024G13Rik	11.7521
Id2	Sltm	11.751
Msx1	Tab2	11.7457
Zfp110	1500015O10Rik	11.7432
Fosb	Soga3	11.7432
Zfp292	Ppig	11.7345
Sox4	Prss45	11.7307
Ttf1	Ktn1	11.7276
Arid2	Mllt3	11.7264
Hivep1	Sdhb	11.7252
Six6	Ubn1	11.7248
Egr1	Gm27038	11.7215
Zfp91	Slc20a1	11.7188
Tshz2	Ccnd2	11.7099
Klf6	Hp1bp3	11.6846
Klf6	Dcdc2a	11.6746
Ttf1	Mpp5	11.6739
Zfp91	Kcnq1ot1	11.6736
Klf4	Gadd45b	11.6729
Nr2c2	Gpx1	11.6633
Pbrm1	Eea1	11.6626
Sox4	Sfrp5	11.6573
Klf6	Mpp6	11.6507
Nr4a3	Egr2	11.6397
Tsc22d3	Rsrc2	11.6265
Arid4b	Gm27038	11.6223
Fos	Ppig	11.6112
Klf7	Hotairm1	11.6068
Fos	Ndufa8	11.6027
Maff	Slc17a9	11.5926
Gpbp1	Klf6	11.5832
Rfx4	Dnah11	11.5796
Arid4a	Sepp1	11.5775
Klf7	mt-Rnr1	11.5674
Arid4a	Spred1	11.5621
Nr4a3	Gm37376	11.5609
Usf3	6230400D17Rik	11.5561
Camta1	Tmem212	11.5541
Fos	Soga3	11.5525
Egr1	Mga	11.5498
Zic1	Hspa1a	11.547
Nr1d2	Tsc22d3	11.5453
Mxd4	Nipbl	11.5375
Rfx4	0610009L18Rik	11.5364
Fosb	Gm26669	11.5361
Id2	Rock1	11.5297
Klf6	Prpf38b	11.5222
Klf7	Itih5	11.4985
Fos	Smim7	11.4882
Foxp1	Gm26882	11.4851
5430403G16Rik	Dnaaf1	11.471
Klf2	Zfp36	11.4673
Hes1	Hnrnpr	11.4651
Gpbp1	Tmem212	11.4616
Mxd4	Sltm	11.461
Tead1	Adh5	11.4523
Zfp955b	Shcbp1	11.4511
Mga	Dmrtb1	11.4507
Junb	Fosb	11.4501
Zfp407	Manf	11.4477
Zfp407	Rif1	11.4475
Fosb	Hist1h4i	11.4401
Cux1	mt-Cytb	11.4345
Rorc	Tmem234	11.4245
Tead1	Ivd	11.4144
Sox4	Cachd1	11.4113
Dbp	Snrnp27	11.4109
Klf2	Hes1	11.4061
Gpbp1	Iqca	11.3931
Camta1	Prpf38b	11.3892
Egr2	Ddit4	11.383
Jun	Ptgfr	11.3736
Tef	Ccdc146	11.3604
Tead1	Prpf38b	11.3545
Zfp322a	Slc4a4	11.3528
Jun	U2surp	11.3506
Egr1	Map1a	11.3473
Zfp654	Sap30l	11.3237
Egr1	Apc	11.3214
Tef	Prss45	11.3177
Klf2	Hirip3	11.3127
Tead1	Etnppl	11.3098
Zmat1	Hsph1	11.3086
Junb	Klf4	11.3045
Ddit3	Dnajb1	11.3044
Egr1	Ankrd11	11.301
Nkx6-1	Sncg	11.3008
Ttf1	Swt1	11.299
Pou3f2	Tmem212	11.2965
Jun	mt-Nd5	11.2964
Egr1	Nfkbiz	11.2933
Tsc22d3	Baz1b	11.2893
Tead1	Cdk11b	11.2893
Zic1	Ednrb	11.2888
Foxp1	1700024G13Rik	11.2837
Pou3f2	Ccdc39	11.2722
Klf6	Lrriq1	11.2607
Fos	Hist1h2be	11.2543
Ncor1	Hhatl	11.2536
Pou3f2	Sltm	11.2519
Egr1	Cxxc5	11.2356
Zfp148	Smek2	11.2298
Arid4a	Igfbp5	11.2152
Nr1d2	Stat3	11.2046
Zfp91	3300002A11Rik	11.1985
Id3	Ahsa2	11.1946
Rora	1700024G13Rik	11.1923
Zfp780b	Dhx36	11.1822
Tef	Golgb1	11.1765
Id2	Mpp5	11.1645
Id3	Nemf	11.1627
Tead1	Msx1	11.1463
Ttf1	Ssx2ip	11.1448
Ttf1	Hspa5	11.1409
Jun	Eprs	11.138
Fos	Sgcb	11.1365
Nr4a1	Arhgap18	11.1362
Nr4a3	Mat2a	11.1277
Arid2	2610005L07Rik	11.1141
Id2	Nktr	11.1059
Klf6	Ccnd2	11.1023
Zfp407	Tmem57	11.1015
Zic1	9230114K14Rik	11.1015
Tmf1	Enpp2	11.0999
Foxp1	Crip1	11.0959
Jun	Nfkbiz	11.0936
Maff	Gm32340	11.0904
Ttf1	Rsl1d1	11.0876
Egr1	Tsc22d3	11.0859
Ncor1	Ccdc39	11.085
Atf3	Hist1h4i	11.0824
Junb	Krt15	11.0791
Tox4	Slc22a6	11.0788
Dnajc1	Hsp90aa1	11.0773
Tsc22d3	Sfrp5	11.0713
Sox4	Bod1l	11.0473
Klf6	Nr4a3	11.0436
Rora	Hspa5	11.0176
Klf6	Pnn	11.0127
Sox4	Ccdc157	11.0096
Rora	Atp1b1	11.0074
Arid4a	Gm38380	11.0063
Zfp654	Gm13075	11.0005
BC025920	Kif5a	10.9918
Zfp407	Cdkn1c	10.989
Arid5a	Chd2	10.9839
Junb	Gm3252	10.9819
Egr1	Gypc	10.9792
Tsc22d3	Fos	10.9762
Maf	Slc4a4	10.974
Klf2	Fos	10.9739
Dbp	Xlr4b	10.9633
Fos	Rbm25	10.9489
Egr1	Egr2	10.9459
Nr1d2	Slc20a1	10.9444
Nr1d2	Rdx	10.9387
Fosb	Rnf138rt1	10.932
Tead1	Atxn7l3b	10.9283
Tsc22d3	Abcf1	10.9271
Dnajc1	Hirip3	10.9253
Arid4a	Ubn1	10.9216
Tshz2	Iqca	10.9168
Junb	Krt8	10.9099
Pms1	Avp	10.9092
Fos	Ptgfr	10.9061
Arid4a	Rab6a	10.9027
Id3	Slc6a6	10.898
Tsc22d3	Mllt3	10.8822
Klf6	Cep162	10.851
Zfp667	Ccdc88a	10.8497
Maf	Nemf	10.8461
Zfp91	Mbp	10.8378
Zeb2	Mxd4	10.8249
Zfp148	Rsrc2	10.8178
Ncor1	Enpp2	10.8126
Klf4	Ddit4	10.8099
Klf6	Tpr	10.8076
Zmat1	Add3	10.7985
Ncor1	Mat2a	10.7981
Id2	Mat2a	10.7936
Fos	Fam81b	10.7857
Arid4a	Mllt3	10.7849
Zfp322a	Ccdc39	10.7819
Thap11	Gm37383	10.7664
Arid5a	Ednrb	10.7522
Sox4	Hsp90aa1	10.7518
Nr4a3	Dnajb1	10.7507
Arid4a	Sox4	10.7475
Id3	Sncg	10.7439
Mxd4	Mpp5	10.7397
Klf6	Fam168a	10.7317
Fos	Cdh20	10.7257
Ttf1	Rbp1	10.7167
Tsc22d3	Kmt2e	10.7159
Nr1d1	Hsph1	10.7152
Klf6	Rock1	10.7055
Atf3	Ak9	10.6978
Stat3	Dzip3	10.695
Fosb	Hspa5	10.6947
Id2	Mbp	10.6817
Zfp292	Mt1	10.6791
Atf3	Pdcd5	10.6762
Ddit3	Map9	10.6759
Rere	Gm26917	10.657
Zfp449	Tab2	10.6544
Zfp408	Fam168a	10.6513
Baz2b	Phf20l1	10.6491
Jun	Rgs4	10.649
Foxm1	Gm5421	10.6463
Pbrm1	Dcdc2a	10.643
Zfp91	Saa1	10.6395
Carf	Gm16261	10.6374
Junb	Socs3	10.6373
Jun	Per1	10.6363
Mef2c	Map1a	10.633
Arid4b	Hspa5	10.6313
Lyar	Dnajc2	10.6257
Zfp853	Smim7	10.6218
Hes1	Rfx4	10.6174
Pbrm1	Rpn2	10.6006
Tsc22d3	Nckap1	10.5941
Zfp148	Sf3a3	10.5929
Elf2	Col6a1	10.5872
Nr1d2	Tpr	10.5869
Jun	Zfand6	10.574
Fos	Slc39a6	10.5706
Zfp383	Tmem57	10.5658
Arid4b	Hsp90ab1	10.5555
Zfp148	Hp1bp3	10.5365
Tmf1	Dync1i2	10.5358
Nr1d1	Ccdc191	10.5325
Zfp780b	Rnf20	10.5248
Tsc22d3	Tab2	10.5226
Klf6	Sltm	10.521
Zic2	Card10	10.5141
Zmat1	Ahi1	10.5094
Zeb2	Klhl40	10.5075
Gpbp1	Scn7a	10.5049
Nr4a1	Cdk11b	10.4998
Zfp971	Adh5	10.4911
Zmat1	Gm6180	10.4882
Id2	0610012G03Rik	10.48
Zfp644	C1s1	10.4771
Zfp667	Smc3	10.4739
Jun	Alcam	10.47
Fos	Klf4	10.4614
Nr1d1	Prr33	10.4576
Sox4	Apc	10.4534
Fos	Slc6a6	10.4513
Atf3	Atrx	10.4369
Nr4a3	Per1	10.4352
Ttf1	Cep83	10.4214
Zfp758	Gm12108	10.42
Tsc22d3	Gpx1	10.4047
Ikzf4	Sncg	10.4015
Gpbp1	Cfap53	10.3974
Pms1	Spag5	10.3963
Egr1	Neat1	10.3909
Junb	Spaca9	10.3875
Egr1	Adipor2	10.3857
Egr1	Thoc2	10.3808
Arid4b	H3f3b	10.3795
Nr1d1	Usp6nl	10.372
Atf3	Dync1i2	10.3711
Gpbp1	mt-Rnr2	10.3621
Id2	Tmem212	10.3605
Nr4a1	Bod1l	10.3569
Zfp667	Golga1	10.3563
Sox4	mt-Rnr2	10.3545
Nr1d1	Pdlim5	10.3542
Atf3	Adamts1	10.3486
Tshz2	Ifi27	10.3395
Dbp	Arhgap18	10.3383
Zfp91	Rsrc2	10.3366
Tead1	Srsf11	10.3334
Fos	Ucma	10.3332
Gpbp1	Zfp638	10.3292
Rora	Mc3r	10.3289
Rfx4	Spx	10.3264
Klf6	Gcc2	10.3263
Klf6	Mir99ahg	10.3244
Rora	Wwc2	10.3237
Hes1	Dmd	10.3234
Tsc22d3	Cep162	10.3226
Jun	Fam227a	10.3189
Klf6	Nr4a1	10.3082
Id2	Oxr1	10.2963
Egr1	Gm26694	10.2932
Id2	Manf	10.285
Klf2	Nfkbiz	10.2835
Gm5141	Rbm6	10.2812
Mxd4	Sncg	10.274
5430403G16Rik	1700024G13Rik	10.2725
Fosb	Kcnd3	10.2655
Fos	Ssx2ip	10.2614
Gm14412	Hsf5	10.2609
Jun	Sox4	10.2601
Sp1	Kdm5a	10.2584
Zfp612	AW495222	10.2557
Gpbp1	Sdpr	10.2485
Tef	Rbm25	10.2451
Rfx4	Ccdc78	10.2442
Klf6	Acta2	10.2431
Fosb	Gm37376	10.2389
Ncor1	Kif21a	10.2342
Id2	Fam168a	10.2328
Egr1	Itih5	10.2267
Dnajc2	4833427G06Rik	10.2237
Atf3	Smc1a	10.2209
Zfp644	Rab6a	10.2007
Dnajc2	U2surp	10.2004
Rfx4	Pla2g7	10.1964
Dmrtc1a	Plvap	10.1943
Klf6	Pla2g7	10.1927
Arid4a	Rufy1	10.1926
Tead1	Fam184a	10.1887
Zfp91	Prpf40a	10.1798
Klf6	Ddit4	10.1777
Dbp	Sh3bp5	10.1776
Ikzf1	Ptpn6	10.1759
Dbp	mt-Rnr1	10.1747
Fos	Trim33	10.1743
Nr1d2	9330171B17Rik	10.1705
Ncor1	Rell1	10.1699
Junb	Nppc	10.1696
Dbp	Rnf20	10.1685
Nr4a3	Ktn1	10.1679
Klf6	Tia1	10.1662
Zic1	Slc20a1	10.1646
Foxm1	Krt8	10.1632
Tsc22d3	Ndufa5	10.1606
Klf6	Phf3	10.1602
Carf	Rfx4	10.1598
Ttf1	Srsf11	10.1572
Pbrm1	Cntrl	10.1496
Camta1	Gpbp1	10.1479
Zfp646	Pik3ip1	10.1447
Id2	Map9	10.144
Jun	Id1	10.1437
Dach2	Gm18128	10.1423
Tead1	Dnajb1	10.131
Id3	Tsc22d3	10.1288
Sox4	Nckap1	10.126
Egr1	Hbegf	10.1198
Dlx6	Gm7189	10.1139
Cux1	Bbof1	10.1106
Nr4a1	Xrn2	10.1093
Dbp	Krt15	10.106
Jun	Fam133b	10.1013
Id2	Tia1	10.099
Maf	Smim7	10.0968
Atf3	Cryab	10.0965
Klf6	Mcl1	10.0951
Pou3f2	Bod1l	10.0928
Cux1	Stk39	10.0885
Dnajc1	Mlec	10.0884
Rarb	Nlrx1	10.0883
Zbtb17	Rab6a	10.0844
Zic1	Nr1d1	10.0803
Tgif1	Dnajc1	10.0776
Rarb	Cryzl1	10.0674
Id2	Tctex1d1	10.0645
Egr4	Wipi1	10.0643
Tsc22d3	Pdcd4	10.0582
Zfp715	Hcn4	10.0549
Tead1	Dmd	10.0506
Fosb	Zc3h13	10.0486
Pbrm1	Hirip3	10.046
Egr2	Nr4a2	10.0419
Foxp1	Ubc	10.0328
Arid4b	Hsph1	10.0323
2610008E11Rik	Sepp1	10.027
Arid4a	Tpr	10.0255
Tsc22d3	Dbp	10.0106
Dnajc1	Smc1a	10.0044
Sox4	Itgb1	10.0035
Gatad2b	Smim7	9.98541
Tef	Gbp3	9.9829
Pbrm1	Cep126	9.97672
Nr1d1	Pik3ip1	9.97026
Rfx4	Hist1h4h	9.96714
Cebpz	Ccnd2	9.96335
Id2	Alcam	9.96082
Pbrm1	Zfand6	9.95645
Zbtb17	Tmem57	9.95423
Gpbp1	Swt1	9.95191
Zfp715	A430110C17Rik	9.95061
Pou3f2	Rnf138rt1	9.94732
Fos	Dmd	9.93691
Tef	Phip	9.93134
Nr4a1	Mt1	9.92626
Nr1d1	Gm8927	9.91653
Msx1	H1f0	9.91595
Zic1	Hsp90ab1	9.91573
Fos	RP24-266E2.1	9.90423
Bhlhe40	Tef	9.9038
Zfp322a	Rnf20	9.89658
Zfp786	Gm16253	9.89646
Pbrm1	Gpbp1	9.89256
Nr4a2	Nes	9.88818
Id2	U2surp	9.88635
Zic1	Fam204a	9.8849
Zfp148	H2-Aa	9.88461
Id2	Cryzl1	9.88455
Fos	Gng11	9.88397
Cux1	RP24-266E2.1	9.88034
Gpbp1	Dhx36	9.87989
Nr4a1	Mpp5	9.87866
Jun	Egr2	9.8746
Gpbp1	Fam168a	9.86546
Tef	Kmt2e	9.8571
Tsc22d3	Gm13204	9.8533
Jun	Nrxn3	9.85309
Dnajc2	Glg1	9.85199
Msx1	Scn7a	9.85187
Mis18bp1	Gm42576	9.85176
Tox4	Zswim3	9.84434
Gpbp1	Cntrl	9.84279
Stat6	Wipi1	9.8276
Tsc22d3	Chd5	9.82613
Gpbp1	Manf	9.82468
Id3	Mphosph8	9.82404
Jun	Cyhr1	9.81217
Pbrm1	Klf6	9.81182
Egr1	Atp1a2	9.80752
Maf	Plod2	9.80538
Klf6	Zc3h13	9.80135
Gm14412	Kif5a	9.79935
Ncor1	Krt15	9.79177
Tef	Atxn7l3b	9.7887
BC025920	Cd83	9.78777
Egr2	Sdhb	9.78698
Klf2	mt-Cytb	9.78451
Egr1	Dbp	9.7796
Nr4a1	Hspa5	9.77746
Zfp276	D630030B08Rik	9.76971
Zfp583	Hk1os	9.76825
Tsc22d3	AW112010	9.76237
Id3	Slc4a4	9.75765
Pbrm1	Akr1c14	9.75655
Pou3f2	Mxd4	9.75272
Arid2	Hrasls	9.75153
Egr1	Kmt2e	9.75139
Mxd4	Med19	9.75088
Jun	Klf6	9.74884
Fos	Tead1	9.74585
Zfp276	Psph	9.74095
Arid4a	Per3	9.73788
Dbp	Gm3252	9.73748
Tef	Etnppl	9.735
Arid4a	Rbm25	9.73409
Elf2	Lrriq1	9.73316
Arid4a	Pcsk2	9.72539
Dnajc1	Rgs4	9.72469
Elf2	Sgcb	9.72337
Pbrm1	Ccdc88a	9.72332
Atf3	Rnf20	9.71641
Zfp612	Ttc4	9.71611
Pbrm1	Fam133b	9.71184
BC025920	Gm10645	9.71156
Pbrm1	Fam135b	9.70163
Zfp276	Dnajc2	9.69841
Pou3f2	Thoc2	9.69608
Mxd4	Slc4a4	9.69162
Nr1d1	Kmt2e	9.69158
Gpbp1	Ncor1	9.6881
Dnajc1	Pnn	9.68681
Nr4a2	Atf3	9.68321
Zfp292	mt-Cytb	9.6822
Stat6	Lsm14a	9.67902
Dbp	Gm1862	9.67532
Zfp292	Akap9	9.66849
Arid4a	Ankrd11	9.66761
Elf1	Rnf138rt1	9.66544
Ikzf1	Prkcd	9.66535
Zfp667	Tab2	9.66306
Zfp91	Col6a5	9.66178
Ncor1	mt-Rnr2	9.66092
Id2	BC051019	9.65857
Atf3	Gng11	9.65775
Jun	Gng11	9.65634
Jun	Aga	9.65362
Bhlhe40	Rell1	9.65348
Dbp	Tmem67	9.65237
Gpbp1	Ccar1	9.64724
Thap11	Golga1	9.64595
Sox4	Atxn7l3b	9.64371
Bhlhe40	Usp6nl	9.64073
Rfx4	Fbxo32	9.63989
Sox4	Gbp2	9.63888
Rfx4	Hes1	9.62706
Arid2	Gpd2	9.62032
Maf	Gm43920	9.61455
Jun	Cryzl1	9.60878
Id2	Ahsa2	9.60855
Pbrm1	Manf	9.60301
Jun	Gm26532	9.60287
Dmrtc1a	Gm16054	9.59509
Lyar	Zfand6	9.5927
Tsc22d3	Ifi27	9.5901
Mxd4	Cyhr1	9.5888
Ncor1	Mc3r	9.58553
Tmf1	Prkch	9.5854
Tox4	Cd83	9.58295
Tsc22d3	Akap8l	9.58046
Gzf1	Adipor2	9.57642
Fos	Dynlt3	9.56897
Jun	Smim7	9.56328
5430403G16Rik	Hspa1a	9.56306
Tcf24	Avp	9.56125
Dbp	Creg1	9.55842
Baz2b	Gm11873	9.55689
Tef	Pou3f2	9.55581
Arid4a	Smim10l1	9.55518
Tsc22d3	Cachd1	9.55403
Sox4	Kmt2e	9.55073
Tead1	Hist1h4h	9.54894
Ttf1	Ccdc40	9.54439
Jun	Foxp1	9.53687
Tsc22d3	Smim7	9.52185
Dbp	Sept7	9.51222
Dbp	Bhlhe40	9.51157
Cux1	Hist1h1c	9.51122
Zic2	Dnajc21	9.51032
Tef	Fos	9.49951
Zbtb49	Pdcd5	9.49312
Arid4a	Phldb2	9.49253
Bhlhe40	Resp18	9.49176
Tead1	Med19	9.4889
Ikzf4	mt-Rnr1	9.48685
Gatad2b	Gpr39	9.4821
Tef	Igfbp5	9.47905
Mga	Hmgn5	9.47652
Tsc22d3	Zfp91	9.47532
Msx1	Per1	9.47216
Fosb	Cyr61	9.46757
Egr4	Cep162	9.46749
Zfp874b	Mir99ahg	9.46503
Fos	Cryzl1	9.46498
Bhlhe40	Ubc	9.46434
Zeb2	9330171B17Rik	9.46201
Nr4a1	Nes	9.46064
Fos	Kif5a	9.45636
Sp1	Slc6a6	9.45621
Junb	Rgcc	9.45595
Baz2b	Gng11	9.45541
Nr4a3	Fam76a	9.45365
Klf2	Dnajb1	9.45206
Carf	Creg1	9.44251
Tef	Gpx1	9.43861
Sox4	Msx1	9.43649
Ctcf	Gprasp1	9.43048
Atf3	Hirip3	9.42532
Sox11	Cdca7	9.41559
Zfp950	Nr4a3	9.41365
BC025920	Dok2	9.41112
Maf	Smc2	9.40637
Tead1	Rock1	9.40148
Egr1	Tef	9.40005
Rere	Iqca	9.39981
Id3	Kifc5b	9.39859
Tshz2	Ccdc146	9.39818
Id2	Sepp1	9.39696
Arid4a	Sltm	9.39119
Nr4a1	Hnrnpr	9.39036
Nr4a1	Ahsa2	9.38149
Fos	Tbcb	9.37995
Bhlhe40	3300002A11Rik	9.37064
Junb	Rdx	9.36608
Zfp799	Swt1	9.36406
Gpbp1	U2surp	9.36291
Arid4b	Enpp2	9.35932
Gatad2b	Gm14239	9.35844
Dbx2	Dnah11	9.35751
Tox4	Gm15283	9.35658
Egr1	Nr1d2	9.35544
Zfp91	Ednrb	9.35459
Fos	Pdlim5	9.35044
Zbtb37	Jag2	9.34785
Klf6	Ccdc191	9.34751
Sp1	Dzip3	9.34545
Tef	Nemf	9.34042
Klf6	Dmd	9.3363
Sox4	Rgcc	9.3354
Zfp292	Ubc	9.3271
Jun	Bhlhe40	9.32306
Pbrm1	Spag17	9.31913
Nr4a3	Per2	9.31873
Camta1	Rbm47	9.31814
Mxd4	Slc6a6	9.31659
Jun	Ndufa5	9.30226
Camta1	Nipbl	9.30084
Nr4a1	Fam81b	9.29806
Arid4a	Hsph1	9.29042
Klf6	Plod2	9.28433
5430403G16Rik	Cacna1e	9.28323
Dbp	Pik3ip1	9.28239
Maf	Mphosph8	9.27957
Nr4a3	Ccdc39	9.27762
Zfp408	Fam184a	9.26624
Stat3	Nr1d2	9.2653
Bhlhe40	Fabp5	9.25908
Fos	Basp1	9.25668
Camta1	Fam46a	9.25578
Dnajc1	Dcdc2a	9.25505
Irf1	Ubc	9.2545
Tead1	Rbp1	9.25408
Camta1	Eea1	9.25253
Gpbp1	Cyhr1	9.24173
Egr1	Cep290	9.23755
Nr1d2	Bptf	9.23412
Zmat1	Ccnb2-ps	9.23131
Ybx3	Gm7598	9.22866
Gpbp1	Nktr	9.22402
Tef	Per1	9.2223
Atf3	Col6a5	9.21746
Bhlhe40	Txnip	9.213
Msx1	Usp6nl	9.20816
Nr4a1	Dclk1	9.2055
Tsc22d3	Dmd	9.20335
Zfp282	Chd3os	9.19582
Zeb2	Enpp6	9.19575
Nr1d2	Scg3	9.18999
Gatad2b	1600014C10Rik	9.18258
Arid4a	Sfrp5	9.18241
Klf2	Nkpd1	9.17787
Id2	Gprasp1	9.17787
Klf6	Rpn2	9.17446
Egr1	Klf6	9.17295
Pknox2	Hcn4	9.1687
Tead1	Nipbl	9.1675
Rora	Pla2g7	9.16358
Id2	Pbrm1	9.1594
Gpbp1	Cdk11b	9.15756
Jun	Saa1	9.1473
AI987944	Fam81b	9.13914
Tox4	F930015N05Rik	9.13348
Zfp444	Gm10237	9.13206
Stat3	Gm1862	9.13007
Jun	Kdm5a	9.12479
Id3	Mpp6	9.12366
Nr1d2	Tab2	9.09828
Arid4b	Ak9	9.08816
Nr1d2	Ythdc1	9.08511
Pbrm1	Prpf38b	9.07637
Id3	Gm44163	9.07575
Foxm1	1600014C10Rik	9.0757
Cebpz	Skap1	9.07003
Egr1	Fam81b	9.06816
Id2	Golga4	9.06353
Id2	Fam184a	9.06085
Zfp91	Fabp5	9.0603
Atf3	Dusp1	9.05653
Msx1	Ssx2ip	9.05498
Tfcp2	Sf3a3	9.05197
Stat6	Hpf1	9.05114
Zfp322a	Dnajc21	9.03987
Irx3	Dync1i2	9.03819
Tead1	Bod1l	9.02892
Ncor1	Rfx4	9.02704
Zbtb7c	Ccar1	9.02239
Ttf1	Hist1h4h	9.01766
Zfp91	Meg3	9.01649
Ikzf4	Slc7a8	9.01648
Zfp292	Svbp	9.01378
Atf3	Pcbd2	9.01086
Zfp91	Ythdc1	9.00901
Zbtb7c	Wwc2	9.00899
Tead1	Sncg	9.00825
Nr1d1	Cep290	9.00607
Dnajc2	Eci3	9.00476
Zfp945	Sgol2a	9.00475
Nr4a3	Akap9	9.00411
Gatad2b	Rufy1	9.0026
Rora	Mbp	9.00114
Ddit3	Ivd	8.99691
Ascl4	Nfkbia	8.99271
Gpbp1	Smc3	8.99041
Zfp408	Per3	8.9875
Cebpz	Rassf9	8.98224
Ctcf	RP24-281J17.3	8.97207
Arid4b	Ccdc88a	8.97102
Pou3f2	Cachd1	8.95982
Arid4a	Kcnq1ot1	8.95963
Sox4	Pik3ip1	8.95529
Zfp148	Fam76a	8.95342
Egr1	Ifrd1	8.95136
Tef	Slc20a1	8.94857
Dmrtc1a	Mapk11	8.94192
Zfp472	Per3	8.93893
2610008E11Rik	Phf3	8.93758
5430403G16Rik	Dmd	8.93417
Klf2	Hspa5	8.93004
Zfp758	Per2	8.92472
Arid4a	Baz1b	8.92053
Nr4a1	Med19	8.91788
Nr4a3	Nktr	8.91325
Nr4a1	Mbp	8.90632
Gpbp1	Gm37383	8.90405
Arid2	Vegfc	8.90364
Klf6	Ppig	8.89604
Tead1	Dixdc1	8.8955
Arid4a	Ahsa2	8.89531
Pms1	Gm26518	8.89444
Nr4a1	Nr4a2	8.88976
Tsc22d3	Fam81b	8.88959
Fosb	Rrbp1	8.88464
Atf3	Nhsl2	8.88413
Nr4a1	Nppc	8.8769
Nr1d2	Prpf38b	8.8731
Ctcf	Sepp1	8.87306
Maf	mt-Rnr2	8.86961
Six6	Slc6a6	8.86866
Nr4a3	Chd2	8.86858
Elf2	Tmem234	8.86826
Camta1	Rbm25	8.86686
Klf6	Rnf138rt1	8.86615
Ar	Pdlim5	8.86412
Ttf1	Ccdc39	8.86381
Maf	Llph-ps1	8.86267
Dbp	Spred1	8.86
Nr2c2	Fam83a	8.85875
Mxd4	Tead1	8.85718
Fos	Impad1	8.85715
Sox4	mt-Rnr1	8.85512
Tead1	Slc4a4	8.85409
Zfp945	Gm44081	8.8495
Rorc	Zc3h13	8.84629
Dbp	Mycbp2	8.84483
Zfp276	Srsf11	8.82443
2610008E11Rik	Nemf	8.82357
Jun	Nr4a2	8.82097
Pknox2	A430110C17Rik	8.81652
Gpbp1	Eea1	8.80952
Pbrm1	Alcam	8.80052
Rora	Rxfp3	8.79712
Sox4	Iws1	8.7965
Dnajc2	Ttc4	8.79569
Nkx6-1	Col6a5	8.79199
Atf3	Nap1l5	8.79023
Dbp	Wwc2	8.78966
Tfb1m	Mycbp	8.78086
Arid2	Sdpr	8.77648
Gpbp1	Chd2	8.77504
Dbp	Dnajc2	8.77114
Fos	Ccnd2	8.76716
Klf6	Ivd	8.76714
Tef	Ktn1	8.76566
Zfp408	Gm16439	8.76558
Rora	Ednrb	8.76484
Dbp	Ccdc146	8.76182
Nr4a1	Dnah11	8.7616
Nr4a1	Hsp90ab1	8.76148
Nr4a1	Hrasls	8.75896
Dbp	Soga3	8.75712
Zfp667	Rock1	8.74999
Id3	mt-Rnr1	8.74831
Hes1	H3f3b	8.74702
Stat3	Spag17	8.74542
Tsc22d3	Hist1h4h	8.74192
Nr4a3	Zfpm1	8.73969
Egr1	Retn	8.73676
Mga	Hsp90aa1	8.73426
Zmat1	Ubn1	8.72694
Mxd4	Plod2	8.72694
Mga	Cryzl1	8.72665
Gpbp1	Gm37376	8.72107
Gpbp1	Pbrm1	8.72048
Ttf1	Cfap53	8.71993
Dbx2	Gng11	8.71953
Dbp	Tnpo3	8.71793
Tfcp2	Ddit3	8.71312
Atf3	Golgb1	8.70776
Atf3	Slc20a1	8.70391
Lyar	Afmid	8.70194
Klf2	Rgs4	8.70178
Lyar	Ankrd34a	8.69111
Hhex	Pik3ca	8.68845
Cebpz	Gm10406	8.68653
Gpbp1	Gprasp1	8.68358
Lcorl	Gm43162	8.68244
Jun	Cacna1s	8.6807
Egr1	Hirip3	8.67661
Nr4a2	Neat1	8.6731
Pbrm1	Ubn2	8.66965
Klf4	Per1	8.66613
Nr2c2	Gm10030	8.66421
Mxd4	Kif21a	8.66346
Ttf1	Adh5	8.66298
Tmf1	Bmf	8.6611
Sox4	Nppc	8.6569
Nr4a1	Klf4	8.65661
Arid4b	Smim10l1	8.65449
Zfp972	Gm11100	8.65373
Hivep1	Abcf1	8.64942
Zfp654	Dennd2d	8.6471
Fos	Tnpo3	8.64386
Sox4	Smim7	8.63779
Egr1	Gm26669	8.63544
Id3	Acin1	8.63451
Gatad1	Scamp2	8.63053
Zmat1	Gm26669	8.61437
Tead1	Slk	8.61367
Nr4a2	Nr4a3	8.60901
Rora	Fabp5	8.6066
[truncated: 177,583 more rows]

## Sheet: Microglia_netowrk_raw
TF	target	score
Plek	Il1a	88.0693
Egr1	Zfp36	73.3084
Atf3	Plek	67.9736
Atf3	Ccl4	66.5886
Egr1	Fos	65.7778
Atf3	Egr1	64.5655
Plek	Ccl4	64.462
Egr1	Jun	58.8674
Egr1	Atf3	56.6912
Plek	Atf3	56.368
Plek	Ifrd1	56.1016
Plek	Il1b	55.2324
Atf3	Btg2	50.7334
Jun	Egr1	50.6131
Fos	Egr1	50.4778
Egr1	Ier2	50.3904
Nr4a1	Il1a	49.6181
Plek	Tnfaip3	49.4539
Atf3	Il1a	49.2415
Fos	Atf3	49.0698
Plek	Tnf	47.2879
Plek	Bcl2a1b	46.2484
Plek	Ccl3	45.8587
Atf3	Fos	45.3006
Fos	Jun	44.8462
Atf3	Tnfaip3	43.7588
Plek	Kdm6b	42.9092
Egr1	Btg2	42.8183
Nr4a1	Tnfaip3	42.0816
Atf3	Ubc	42.0149
Nr4a1	Tnf	41.5401
Plek	Nlrp3	41.2094
Atf3	Ccl3	40.3928
Nr4a1	Plek	39.841
Foxq1	Cldn5	39.0304
Nr4a1	Ccl4	38.8002
Fos	Btg2	38.787
Fos	Zfp36	37.9001
Plek	Gadd45b	36.7374
Plek	Cd14	36.3574
Foxq1	Ly6c1	36.1322
Plek	Nr4a1	35.3149
Atf3	Zfp36	35.0564
Atf3	Nlrp3	34.7819
Fos	Ccl4	34.482
Plek	Actb	34.2265
Jun	Zfp36	34.1487
Atf3	Actb	33.5464
Nr4a1	Bcl2a1b	33.459
Id1	Ly6c1	32.6757
Nr4a1	Atf3	32.6337
Egr1	Ccl4	32.3788
Jun	Fos	32.2992
Nr4a1	Il1b	32.0532
Plek	Marcksl1	31.8845
Egr1	Nr4a1	31.8735
Nr4a1	Gadd45b	31.7615
Fos	Il1a	30.6197
Atf3	Tnf	30.6103
Plek	Fos	30.2284
Egr1	Ccl3	29.9417
Nr4a1	Egr1	29.922
Atf3	Ifrd1	29.7418
Pax5	Cst3	29.0344
Plek	Srgn	28.8103
Nr4a1	Kdm6b	28.6851
Nr4a3	Rcan1	28.6025
Atf3	Nr4a1	28.5318
Atf3	Jund	28.3319
Fos	Plek	28.2546
Atf3	Dusp1	27.8017
Atf3	Ier2	27.6514
Nr4a1	Icam1	27.4038
Zfp292	Mfap1a	27.3418
Fosb	Chd4	27.2661
Plek	Icam1	26.8874
Atf3	Gadd45b	26.6635
Fosb	Fos	26.312
Plek	Ccrl2	26.262
Fos	Fosb	25.064
Fos	Ccl3	24.5874
Atf3	Dusp2	24.3433
Nr4a1	Zfp36	24.1862
Nr4a1	Nfkbid	23.5518
Atf3	Ccrl2	23.3779
Nr4a1	Ier2	23.2191
Etv6	Cst3	23.2127
Atf3	Bcl2a1b	22.9179
Atf3	Icam1	22.7859
Nr4a1	Ifrd1	22.7604
Plek	Btg2	22.5354
Fos	Ier2	22.1961
Zfp983	Tomm6	22.1757
Egr1	Tnf	22.1458
Fosb	Ifrd1	21.8098
Zfp668	Arhgap19	21.7303
Elf1	Zfp467	21.5677
Egr1	Tnfaip3	21.3311
Pou2f2	Gm37963	21.1999
Atf3	Fosb	20.7823
Egr1	Ubc	20.7507
Plek	Zfp983	20.746
Klf6	Gm26532	20.7011
Atf3	Adamts1	20.6828
Tsc22d3	Fam192a	20.6172
Fosb	Jund	20.5863
Fosb	Dusp1	20.4837
Pou3f3	Arhgap19	20.4351
Zfp983	Gm12565	20.2721
Zfp983	Gm20445	20.217
Fos	Tnfaip3	20.2043
Fos	Tnf	20.1839
Smarca1	Stmn3	20.0736
Atf3	Chd4	20.0442
E2f4	Pard3	20.0276
Zfp983	Rpl5-ps1	19.9573
Id1	Cldn5	19.9491
Plek	Chd4	19.9288
Plek	Rnf19b	19.8061
Plek	Jund	19.4353
Zbtb7b	Gm11363	19.2698
Nr4a1	Ccrl2	19.1661
Fosb	Plek	19.1268
Fosb	Nlrp3	19.0772
Jund	Atf3	18.8944
Fosb	Icam1	18.8634
Fos	Nr4a1	18.6711
Atf3	Kdm6b	18.6336
Egr1	Ccrl2	18.6266
Nr4a1	Srgn	18.3432
Gm14305	Eldr	18.3273
Foxq1	Spock2	18.2861
Zfp59	Pard3	18.2368
Nr4a1	Ccl3	18.1266
Zfp983	Adgrv1	18.1146
Nr4a3	Ifrd1	18.1
Fosb	Atf3	17.9291
Nr4a1	Nlrp3	17.7425
Nr4a1	Fos	17.7276
Zhx2	Gm43294	17.6969
Tsc22d1	Ly6c1	17.5429
Nr4a3	Nr4a1	17.4592
Atf3	Cd14	17.4394
Jun	Ier2	17.3431
Jund	Plek	17.1817
Nr4a1	Dusp2	17.1514
Plek	C5ar1	16.9157
Zfp113	Ttc4	16.9048
Plek	Cdkn1a	16.8328
Fosb	Egr1	16.6586
Fos	Ubc	16.5729
Nr4a1	Cd14	16.5298
Plek	Gpr84	16.4846
Smad2	Zfp119a	16.4248
Nr4a1	Marcksl1	16.3809
Fos	Actb	16.3681
Zfp59	Gpr17	16.1656
Klf6	Klf2	15.8422
Fosb	Il1a	15.7897
Nr4a1	Btg2	15.718
Gm14305	Rapgef4	15.6927
Plek	Ubc	15.6924
Nfib	Atp1b2	15.6263
Fos	Ifrd1	15.5899
Nr4a1	Cdkn1a	15.3974
Fosb	Ccl4	15.382
Jun	Nfkbid	15.3558
Egr1	Il1a	15.3356
Atf3	Jun	15.3068
Zfp945	Gm11363	15.3009
Plek	Fosb	15.2885
Plek	Rcan1	15.2638
Cenpa	Cenpf	15.2209
Atf3	Gpr84	15.1704
Paxbp1	Pofut2	15.1624
Deaf1	Zfp318	15.1047
Egr1	Ier3	14.9692
Egr1	Cd14	14.9657
Id2	Ccl3	14.884
Fos	Dusp1	14.8402
Plek	Mapkapk2	14.8281
Zfp36l1	Plek	14.8187
Gli2	Atp1b2	14.7904
Zfp157	Actb	14.7635
Fosb	Marcksl1	14.6987
Nr4a1	Actb	14.6784
Zfp12	Spock2	14.6575
Cenpa	Cst3	14.5621
Max	Actb	14.5504
Zfp945	Cst3	14.4811
Mis18bp1	Cenpf	14.4437
Lef1	Cst3	14.3537
Zkscan17	Rps6kb2	14.3157
Thap2	Cst3	14.2234
Egr1	Gadd45b	14.1297
Zfp113	Uxs1	14.0673
Id2	Ccl4	14.0549
Fos	Gadd45b	14.0398
Zbtb7b	Trac	13.9701
Elf1	Sri	13.9293
Jund	Fosb	13.9189
Zic4	Dlg5	13.8686
Zfp260	Lrch2	13.813
Plek	Zfp36	13.8044
Pou2f2	Gm15778	13.7913
Jund	Kdm6b	13.7797
Msx1	Gria1	13.7273
Egr1	Fosb	13.7122
Jun	Btg2	13.6657
Sox3	Inip	13.6297
Nr6a1	Wdr66	13.5935
Plek	Ccl12	13.584
Gm14305	G0s2	13.5393
Fos	Icam1	13.5207
Fos	Nfkbid	13.4587
Egr1	Nfkbid	13.4103
Plek	Arl5c	13.3855
Atf3	Id2	13.3508
Mga	Gm15425	13.3398
Etv6	Pax5	13.3039
Nfya	RP23-290L7.1	13.2387
Plek	Pim1	13.2059
9130019O22Rik	Inip	13.185
Plek	Dusp1	13.1634
Nr4a3	Il1b	13.1474
Fos	Ier3	12.9818
Fos	Ccrl2	12.9652
Atf3	Nfkbid	12.9548
Msx1	Agt	12.9532
Egr1	Plek	12.9334
Zmiz2	Casc4	12.8791
Zfp119a	Ptchd1	12.8588
Atf3	Socs3	12.8337
Foxo6	Gm9670	12.7332
Pax5	Sbk1	12.7094
Zfp692	Inip	12.6789
2610044O15Rik8	Gm36028	12.6632
Mga	Gm13187	12.6217
Fos	Kdm6b	12.6182
Zhx2	Soga3	12.5524
Zbtb7b	Cst3	12.5457
Atf3	Il1b	12.4204
Cenpa	Zfp318	12.3509
Sox1	Ntsr2	12.3143
Jun	Sgk1	12.3098
E2f4	Hpcal4	12.3093
Id1	Tsc22d1	12.3
Zhx1	Gm17068	12.2006
Pou2f2	Rbm47	12.1851
Zfp251	Sema5a	12.118
Egr1	Ifrd1	12.0514
E2f6	Mfap1a	12.0251
Pias1	Gm4258	12.0085
Pou2f2	Oaz3	11.9962
Paxbp1	Gm11423	11.99
Klf6	Jun	11.9613
Thap2	Gm11363	11.9547
Fos	Cd14	11.8925
Plek	Cxcl2	11.8838
Pou2f2	Traf4	11.8744
Epas1	Ly6c1	11.8546
Id1	Cxcl12	11.8365
Foxq1	Sema3c	11.8237
Gatad2b	Cst3	11.7777
Fosb	Tnf	11.7731
Egr1	Kdm6b	11.7688
Zic1	Eif3h	11.7643
Id1	Slco1a4	11.7611
Jun	Klf2	11.7311
Fos	Nlrp3	11.7102
Crebzf	Gpr62	11.6735
Tmf1	Gm14305	11.6332
Zkscan17	Lpar6	11.6239
Sox2	Ntsr2	11.6165
Id1	Xdh	11.616
Zhx1	Steap3	11.5968
Zbtb40	Ccnt2	11.5951
Msx1	Ntsr2	11.5658
Zfp951	Gm42413	11.5444
Atf3	Hsp90ab1	11.4805
Id1	Tie1	11.473
Fosb	Btg2	11.3909
Zfp692	Gm26691	11.3555
Zfp260	G6pc3	11.349
Sox1	Gm37735	11.3363
Pou2f2	2810474O19Rik	11.3344
Zfp951	Eif3h	11.3136
Mis18bp1	Inip	11.2295
Jun	Il1a	11.1768
Zfp24	Actb	11.1491
9130019O22Rik	Dcdc2a	11.1032
Atf3	Srgn	11.0982
Egr1	Id2	11.0904
Nkx6-2	Ntsr2	11.0717
Zfp157	2310058D17Rik	11.054
Zfp58	9130221H12Rik	11.0417
Zbtb26	Actb	11.0327
Tmf1	Gm5468	11.0057
Cenpa	Cenpe	10.9985
Jun	Socs3	10.9915
Rfx4	Agt	10.9832
Nr4a3	Il1a	10.982
Plek	Atp1b2	10.9607
Etv6	Lrrk2	10.9347
Zkscan17	Catsper2	10.9309
Plek	Egr1	10.9145
Jun	Bcl2a1b	10.8915
Foxq1	Pltp	10.8811
Atf3	Bcl2a1a	10.8784
Zfp157	Trip11	10.8758
Zfp426	RP24-163M14.3	10.8699
Tmf1	Ndufa4l2	10.8545
Gli2	Ntsr2	10.8535
Zfp668	Gm25596	10.8113
Clock	Tlr3	10.8066
Tsc22d1	Spock2	10.8019
Gatad2b	Gm6291	10.8005
Smad2	Cyp7b1	10.7947
Zfp422	Gm14295	10.7666
Pax5	Gm26772	10.766
Tcf7	Cst3	10.74
Zfp318	1810055G02Rik	10.734
Fos	Jund	10.7239
Fosb	Ubc	10.7099
Zfp668	Mtfmt	10.6934
Jund	Tnfaip3	10.6887
Zfp964	Hykk	10.6887
Zfp112	Gm11645	10.6885
Tbx1	Zfp112	10.6526
Zscan22	Gm16279	10.5963
Zbtb40	1810058I24Rik	10.5663
Egr1	Adamts1	10.5621
Zkscan1	Tsc22d1	10.5564
Id1	Robo4	10.5513
Smad2	Cct6b	10.5154
Zfp935	Gm20342	10.5126
Nr4a3	Txnrd1	10.5093
Zscan22	Gpr27	10.4769
Klf6	Akr1c13	10.4729
Pou2f2	Lrrc27	10.4587
Irf1	Ube4bos1	10.4445
Zkscan17	Panx2	10.4156
Sox1	Agt	10.4025
Smarca1	Calcr	10.3772
Fos	Adamts1	10.3712
Nr4a1	Nr4a3	10.3633
Sox1	Gria1	10.3566
Smarca1	Magi2	10.3539
Pax5	H2-Aa	10.3427
Id1	Slc52a3	10.3286
Pou3f3	Gm26857	10.3254
Cenpa	Top2a	10.3252
Plek	Ier2	10.3226
Zfp467	Sycp2	10.3208
Zkscan17	Gm8419	10.3097
Ahctf1	Zfp112	10.3077
Jund	Fos	10.2874
Zfp36l1	Il1a	10.2688
Atf3	Marcksl1	10.2672
Zfp36l1	Ccl4	10.2629
Atf3	Rnf19b	10.2622
Zfp318	Txndc17	10.2445
Nr6a1	Igf2bp3	10.2386
Nr4a3	Gadd45b	10.2368
Gm14305	Slamf1	10.2298
Crebrf	Egflam	10.2206
Nr4a1	C5ar1	10.1934
Zfp658	Eif3h	10.1932
Zfp62	Rhbdd2	10.1761
2610044O15Rik8	Cd93	10.1692
Zfp60	Dpysl3	10.1533
Mbd1	Ccdc8	10.1396
Pax5	Trp53rkb	10.1036
Nr4a2	Fam192a	10.0702
Zfp60	Gm12632	10.052
Etv4	Rassf9	10.0341
Nkx6-2	Agt	10.0321
Bhlhe41	Gm9497	10.0201
Egr1	Jund	10.0026
Elf1	Mfap1a	9.99841
2810021J22Rik	Resp18	9.98033
Zfp36l1	Resp18	9.96025
Zfp983	Gm20517	9.95391
Zic4	Adora2b	9.94617
Zfp964	Gm15850	9.93497
2610044O15Rik8	Gm43254	9.92818
Nr4a3	Srgn	9.92611
Foxq1	Tbx3	9.91483
Ahctf1	Klf2	9.88753
Etv4	Cmbl	9.86324
Zfp292	Tnrc6b	9.85919
Mbd2	Etv4	9.84559
Id1	Mfsd6l	9.84133
Zfp318	Tnrc6b	9.81127
Rreb1	Tbx1	9.80252
Dlx5	Pcdh15	9.77584
Fos	Dusp2	9.76751
Klf2	Txnip	9.76469
Zkscan17	Sync	9.76412
Zfp697	Fbxo17	9.71974
Zmiz2	Rrs1	9.71097
Foxq1	Podxl	9.69683
Nr4a3	Tnfaip3	9.67855
Jund	Nr4a1	9.62194
Smad2	Ccnt2	9.61127
Etv4	Daam2	9.60601
Klf6	Ier2	9.60307
Sox1	D930016D06Rik	9.6021
Zfp318	Fgd1	9.59093
Nr4a1	Ccl12	9.57142
2610044O15Rik8	Nxpe4	9.55891
Jund	Btg2	9.55865
Zfp24	Fbxl20	9.54146
Fosb	Tnfaip3	9.52742
Zfp53	Cst3	9.52336
Egr1	Icam1	9.51455
Jun	Atf3	9.5136
Mlxipl	Ndufa4l2	9.5134
Zfp105	Cbx8	9.50965
Zfp69	Ttc30a1	9.48988
Jund	Ubc	9.44733
Zfp62	Lyplal1	9.44636
Akna	Mboat2	9.44227
Gatad2b	Gm11363	9.43802
Pou2f2	Cdkn1a	9.43143
Zfp60	AV356131	9.42148
Zic4	Dpf3	9.40791
Bhlhe41	Pygo2	9.40569
Zfp101	Anapc15	9.4015
Hes1	Prr5	9.39616
Gm14305	Gm5468	9.38853
Nr4a1	Gpr84	9.37653
Atf3	Ier3	9.36462
Zfp59	Hpcal4	9.35016
Nr1d2	Gm43379	9.34844
Nr4a3	Ccl2	9.33729
Tbx3	Cldn5	9.32344
Fos	Marcksl1	9.31543
Cenpa	Tnrc6b	9.31269
Zfp60	Ccdc88c	9.29536
Klf2	Jun	9.29211
Nr4a1	Arl5c	9.28967
Zfp748	Gm26532	9.27668
Zfp712	Ifitm1	9.26223
Ikzf5	Mrpl48-ps	9.25865
Plek	Txnrd1	9.25109
Id1	Flt1	9.24088
Mga	Krtcap3	9.23354
Myt1l	Inip	9.23222
Tfdp2	Ckap2	9.22308
Id1	Akr1c14	9.21847
Hdx	Hspa4l	9.17833
Cenpa	Slc9a3r1	9.17578
Ahctf1	Tbx1	9.17193
Tbx1	Gm11645	9.16271
Fosb	Rnf19b	9.15979
Plek	Id2	9.15713
Fosb	Jun	9.15056
Atf1	Gm42549	9.12087
2610044O15Rik8	Wwtr1	9.10516
Zfp771	Stk32c	9.10087
Egr1	Dusp2	9.06923
Gatad2b	Celsr3	9.05889
Zfp60	Gm42748	9.04985
Zfp113	1500004A13Rik	9.0443
Dlx5	Gm3191	9.03199
Zfp157	Ptchd1	9.02679
Ttf1	Rpl15-ps5	9.02678
Zfp59	Prkrir	9.01965
Tef	Ephb6	9.0115
Jund	Egr1	9.00187
Egr1	Srgn	8.99558
Smad2	Tkfc	8.99278
Nr4a3	Cxcl2	8.96681
Id2	Zfp36	8.96265
Cenpa	Smc4	8.93975
Nkx6-2	Gria2	8.93473
Mga	Gm7984	8.9331
Sox2	Lrrc7	8.92567
Zfp955a	Acot1	8.90206
Fosb	Bcl2a1b	8.89468
Id2	Marcksl1	8.88592
Gatad2b	Nalcn	8.87712
Sox1	9530062K07Rik	8.87709
Zbtb40	Tef	8.87188
Smad2	5430416N02Rik	8.85652
Max	Gm1966	8.85595
Zfp113	Gm37780	8.83361
Zfp251	Asphd2	8.81375
Zfp74	Gpr27	8.8076
Rreb1	Fbxo27	8.80591
Klf2	Gm26532	8.78995
Zbtb20	Epha4	8.78359
Smarca1	Actb	8.77618
Klf13	H2-Aa	8.76955
Pura	Epor	8.76363
Foxo6	Sp9	8.76239
Tmf1	G0s2	8.76151
Plek	Cst3	8.75746
Epas1	Cldn5	8.75669
Zfp964	Thop1	8.74794
Zfp976	Zic4	8.73403
Nkx6-2	Atp1b2	8.72594
Pax5	Gm15921	8.71665
Mga	Rsph3a	8.70355
Zbtb17	Pkd2l2	8.69392
Jund	Ccl4	8.66742
Smarca1	Ptprn2	8.63695
Jun	Txnip	8.63124
Zfp266	Fut4	8.62554
Zfp386	Gm42548	8.60894
Thap1	Pofut2	8.59433
Plek	Zfp36l1	8.59365
Dlx1	Gm43775	8.57201
Zkscan17	Gm37289	8.56923
Fosb	Ier2	8.562
Mga	Rpl36-ps2	8.54998
Egr1	G6pc3	8.53713
Pax5	H2-Eb1	8.53711
Zfp251	AV356131	8.53508
Mis18bp1	Nupr1l	8.53198
Id2	Dusp1	8.52711
Zbtb17	4930509H03Rik	8.5222
Fos	Zfp36l1	8.49653
Zhx1	Hdx	8.48913
Nr4a1	Bcl2a1a	8.48622
Nr2f6	Gm14295	8.48115
Zfp157	RP23-183A4.1	8.46131
Pura	Gm14305	8.45665
Zfp69	Zhx2	8.45199
Atf3	Ccl12	8.44946
Egr1	Dusp1	8.43091
Egr1	Sgk1	8.40016
Pou3f1	Trps1	8.39226
Foxq1	Tsc22d1	8.38951
Myt1l	Cenpp	8.38461
Zfp59	Cep57	8.38362
Id1	Gm43254	8.3638
Pou3f3	Gm13493	8.36077
Zfp292	Gltscr1	8.35857
Id2	A430033K04Rik	8.35168
Fosb	Kdm6b	8.35087
Zbtb6	1810058I24Rik	8.34591
Rfx4	Gpr37l1	8.32299
Sox1	Gnaz	8.31851
Dlx1	Spef1	8.30373
Ikzf2	Gm867	8.29492
Zfp937	Zfp975	8.28842
Stat5b	Dlx1	8.28506
Foxo6	Klf5	8.25713
Jun	Ubc	8.24462
Zfp36l1	Ccl3	8.24073
Zfp953	Sapcd1	8.23953
Egr1	Nlrp3	8.23451
Pou3f1	Atp1b2	8.21199
Tshz1	Prickle2	8.20436
Zbtb26	Gm11944	8.20006
Gatad2b	RP23-413O13.1	8.19988
9130019O22Rik	Gm26691	8.19588
Id2	Ntsr2	8.18502
Nr4a1	Mapkapk2	8.16038
Smarca1	C230062I16Rik	8.14632
Fos	Chd4	8.13826
Zfp592	Gm11222	8.13164
Hivep3	Gm24095	8.12948
Nr4a1	Jund	8.11087
Zbtb17	Gm15054	8.11007
Zbtb20	Cmbl	8.10098
Etv4	Shcbp1l	8.09646
Foxo6	Gramd2	8.095
Zfp36l1	Nlrp3	8.08867
Id1	Tmem87b	8.07682
Fosb	Pim1	8.07648
Zfp467	Gm37116	8.07609
Tcf7	Lockd	8.0742
Fos	Il1b	8.07178
Id1	Slco1c1	8.06373
Zfp105	Cldn5	8.06161
Gm14295	Zfp422	8.0561
Nr4a3	Ccl3	8.05343
Nr6a1	1700064M15Rik	8.05222
Zfp592	Pex10	8.05025
Zbtb6	Cenpf	8.04293
Jund	Icam1	8.03894
Egr1	Cited2	8.03478
Zfp771	Utp3	8.03022
Peg3	Zer1	8.02869
Zbtb48	Mettl21a	8.02023
Zfp266	Tctex1d4	8.01796
Zfp36l1	Srgn	8.00605
Zfp974	Morn3	8.0043
Etv4	Hapln1	7.99737
Zfp974	Gm38248	7.97144
Foxq1	Gm7846	7.95559
Fosb	Zfp36	7.95247
Zfp668	Cdhr4	7.94597
Sp9	Gck	7.94052
Zfp367	Wfdc17	7.93104
Sox1	Echdc3	7.92385
Myef2	Arl5b	7.90811
Nr2f2	Zfp712	7.90733
Tshz2	Egfl7	7.89228
Zfp658	Tnnt1	7.89039
Zfp266	Klhl18	7.88977
Nr4a1	Rcan1	7.8861
Mis18bp1	Cenpp	7.88532
Jun	Srgn	7.87334
Zfp60	Mmp17	7.86707
Plek	Dusp2	7.86656
Jund	Ifrd1	7.8447
Plek	Nfkbid	7.84388
Zfp101	Gria1	7.82616
Zfp24	Pofut2	7.82501
Foxo4	Madd	7.82463
Fosb	Gadd45b	7.82083
Zfp668	Gm29170	7.82004
Hhex	6430511E19Rik	7.81564
Foxq1	Tshz2	7.81395
Dlx5	Zfp953	7.79754
Ahctf1	Zbtb7c	7.79684
Gatad2b	Trac	7.79612
Zfp974	Zfp935	7.79288
Trps1	2610203C20Rik	7.79187
Etv6	Itgb7	7.78955
Rcor3	Grsf1	7.78057
Cebpd	Gm38021	7.77745
Zfpm1	Hykk	7.77246
Smarca1	Gm12469	7.74854
Zfp697	Taz	7.74168
Id1	Paqr5	7.74042
Gatad2b	Sla2	7.73637
Mlxipl	Klhl8	7.72976
Zkscan1	Fam129c	7.71579
Atf3	Rsrp1	7.71512
Zfp36l1	Dusp2	7.70676
Crebrf	Afap1l1	7.69762
Gatad2b	Phf3	7.68603
Mafb	Gm1966	7.67929
Zfp964	Mapk11	7.65409
Trp73	Gm8174	7.64977
Egr1	Hcar2	7.64595
Fosb	Actb	7.64352
Etv6	B3gnt5	7.62984
Tshz2	Podxl	7.62908
Gatad2b	Gm14521	7.62485
Jund	Dusp1	7.62121
Id1	Prkcz2	7.6197
Nkx6-2	Acsbg1	7.6108
Mis18bp1	Cst3	7.57949
2610044O15Rik8	Tmem231	7.57779
Baz2b	Hint3	7.55619
Etv6	H2-Aa	7.55396
Klf4	Gm26676	7.54133
Nkx6-2	Ddo	7.53685
Zic1	Fnbp1	7.52327
Zfp251	Rap1gap	7.52064
Zfp36l1	Ccl2	7.51696
Zfp148	Naalad2	7.50624
Pax5	Gm15991	7.48839
Zfp658	Stmn3	7.48582
Nr4a1	Ubc	7.48556
2610044O15Rik8	Cldn5	7.47962
Mga	RP23-106I21.5	7.47951
Zfp318	Cnih1	7.47398
Zscan22	Gltscr1	7.47114
Hdx	Stmn3	7.4672
Klf13	Serpinb1a	7.46376
Fosb	Dnajb1	7.45743
Foxo6	Gfra4	7.45705
Fos	Gm26532	7.44022
Zfp119a	2310058D17Rik	7.43463
Klf2	Gm8109	7.4246
Zbtb20	Agt	7.42208
Smarca1	Fibin	7.41831
Id1	Sptbn1	7.4173
Cenpa	Cspp1	7.41605
Klf10	Icam1	7.40607
Jun	Ifrd1	7.38541
Zfp467	1110015O18Rik	7.37947
Cebpd	Gm29170	7.3748
Tsc22d1	Actb	7.36335
Zfp697	Gm26890	7.36321
Mafb	Jun	7.35213
Jund	Gadd45b	7.34801
Mlxipl	Slc9a3r1	7.3473
Id1	Hmgcs2	7.34592
Zfp974	Kbtbd11	7.34013
Etv4	Taf4b	7.33491
Zfp748	D11Wsu47e	7.32884
Fos	Rnf19b	7.31693
Baz2b	Pard3	7.31647
Clock	2010015M23Rik	7.3147
Hes6	Rbm47	7.30962
Zbtb7a	5530601H04Rik	7.30923
Nr2f2	Ifitm1	7.30503
Hivep3	Gm12991	7.30492
Stat1	Cd2ap	7.30216
Pou2f2	Ugt8a	7.2992
Paxbp1	Lin7a	7.29908
Mafb	Kdm6b	7.29798
Lef1	Cenpf	7.29602
Klf5	Gck	7.29563
Nr4a3	Plek	7.28953
Zfp964	Tubd1	7.27643
Zfp59	B3gnt8	7.27637
Smarca1	Scn8a	7.27448
Id1	2610044O15Rik8	7.27445
Gtf2ird1	Mmab	7.2714
Etv6	1700007L15Rik	7.2669
Zfp951	Zfp467	7.26268
Plek	Nr4a3	7.26234
Baz2b	Fcna	7.26194
Zfp467	S100b	7.25561
Pax5	Serpinb1a	7.24906
Stat5a	Arhgap19	7.24683
Zfp148	Thap8	7.24487
Zfp318	Mapkapk5	7.24024
Zfp318	Gm16519	7.2339
Etv4	9330154J02Rik	7.2242
Zfp60	Cspg4	7.21821
Atf3	Pim1	7.21763
Msx1	Tmem107	7.21681
Zfp87	Zfp318	7.21209
Atf1	Lmtk3	7.2056
Klf9	Pltp	7.20463
Nkx6-2	Gpr37l1	7.19283
Zfp712	Vtn	7.19023
Nfib	Gria1	7.18896
Zfp148	Zrsr2	7.184
Sox2	Fabp7	7.18038
Zfp36l1	Fos	7.18006
Zfp367	Racgap1	7.1767
Zfp251	Mmp17	7.17292
Smarca1	Zswim5	7.17215
Thap2	Rps16-ps3	7.172
Id1	Wwtr1	7.17141
Zfp386	Cldn5	7.17068
Rere	B230217C12Rik	7.16942
Zfp984	Hes1	7.16548
Id2	Atf3	7.16545
Ttf1	Gm26593	7.16152
Atf1	Bfsp2	7.15108
Zfp422	Gm16907	7.15043
Nfib	Gm9711	7.1466
Crebzf	Kcnmb4	7.11797
2610044O15Rik8	Cxcl12	7.10897
Sox3	Rgs17	7.10425
Tef	Cdyl2	7.0974
Akna	Mterf1a	7.09637
Zfp105	Gm42829	7.09436
2610044O15Rik8	Akr1c14	7.08492
Zfp157	Zfp119a	7.07538
Jun	Gm26532	7.07414
Zkscan17	1700028J19Rik	7.05875
Arid4a	Jund	7.05514
Zfp59	RP24-464B16.1	7.04498
Zfp386	Ly6c1	7.04105
Zfp692	9130019O22Rik	7.03769
Atf3	Cdkn1a	7.02754
Sp3	Mogs	7.02432
Etv6	4930426D05Rik	7.02243
E2f4	Gm10051	7.01771
Zfp58	Gm4189	7.01768
Zfhx4	Acsbg1	7.01047
Fosb	Gpr84	7.00637
Smad7	Kcnh2	7.00021
Smad2	Itga10	6.99928
Tmf1	Ufm1	6.99915
Tef	Tram2	6.99433
Arid4a	Fnbp1	6.99331
Fos	Srgn	6.99312
Zfp697	Fstl5	6.99173
Hes1	Arl5c	6.98688
Clock	Dlx5	6.98589
Egr1	Zfp36l1	6.97912
Prdm1	Pcmtd1	6.97338
Zfp692	Dcdc2a	6.96996
Blzf1	Utp3	6.9699
Mga	Steap3	6.95726
Zfp36l1	Tnnt1	6.95249
Mier3	Col1a1	6.94921
Id1	Ckb-ps2	6.94689
Zfp251	Gm28058	6.94559
Cenpa	Mki67	6.94476
Mafb	Ppp1r3fos	6.94414
Zfp60	Slc38a11	6.94289
Fosb	Ccl3	6.94237
Zfhx4	Bbof1	6.93727
Id2	Gpr84	6.93273
Zbtb40	Gm12230	6.9307
Fosb	Cd14	6.9306
Zfp414	Smg6	6.91324
Sox1	Ednrb	6.91208
2610044O15Rik8	Robo4	6.91004
Ikzf2	1700028J19Rik	6.90849
Arid4b	Dusp2	6.90664
Zfp58	Cnih1	6.90571
Plek	Clic4	6.89784
Blzf1	Gal3st1	6.89497
Zfp36l1	Rrad	6.89139
2610044O15Rik8	Prkcz2	6.87748
Msx1	Marveld1	6.87084
Ikzf2	Gm37289	6.86593
Zfp692	Slc8a3	6.85839
Egr1	Chd4	6.85419
Pax5	Sri	6.84571
Zfp266	Gm40319	6.84359
Arid4b	Ifi47	6.84222
Mis18bp1	Pard3b	6.83188
Zfp317	H2-T24	6.83024
Egr1	Socs3	6.8282
Zbtb20	Fstl5	6.82544
Crebrf	Actb	6.82164
Zfp60	Slc35f1	6.81812
Tsc22d3	Marcksl1	6.80162
Trp53	Gm12097	6.80147
Thap1	Zfp24	6.79688
Nkx6-2	Bcan	6.79657
Zfp322a	Gm15903	6.79039
Zfp760	Ttc4	6.78504
Zfp983	Nup210	6.77835
Zfp658	Dhrs13os	6.77804
Mkrn2	E030030I06Rik	6.75566
Fosb	Klf4	6.75247
Gatad2b	Ifi47	6.75225
Zfp367	Cst3	6.75012
Zbtb20	Daam2	6.74834
Mbd2	Tsc22d1	6.74753
Zbtb17	Gm26532	6.74528
Gm14305	Rspo1	6.74102
Id2	Egr1	6.74023
Fos	Cst3	6.73709
Fos	Klf2	6.72618
Zmat1	Gdpd2	6.72188
Irf1	Dusp2	6.72188
Zfp119a	5430416N02Rik	6.72155
Foxq1	Efhd1	6.71649
Aff1	Gm12461	6.70728
Gtf2ird1	Zfp317	6.70326
Ahrr	Gm20620	6.69449
Foxq1	Pcdhga8	6.69124
Hes1	Nr6a1	6.68818
Zfp36l1	Mapkapk2	6.68584
Arid4b	Clec7a	6.68573
Zbtb20	Taf4b	6.68462
Zhx1	Grsf1	6.684
Nfya	RP23-383A10.9	6.68163
Zbtb7a	Trim39	6.68111
Klf9	Ly6c1	6.68031
Klf9	Bsg	6.67858
Klf5	Gm7558	6.66377
Pax5	Sorcs3	6.6606
Smarca1	Cacna1e	6.65429
Zfp318	Ccdc90b	6.65123
Nr6a1	Cenpj	6.64932
Arid4a	Zfp955a	6.64788
Baz2b	Il1b	6.64609
Nr4a1	Ccl2	6.63243
Zmiz2	Lpar6	6.62814
Zfp53	Cenpf	6.62798
Tsc22d1	Surf6	6.62462
Gtf2ird1	2610024D14Rik	6.62276
Bhlhe41	Plek	6.61707
Mafb	Fos	6.61598
Akna	Plekhh1	6.61207
Rest	Cox14	6.61186
Crebzf	Gm43765	6.60958
Id1	Eif3h	6.60741
Blzf1	Gm4419	6.60247
Runx2	Rrm2	6.59588
Zfp101	Gm9711	6.58336
Ikzf2	Gm44279	6.57172
Plek	Ptgs2	6.57118
Sox2	Gpr37l1	6.56922
Zfp36l1	Fosb	6.56911
Zfp318	Snord49b	6.56391
Atf3	Arl5c	6.54843
Tsc22d3	Ddah2	6.54689
Fos	Rims4	6.54617
Zfp53	Tcf7	6.54377
Jund	Dnajb1	6.54352
Rreb1	Faim2	6.54345
Arid4a	Sgk1	6.54236
Zfp386	Gm13112	6.54155
Zbtb7b	Gm19287	6.53641
Fosb	Nr4a1	6.53636
Dlx5	Mir684-2	6.53568
Epas1	Sri	6.53499
Zfp414	Sez6l	6.53181
Zfp36l1	Dnajb1	6.52467
Egr1	Polr2b	6.52414
Mga	Zfp715	6.52296
Tsc22d1	Eef1akmt1	6.51973
Nr1d2	Trps1	6.51878
Rreb1	Gm21596	6.51715
Zfp367	Cp	6.5101
Zbtb20	Tubd1	6.50824
Peg3	Bsg	6.50622
Zfp74	Gm37682	6.5012
Zfp592	Pde1a	6.50003
Jund	Eif3h	6.49744
Mkrn2	Nr2f6	6.49164
Zbtb7c	Gm43751	6.48878
Epas1	Flt1	6.48548
Dnajc1	4930431P19Rik	6.48171
Aebp2	Malat1	6.47743
Egr1	Actb	6.47567
Foxb1	Ptpn14	6.47254
Zfp36l1	Doc2a	6.46755
Nr4a1	Rgs2	6.4609
Jun	Klf6	6.4599
Hdx	Ina	6.45824
Tshz1	Gm15013	6.45743
Arid4a	Igdcc3	6.4495
Klf5	Ecsit	6.44861
Smarca1	Ttc4	6.44799
Zbtb7b	Rps16-ps3	6.44585
Cenpa	Prc1	6.44368
Rcor3	1810009A15Rik	6.44269
Smarca1	Bcat1	6.44217
Zfp367	Fbxo5	6.44043
Tmf1	Gm1966	6.43993
Jund	Nfkbid	6.43521
Klf4	Surf6	6.43509
Arid4a	Uhrf1	6.43377
Nr4a1	Adamts1	6.42671
Zfp318	Gm26542	6.42615
Tmf1	Sri	6.42283
Gli2	Trps1	6.42039
Blzf1	Sema3d	6.42019
Smarca1	Camk4	6.41479
Mis18bp1	Birc5	6.41371
Fos	Best1	6.40406
Zfp760	Uxs1	6.40252
Zfp260	Gm13338	6.40124
Gm14305	Ubiad1	6.40112
Zfp951	Gm12758	6.40105
Zfp36l1	Kdm6b	6.39993
Zfp386	Gm37101	6.39836
Foxo6	Gck	6.39835
Tsc22d1	Pcdhgc5	6.39433
Rcor3	Slc35c1	6.39134
Hivep3	Gm9435	6.39111
Mlxipl	Slitrk3	6.3886
Foxq1	Gm9105	6.38388
Zfp386	Efhd1	6.37469
Nkx6-2	Rpl26-ps2	6.37043
Rcor3	Polr3c	6.37041
Zfp60	Bmp7	6.36658
Zbtb40	Casc4	6.36504
Zbtb20	Zfp964	6.3649
Id1	Nxpe4	6.36304
Smarca1	Ppp2r2b	6.35407
Etv6	Trp53rkb	6.35374
Zfp974	Gm16069	6.34851
Pax5	1700007L15Rik	6.34487
Blzf1	Gltscr1	6.34386
Peg3	Ttc3	6.33839
Zfp24	Zswim5	6.33414
Mafb	Chd4	6.33196
Smad2	2810474O19Rik	6.33094
Foxq1	Cetn2	6.32364
Paxbp1	Zfp36	6.31804
Zfp935	Irf7	6.3164
Klf4	Sec61a2	6.31186
Zbtb7a	Selt	6.31132
Id1	Spock2	6.31031
Fosb	Klf6	6.30809
Zfp157	5430416N02Rik	6.30692
Pou2f2	Ncapd3	6.30437
Atf3	Cited2	6.30159
Jun	Rnf19b	6.2963
Zfp36l1	Tnf	6.29255
Pou2f2	Doc2a	6.2912
Rfx4	Adcyap1r1	6.28646
Zbtb40	A130010J15Rik	6.27689
Pias1	Atf1	6.27357
Pbx3	Cwc25	6.2688
Ikzf2	Lpar6	6.26731
Zfpm1	Zbtb17	6.26492
Msx1	Gm20673	6.26405
Rreb1	Nr6a1	6.26249
4930522L14Rik	Pygo2	6.25673
Tshz1	RP23-212H13.3	6.25628
Max	Gm26890	6.25588
Jun	Gadd45b	6.24768
Myt1l	Pard3b	6.24434
Jund	C5ar1	6.24378
Prdm1	Ino80dos	6.24066
Trp53	Fbrs	6.23503
Id2	Kdm6b	6.22827
Tsc22d1	Gm26799	6.22483
Zfp157	Wdr34	6.22338
Klf9	Slco1a4	6.22243
Zfp692	Cfap126	6.21999
Thap2	Gm20673	6.21882
Mga	Klf9	6.21683
Nkx6-2	Gm24379	6.21448
Mbd2	Grin2b	6.21129
Clock	Nnt	6.20787
Dnajc1	Plag1	6.20567
Thap2	Tigar	6.20287
Nr4a2	Il1b	6.20223
Plag1	4930431P19Rik	6.20094
Tshz2	Ngly1	6.20082
Zhx1	Gm43843	6.19273
Smarca1	Arhgap26	6.19214
Smarca1	Nectin3	6.18914
Jun	Dusp1	6.18732
Nr4a1	Ppfia2	6.18732
Zfp36l1	Ifrd1	6.18303
Gzf1	Wasl	6.17891
Klf2	Hspa4l	6.17407
Mafb	Txnip	6.16843
Baz2b	Gm9825	6.16828
Jun	Fosb	6.1659
Zfp87	Lrrc20	6.16112
Atf3	Txnrd1	6.1563
Zmat1	Faxc	6.15483
Mier3	Trps1	6.15437
Mis18bp1	Prc1	6.15088
Zfp955a	Inip	6.1507
Fos	Brd2	6.14692
Foxo6	Gm28221	6.14488
Nr1d2	Atp1b2	6.14353
Crebzf	Gm5547	6.13431
Tsc22d1	Susd5	6.13277
Ttf1	Shisa7	6.13135
Zfp36l1	9130221H12Rik	6.13125
Klf6	Gm4787	6.12422
Zfp687	Nnt	6.11949
Ikzf2	Gm42548	6.11937
Mafb	Creb3l2	6.11932
Pax5	B3gnt5	6.11919
Tmf1	Pus3	6.11826
Klf10	Bcl2a1b	6.10752
Zfp53	Top2a	6.10277
E2f4	Ric3	6.09597
Nfib	Agt	6.09473
Zhx1	Exosc5	6.09171
Nr1d1	D230025D16Rik	6.08923
Klf10	Zfp36l1	6.08531
Trps1	Dmpk	6.07933
Atf3	Rcan1	6.07676
Sox2	Sync	6.07638
Zfp142	Gpt2	6.07431
Blzf1	Tmem87b	6.07023
Klf2	Atp1b2	6.06657
Klf6	Tkfc	6.06585
Zfp668	Frmd3	6.06573
Thap2	Ifi47	6.06449
Dbp	Sema6d	6.06
Zfp112	Fdft1	6.05902
Zfp964	Cnot6	6.05832
Zbtb26	Pofut2	6.05627
Zfp871	C030034L19Rik	6.04927
Zfp953	Dlx5	6.04299
Zfp36l1	Pim1	6.03992
Paxbp1	Gm10051	6.03778
Klf6	Zfp748	6.03692
Zfpm1	Arid4b	6.03645
Myef2	Tmem53	6.03395
Klf6	Fosb	6.03197
Tef	Gm6501	6.02841
Jun	Nlrp3	6.02739
Klf4	Gbp7	6.02692
Zfp771	Lyve1	6.02669
Zfp668	Pafah2	6.02373
Mafb	Slc25a40	6.02305
Mga	Ly6c1	6.02258
Gm14305	Pigyl	6.02086
Arid4b	Capn10	6.02015
Zfp953	Pcdh15	6.01648
Zfp658	Nrn1	6.00965
Tef	Pard3	6.00923
Mbd2	Rrs1	6.00911
Hdx	Gria1	6.00794
Klf4	Kifc1	6.00694
Gli2	Slc7a3	6.00566
Zbtb1	Zfp36	6.00527
Zfp951	Gm26857	6.00518
Zkscan1	Tnrc6b	6.00357
Zbtb20	Hapln1	6.00096
Egr1	Bcl2a1b	5.99859
Clock	Gm4951	5.99673
2610044O15Rik8	Eif3h	5.99541
Smad7	Cntnap1	5.99171
Peg3	H2-Aa	5.9901
Plek	Adamts1	5.98658
Msx1	Ppargc1a	5.9863
Zfhx4	D330050G23Rik	5.98513
Jun	Plek	5.98372
Rora	Tmem91	5.98189
Thap1	Atic	5.98166
Gm14295	Ttc37	5.97995
Gatad2b	Gbp4	5.97992
Nr2f2	2610024D14Rik	5.97976
Zfp318	Gm9828	5.97807
Jund	Gale	5.978
Msx1	Foxb1	5.97391
Zbtb17	Msantd1	5.97353
Zbtb20	Gm4879	5.97211
Zfp62	Crbn	5.96982
Nr1d2	Pou3f1	5.96594
Zbtb7a	Cst3	5.96454
Zfp935	Zfp974	5.96342
Nr2f6	Apc	5.95881
Cebpd	Rltpr	5.95195
Crebrf	Runx1t1	5.95148
Zbtb20	Tyro3	5.95088
Zfp60	Sema4f	5.94547
Zfp266	Pkd2l2	5.94517
4930522L14Rik	Enpp1	5.94495
Trps1	Atp1b2	5.94385
Klf6	Eprs	5.94198
Hhex	Tmppe	5.94145
Cenpa	Cenpn	5.94095
Nkx6-2	Slc27a1	5.93848
Yeats4	Podxl	5.93816
Zfp976	Ahrr	5.93567
Egr1	Luc7l3	5.92873
Jun	Gpr84	5.92757
Zfp322a	Dpysl3	5.92097
Smad2	1700086L19Rik	5.91996
Tbx1	Fbxo27	5.90932
Zfp426	Cmtr2	5.90793
Zkscan1	Lipt1	5.9068
Nr6a1	Gm23935	5.90561
Zfp414	Ppa1	5.90539
Klf5	Foxo6	5.90142
Ikzf2	Panx2	5.90133
Etv6	Gm15921	5.89606
Id1	Pltp	5.8933
Zfp317	Gm38393	5.89209
Hhex	Hsbp1l1	5.88921
Zfp59	Tnrc6b	5.88876
Zfp266	Ppp1r16b	5.88633
Foxq1	Cxcl12	5.88558
Zfp646	Ccdc90b	5.8773
Zkscan17	Apba2	5.87661
Zfpm1	Taz	5.8753
Zfp692	Serpinb9	5.87406
Zfp951	Neu4	5.874
Fosb	Il1b	5.87136
Zfp945	BC043934	5.86966
Zfp36l1	1810009A15Rik	5.86836
Zfp386	Ccnt2	5.86619
Mlxipl	RP23-322E23.4	5.86459
Klf13	Itgb7	5.86346
Jun	Tnf	5.86274
Blzf1	Fdps	5.86043
Zfp60	Cav2	5.85995
Egr1	Mterf1a	5.8592
Zfp182	Mfap3	5.85897
Zbtb7b	Ifi47	5.85882
Atf3	Ccdc180	5.85849
Zfp687	Enpp6	5.85741
Jund	Chd4	5.85734
Gli2	2610203C20Rik	5.85605
Zbtb46	Gm12461	5.85524
Fos	Cxcl2	5.85035
Stat1	Gm43034	5.8493
Klf9	Dock4	5.849
Zfp322a	Tmem87b	5.84818
Smad7	Uxs1	5.84785
Klf5	Cdkl2	5.84593
Zfp251	Slc35f1	5.83836
Irf1	Zbtb46	5.83485
Zfp951	Pou3f3	5.83282
Rora	Txndc17	5.82857
Tmf1	Pum3	5.82577
Zbtb33	Baz1b	5.82493
Zfp157	Afap1	5.82233
Zfhx4	Gria1	5.8223
Nr2f2	Pde4c	5.82172
Zfp422	Pgm1	5.82109
Pura	Rhbdd2	5.8175
Trp53	Gm26733	5.81733
Etv6	Ighd	5.81369
Zfp36l1	Gabra4	5.80877
Klf4	Fosb	5.80665
Klf4	Rltpr	5.80523
Klf13	B3gnt5	5.8032
Cebpd	Tsc22d1	5.80311
Cenpa	Kif23	5.80266
Zbtb48	Sox1	5.79957
2610021A01Rik	Cxcl2	5.79884
Myt1l	Avpi1	5.7981
Atf3	Mapkapk2	5.78533
Zfp62	Sfr1	5.78208
Bhlhe41	Nova1	5.77943
Zbtb20	Cfp	5.77929
Smarca1	Tmem158	5.77397
Zbtb6	Arhgap11a	5.7732
Gm14295	Gm15789	5.76873
Zhx1	Atad3a	5.76683
Zmat1	RP24-473C10.1	5.75536
Zfp715	Sprtn	5.7546
Zbtb20	Col5a2	5.75211
Etv6	Man2c1os	5.75021
E2f4	Gm7783	5.74875
Zfp58	Igf1	5.74786
Klf6	Hspa4l	5.74779
Mbd2	Fam181a	5.74521
Fos	Bcl2a1b	5.74253
Max	Fstl5	5.7405
Id1	Ocln	5.73955
Arid4b	Klf2	5.73908
Hivep3	Fndc3a	5.73681
Pax5	Gm13487	5.73493
Pbx3	Srbd1	5.73372
Nr1d2	Gm12318	5.73264
Zfp157	Dpysl4	5.731
Zfp36l1	Fah	5.73089
Id2	Edn1	5.72925
Zbtb20	Sirt2	5.71742
Zfp386	Pcdhga8	5.71687
Blzf1	Tyro3	5.71617
Jund	Lypd6	5.71535
Rfx4	Txnrd1	5.71335
Etv4	Gm4879	5.70624
Sp9	Gm7558	5.70288
Smad2	Gm26533	5.69947
Nr4a1	Ccdc180	5.69881
Mga	Nedd4	5.69588
Tcf7	Top2a	5.69474
Zfp658	RP23-212H13.3	5.69458
Zkscan17	Gm13777	5.6931
Jund	Ier2	5.69061
Zfp951	Gm37860	5.69023
Klf4	Fgd1	5.68344
Gatad2b	Nagpa	5.68219
Hivep3	Tnfsf9	5.68005
Fosb	Ccrl2	5.67801
Jun	Ccl4	5.67748
Zhx1	Clec7a	5.67457
Zmiz2	Itga10	5.66933
Rest	Gbp9	5.66808
Zfp292	Tnf	5.66548
Ikzf5	Slc38a2	5.66406
Zfp142	Gm37943	5.6613
Klf10	Sycp2	5.66054
Gatad2b	Gm15770	5.66009
Plek	Bcl2a1a	5.65993
Zfp467	Gm26882	5.65748
Jun	Bcl2a1a	5.6571
Zfp292	Tfcp2	5.65337
Zfp36l1	Icam1	5.6528
Zfp58	Tslp	5.64623
Zfp715	Gm8529	5.64347
Crebrf	Col4a2	5.64328
Foxq1	Gm37101	5.64043
Blzf1	Edrf1	5.63925
Zbtb17	Gpr84	5.63783
E2f4	Zfp59	5.63717
Zfp760	Fam126b	5.63351
Zbtb6	Cenpn	5.63229
Zhx1	Nnt	5.63062
Stat1	Rhbdd2	5.62799
Smarca1	Gm27238	5.62786
Pou2f2	Rsph3a	5.62402
Dbp	Atp13a5	5.62035
Paxbp1	Btg2	5.61904
Zfp148	Gdpd5	5.61795
Zfp658	Lrrc4c	5.61667
Hivep3	Fam229b	5.61336
Mga	5730480H06Rik	5.61128
Tsc22d1	G6pc3	5.60986
Zfp687	Gm17068	5.60924
Id2	Plek	5.60801
Zfp59	Ric3	5.60785
Pou2f2	Tfb2m	5.6069
Zic1	Gm37943	5.60458
Trp73	Scfd2	5.60421
Zbtb20	1700086L19Rik	5.60384
Prdm1	Marcksl1	5.60207
Tcf7	Cenpf	5.60076
Zfp729a	Gm9625	5.59982
4930522L14Rik	Wdr35	5.59932
Zfp69	Gm42798	5.59921
Zkscan17	Slc6a17	5.59884
Zhx2	Gria1	5.59709
Atf3	Mamdc4	5.59624
Zfp251	Hsbp1l1	5.58556
Zfp36l1	Gm5759	5.58481
Zbtb40	Dock4	5.58424
Hdx	Tmie	5.58331
Zmat1	Rsl1	5.58121
Zfp113	Atp2b2	5.57943
Zfp113	Arl2bp	5.57921
Zbtb7a	Acss2	5.57904
Clock	Slx4ip	5.57451
Klf6	B230334C09Rik	5.57427
Zfp974	Prrc2b	5.56959
Zfp36l1	Nr4a3	5.56957
Pou3f3	Zfp951	5.55794
Zfp251	Ccdc88c	5.55648
Tef	Zfp365	5.55016
Zfp367	Aph1b	5.54695
Zfp59	Fchsd1	5.54355
Plek	Arl5b	5.54255
Zfp422	Gm15789	5.53953
Zkscan17	Ovca2	5.53889
Egr1	Hsp90ab1	5.53383
Rere	Slc35c1	5.53115
Jun	Rgs2	5.53022
Zic1	Nap1l5	5.52526
Ahrr	Gm15432	5.52376
Tada2b	Luc7l3	5.52291
Zfp53	4930523C07Rik	5.52073
Id2	Dusp2	5.52066
Zfp964	Sash1	5.52033
Nr4a1	Dusp1	5.51986
Cebpd	Gm43597	5.5172
Mier3	Angptl4	5.51676
Hivep3	Tsr1	5.51341
Zkscan1	B130021K23Rik	5.51315
Klf13	Foxo6	5.5102
Zhx2	Sspn	5.50779
Klf13	Pax5	5.50753
Mafb	Zhx2	5.50301
Rora	Sfr1	5.50122
Id1	Ly6a	5.50058
Tsc22d1	Ly6a	5.49889
Sox2	Thnsl2	5.49791
Clock	Cenpm	5.49533
Zfp292	Rgs2	5.49527
Tsc22d1	Cxcl12	5.49413
Mier3	Dmpk	5.49152
Zfp157	Gm6543	5.48896
Pou2f2	Fam13b	5.48873
Zbtb48	Isg20l2	5.48744
Zbtb6	BC030343	5.48587
Tsc22d1	Fam181a	5.48569
Id1	Lgi2	5.48525
Nr1d2	Thsd4	5.48519
Stat5b	Gale	5.48476
Klf4	Id2	5.4842
Zfp609	Gm26733	5.48331
Zfp69	Rpl23a-ps2	5.48326
Zfp386	Gm9625	5.48085
Zfp322a	Tubgcp6	5.47977
Tef	Gnptg	5.47451
Gatad2b	Lrrc27	5.47233
Mier3	Slc6a9	5.47161
Dbp	Xpo6	5.4708
Tsc22d3	Gm43765	5.4689
Tshz1	Nrn1	5.46878
Zfp945	Mgst2	5.4597
Id2	Il1a	5.45911
Mier3	Upf3b	5.45751
Mafb	D230025D16Rik	5.45505
Atf1	Fam73a	5.4522
Id2	Arl5c	5.45119
Pou3f3	Rhbdd3	5.44851
Baz2b	Acadsb	5.44674
Zbtb1	Elac2	5.44631
Zbtb33	Zic1	5.44497
Clock	Rfk	5.44423
Gli2	Phkg1	5.44179
Pou3f3	Smug1	5.44156
Zbtb40	Ptger1	5.44091
Zfpm1	Actb	5.4406
Gatad2b	Doc2a	5.43729
Nr4a3	Tnf	5.4364
Prdm1	Atp1b2	5.43639
Irf1	Bcl2a1b	5.43615
Foxq1	Serpinb6b	5.43516
Klf9	Tgfbr3	5.43452
Sox3	Rnf150	5.43257
Pou2f2	Cdk5r2	5.42792
Zfhx4	Gm13719	5.42469
Zbtb20	Arhgap27os1	5.42451
Id2	Anapc15	5.42114
Zhx1	Icosl	5.41996
Zic1	Micall1	5.41798
Jund	Pim1	5.41673
Klf5	Atg7	5.4163
Sox2	Cyp4f14	5.41337
Mis18bp1	Myt1l	5.40903
Nr1d2	Arhgap27os1	5.40534
Mafb	Ifrd1	5.40228
Zfp36l1	Btg2	5.39573
Nkx6-2	Gm3841	5.394
Foxb1	Gria1	5.39105
Arid4a	Madd	5.38797
Gli2	Gm42636	5.38661
Zfp148	4930431P19Rik	5.38625
Akna	Oaz3	5.38418
Dlx1	Tlr3	5.37699
Rest	Gm5898	5.37694
Zfp871	Lypd6	5.37535
Nr4a3	Socs3	5.36691
Zfp748	Enkd1	5.3664
Zfp101	Plekhg1	5.36491
Klf5	Sp9	5.36436
Myef2	Rasal1	5.36426
Zfp771	Gm15013	5.36346
Stat5a	Ccdc90b	5.36162
Atf1	Lemd3	5.36081
Arid4a	Nptn	5.3589
Dbp	Dlx1	5.35345
Zfp612	Ntsr2	5.35267
Fos	Pim1	5.34862
Id1	Cx3cl1	5.34785
Gli2	Thsd4	5.3466
Pax5	Lrrk2	5.34484
Zfp422	Nmt2	5.34385
Tfb1m	RP24-95N3.2	5.34294
Zfp113	Gm37370	5.34219
Trp53	Mterf2	5.3417
Zfp12	Gm5141	5.34157
Zbtb7a	Snrnp200	5.33994
Arid4a	Dock4	5.33931
Zfp658	Prickle2	5.3382
Klf6	Cd14	5.3379
Id1	Bsg	5.33764
Zfp367	Nms	5.33722
Sox3	Pnmal2	5.33503
Thap2	Trac	5.3343
2610044O15Rik8	Paqr5	5.33365
Msx1	Nlgn1	5.33358
Zfp157	Nthl1	5.33285
Foxq1	Flt1	5.33067
Klf5	Hectd2	5.32862
Blzf1	Tmem53	5.3283
Zfp445	Cetn2	5.32713
Hivep3	8430422M14Rik	5.32469
Zfp260	Fmo5	5.32332
Zfpm1	Epha10	5.32087
Nr4a1	Pim1	5.31916
Klf13	Gm15991	5.31799
Zfp955b	4833417C18Rik	5.31382
Trp73	Ppp1r8	5.31343
Mga	Ly6c2	5.312
Klf9	Tmem177	5.3082
Arid4b	Ndufaf4	5.30794
Zfp771	Stmn3	5.30686
E2f4	RP24-464B16.1	5.30639
Zfp260	Gm44162	5.3048
Plek	Rsrp1	5.30426
Zfp771	Pde10a	5.30383
Nr1d2	Rgs6	5.30322
Foxo4	Nnt	5.30314
Zfp317	Mmab	5.30168
Id2	Gadd45b	5.30063
Fos	Mrpl34	5.29944
Zfp668	Slc25a53	5.29808
Klf4	Gm15836	5.29195
Dnajc1	Cxcl2	5.2884
Cenpa	Birc5	5.28672
Id2	Agt	5.28655
Klf4	Mapkapk5	5.28597
Zfp869	Eif3h	5.2844
Tsc22d1	Sdk1	5.2843
Mbd2	9330154J02Rik	5.28358
Zbtb17	Kpna4	5.2807
Zbtb33	Gm26890	5.27983
Foxq1	Cachd1	5.27628
Tsc22d1	Slco1a4	5.27516
Egr1	Gpr84	5.27464
Prdm1	Arl5b	5.27419
2610044O15Rik8	Tie1	5.27377
Creb3l2	Zfp964	5.27071
Myt1l	Nupr1l	5.26848
Klf4	Lgi1	5.26662
Nr4a1	Zfp36l1	5.26623
Foxq1	Zc3h10	5.263
Tsc22d1	Afap1l2	5.26108
Bhlhe41	Zfp975	5.26041
Baz2b	Arl5c	5.26028
Baz2b	Snx7	5.26022
Zfp292	1810041H14Rik	5.25987
Zbtb7a	Mettl2	5.25923
Plek	Ier3	5.25889
Tfdp2	Arhgap19	5.25664
Baz2b	Txndc17	5.25478
Zhx2	Ttc30a1	5.25159
Zfp59	Gt(ROSA)26Sor	5.25032
Nr4a1	Rnf19b	5.25011
Zfp715	Ly6c1	5.24929
Zfp24	Cacna1e	5.24759
Tbx1	2900093K20Rik	5.24637
Irf7	Gm20342	5.24617
Zfp60	Fmc1	5.23952
Zfp59	Rcn1	5.23868
Zfp53	Samd9l	5.23808
Msx1	Phkg1	5.23467
Aff1	Fam73a	5.23395
Gatad2b	Ppp1r3fos	5.2338
Jund	Zfp36	5.23286
Zfp101	Hddc2	5.23166
Paxbp1	Fam63a	5.23104
Sox2	Pla2g7	5.22862
Mis18bp1	Top2a	5.22858
Arid4a	Zfp318	5.22667
Rora	Deaf1	5.22621
Sox1	Gm29183	5.2231
Fosb	Tmx4	5.22165
Cebpd	Gm43843	5.21969
Zfp983	Psmd7	5.2119
Zfp445	Nacc2	5.21132
Foxo4	Tubgcp6	5.21099
Zfp105	Diaph3	5.21061
Ahctf1	Gm43751	5.20976
Foxo6	Inip	5.20832
Rora	Gm8529	5.20467
Crebzf	Usp29	5.2038
Zbtb20	Clu	5.20353
Mga	Cdk5r2	5.20201
Msx1	Gmps	5.19836
Hhex	Gm45201	5.19639
Zkscan1	Bst2	5.19634
Zfp113	Fam71f2	5.19421
Blzf1	Sec61a2	5.19384
Ddit3	Usp16	5.1921
Jun	Cdkn1a	5.18812
Zbtb48	Echdc3	5.1863
Fos	Gm43379	5.18095
Tfcp2	Plin3	5.17891
Zfp945	Ifi47	5.17888
Nr4a2	Lyz2	5.1773
Zfp59	A930006K02Rik	5.17693
Smarca1	Wdr34	5.17693
Ahrr	Ttc4	5.17651
Crebzf	Pdzd8	5.1713
Zfp266	Fbxo17	5.17117
Tcf7	Adgre5	5.16761
Deaf1	Gm8618	5.16735
Mlxipl	Ipo4	5.16382
Blzf1	Gm3468	5.16314
Zfp983	Lpl	5.1604
Zfp668	Ntsr2	5.15857
Tsc22d3	Pofut2	5.15654
Zkscan17	Crkl	5.15636
Zfp260	Apmap	5.15539
Zfp367	Lrrc4c	5.15415
Zfp712	Sod3	5.15348
Sp9	Asphd2	5.15188
Deaf1	Sp3	5.1517
Klf10	Adamts1	5.15143
Smad2	Ecsit	5.14664
Jund	Il1a	5.14608
Zfp36l1	Gadd45b	5.14441
Zfp36l1	Gm15770	5.14037
Zfp955b	Rpl23a-ps3	5.13977
Id1	Etaa1	5.13793
Nfya	Psmd7	5.13789
Cebpd	Zbtb26	5.13726
Klf10	Egr1	5.13539
Peg3	Scn8a	5.13526
Hivep3	Gm14521	5.13128
Aff1	Gm4986	5.13039
Pou2f2	Snord49b	5.12839
Zfp658	Pde10a	5.12707
Zbtb17	Ntng1	5.12701
Trp53	Zfp955a	5.12497
Zbtb7b	Phf3	5.12425
Cenpa	Kif20b	5.1242
Smad2	Gm5759	5.12403
Zfp62	Gm12318	5.12331
Epas1	Spock2	5.12104
Zfp292	Gzf1	5.12098
Hhex	Gm1966	5.11884
Rere	Rcor3	5.11508
Zfp592	Ccdc90b	5.11494
Zfp36l1	Celsr3	5.11464
Sp9	Dnal1	5.11215
Jund	Mkrn3	5.11127
Smarca1	Trpt1	5.10685
Rreb1	D230017M19Rik	5.10681
Foxq1	Bsg	5.10671
Thap2	Gm26827	5.10227
Zfp692	Rftn2	5.1017
Zfp367	Gmnn	5.10136
Zfp422	Nrip1	5.10133
Mafb	Cited2	5.09848
Zbtb7b	Gm26827	5.09707
Foxo4	Gria2	5.09576
Nkx6-2	Fabp7	5.09541
Zfp414	Phf10	5.09431
Atf3	Dnajb1	5.09372
Baz2b	Lrrc48	5.09369
Zfp712	Cald1	5.0913
Thap1	Spata7	5.08836
Tfcp2	Psd2	5.08633
Zfp36l1	Cpeb3	5.08399
Gm14305	Madd	5.08345
Tef	Zfp36	5.07697
Klf13	Dvl3	5.07432
Nkx6-2	Col5a2	5.07377
Jun	Arid4b	5.07375
Max	Spock2	5.0703
Dlx1	Gm13487	5.07014
Mafb	Dnajb1	5.06844
Zhx2	4932422M17Rik	5.06738
Jun	Pim1	5.06557
Dbp	Dmd	5.06517
Crebrf	Dhx29	5.06402
Zfp148	Plag1	5.06267
E2f6	Rpgr	5.06241
Lef1	Zfp53	5.05824
Crebzf	Hspb11	5.05786
Irf1	Fbrs	5.05671
Irf7	Zfp935	5.05644
Deaf1	Rpl15-ps5	5.05569
Myef2	Gal3st1	5.05542
Tsc22d1	Gm6543	5.05363
Zfp113	Mphosph9	5.05305
Zfp182	Gm12097	5.05263
Id2	Ubc	5.04916
Gm14305	Alad	5.04803
2610044O15Rik8	Spock2	5.04776
Etv4	Acsbg1	5.04471
Smad2	Osbpl11	5.0435
Zfp60	Rap1gap	5.04288
2610044O15Rik8	Ptprb	5.04283
Blzf1	Socs1	5.04042
Crebzf	Slitrk3	5.03964
Zfp157	Mgat5b	5.03939
Zfp36l1	Bcl2a1b	5.03845
Smarca1	Pik3r6	5.03722
Mga	Gm9497	5.03565
Fos	Mafb	5.03522
Zfp318	Pi4k2b	5.0335
Zfp871	Gm17036	5.02722
Nr2f2	Vtn	5.02575
Ddit3	Fam71a	5.02525
9130019O22Rik	Sptbn1	5.02325
Tbx3	Ly6c1	5.02235
Clock	Lyve1	5.02128
Arid4b	Cst3	5.01961
Zfp266	Celf4	5.0182
Zfp687	Zhx1	5.01626
E2f6	Pik3cb	5.01553
Jun	Apobec2	5.01398
Egr1	Mapkapk2	5.01384
Prdm1	Srgn	5.01326
Zfp712	Pde4c	5.0069
Pou3f1	Slc6a9	5.0069
Nr1d2	Ptprz1	5.00599
Hhex	Golgb1	5.00477
Crebzf	Ston2	5.00396
Zbtb46	Aig1	5.00276
Rfx4	Cdc42ep4	5.00233
Mga	Spata7	5.00143
Zfp36l1	Rnf19b	5.00008
Gzf1	Mfap1a	4.99882
Tsc22d1	Cachd1	4.99858
Hdx	Epha4	4.99834
Mbd1	Trmu	4.99813
Jund	Ccl3	4.99801
Zfp60	Nectin3	4.99714
Zbtb17	Cdk2ap1	4.99688
Peg3	Zbtb7c	4.99652
Blzf1	Gm7384	4.99561
Zfhx4	Ntsr2	4.99365
Zfp260	Kdelc2	4.98997
Zfp511	Gm38248	4.98708
Zfp24	Hes1	4.98398
Paxbp1	Gm15832	4.98302
Max	Adipor1	4.98198
Foxo6	Dnal1	4.98119
Zfp266	Snrnp200	4.97971
Myt1l	Gm38375	4.97527
Etv6	Sri	4.9752
Klf13	4930426D05Rik	4.97491
Pax5	4930426D05Rik	4.9707
Zbtb7a	Dynlt3	4.96986
Arid4b	Gm11363	4.96928
Crebzf	Grsf1	4.96673
Zfp760	Tmem80	4.96557
Hes6	Pcdh1	4.96492
Klf13	H2-Eb1	4.9647
Egr1	Rcan1	4.96451
Zfp58	Anapc15	4.96366
Hes1	Cox20-ps	4.96275
Zbtb17	Eif3h	4.96187
Sp9	Ecsit	4.96107
Zfhx4	Lppos	4.95757
Zfp951	Fam71f2	4.95496
Baz2b	Clip1	4.9534
Stat5b	Ache	4.95301
Arid4a	Id2	4.95183
Thap2	Cd27	4.95162
Zfhx4	Gm5446	4.95141
Cebpd	Nr6a1	4.94796
Sox1	Ttyh1	4.94769
Nr4a1	Fosb	4.94745
E2f6	Icosl	4.94725
Zfpm1	Gm11944	4.94714
Egr1	Akr1c13	4.94694
Paxbp1	Lyve1	4.94686
Pou2f2	Gm15770	4.94574
Tsc22d1	Dvl3	4.94432
Msx1	Gm24379	4.94428
Zfp36l1	Tmem212	4.94355
2610044O15Rik8	Ptpn23	4.9434
Ttf1	Bloc1s3	4.94241
Zfp62	Rbm47	4.94135
Zfp318	Dab2	4.94123
Creb3l2	Atad5	4.94118
Tsc22d1	Gm4879	4.94108
Clock	Pcdh15	4.93833
Zfp58	Gm26733	4.93773
Sox2	Mkrn2	4.93757
9130019O22Rik	1810058I24Rik	4.93744
Pou2f2	1700064M15Rik	4.93314
Arid4b	Igdcc3	4.93166
Zfp2	Dfna5	4.93079
Lef1	Lockd	4.93051
Tsc22d1	Pltp	4.92975
Sox2	Arsk	4.92518
Clock	Gm9174	4.9248
Creb3l2	Tnfrsf13b	4.92456
Zfp251	Ntn1	4.92427
Zfp445	Psmd7	4.92026
Rora	A330076H08Rik	4.91986
Id1	Cd93	4.91985
E2f4	Scn2a1	4.91723
Zfp157	C230062I16Rik	4.91647
Nr2f2	Tbx3os1	4.9162
Pou2f2	1810011O10Rik	4.91251
Yeats4	Ppm1d	4.90988
Etv6	H2-Eb1	4.90849
Zbtb7a	Gtpbp1	4.90841
Tsc22d3	Def6	4.90801
Fos	Rsrp1	4.90547
Nr4a1	Top1	4.90411
Zbtb6	Trib3	4.90141
Mbd1	Cenpn	4.90131
Smarca1	2010204K13Rik	4.90128
Mafb	Mt1	4.90108
Zbtb40	Gbf1	4.89943
Id1	Tmem231	4.89673
Myt1l	Tug1	4.89408
Klf13	Gm43597	4.89092
Clock	Bub3	4.89012
Zfp60	Fkbp3	4.88881
Zfp266	Sri	4.88751
Jund	Bod1l	4.88657
Rere	Tmem240	4.88423
Sox2	D330050G23Rik	4.882
Tshz1	Ept1	4.88135
Zfp984	Slc3a2	4.88053
Zkscan1	Ppp2r2a	4.8803
Zfp318	Ankrd13c	4.87852
Zfp467	Fam192a	4.87634
Mbd1	Efna4	4.87305
Hivep3	Mfhas1	4.87208
Zfp697	Nptn	4.87166
Arid4a	Etaa1	4.8715
Blzf1	Plp1	4.87139
Zfp2	Mrps15	4.86929
Zfp871	Enpp1	4.86697
Zfp974	Islr2	4.86576
Zbtb7a	Vps13a	4.86535
Zfp422	Ache	4.86485
Zfp511	Atg12	4.86443
Prdm1	Intu	4.86379
Zfp426	Ybey	4.86378
Nfib	Nlgn1	4.8623
Tsc22d3	Xpo4	4.8593
Zmiz2	Ppfia2	4.85927
E2f4	Phactr1	4.85719
Zbtb6	Trio	4.85619
Klf6	Gm6044	4.85331
Zbtb1	Cenpm	4.84852
Zfp318	Mgl2	4.84749
Atf1	Rhbdd2	4.84676
2610044O15Rik8	Mfsd6l	4.84664
Nr4a2	Lrrcc1	4.84528
Zfp612	Oma1	4.84513
Egr1	Gm37060	4.84306
Zfp729a	Susd5	4.84273
Smad7	Ubox5	4.84186
Pax5	Etv6	4.84182
Zfp955a	Stmn3	4.84019
Zbtb33	Dhrs13os	4.84009
Rora	Cldn5	4.83854
Zfp318	Pirb	4.83761
Zbtb20	Gm26799	4.83672
Zfp955a	Slc38a1	4.83545
Zfp612	Ntn1	4.83453
Zfp101	Agt	4.83445
Nr2f2	Rps11-ps3	4.83435
Clock	Fcna	4.83351
Tsc22d1	Flt1	4.83071
Tsc22d1	St6galnac4	4.82884
Sox1	2610024D14Rik	4.8281
Pura	Lin7a	4.8263
Rreb1	Esf1	4.82521
Nkx6-2	Ptprz1	4.82433
Zfp260	Abhd5	4.82363
E2f4	Gm20498	4.82207
Zfp74	Runx2	4.82023
Zbtb7b	Agk	4.8199
Tsc22d1	Cldn5	4.81965
Nr6a1	Csrp2bp	4.81923
Atf1	Sema3d	4.81894
Zfp60	Bmp1	4.81658
Id2	Gm12663	4.81577
Zbtb6	Gm9377	4.81509
Atf1	Plekhh1	4.815
Mlxipl	Pus3	4.8145
Arid4b	Spock2	4.81379
Zfp74	Zfp318	4.81335
Gtf2ird1	Lpar1	4.81121
Rreb1	Tpk1	4.81056
Zfp871	Sh2d5	4.80929
Pax5	Polm	4.80768
Gatad2b	Syt12	4.80765
Klf13	Cdyl2	4.8036
Gatad2b	Trmu	4.80283
Ikzf2	A430033K04Rik	4.80207
Zfp24	Ephb6	4.80112
Zfp422	Bre	4.80042
Zbtb7b	Gm17690	4.79907
Sox2	Lman1	4.79791
Gtf2ird1	Gm29183	4.79751
Hes1	Plek	4.79725
Zhx1	Gsg2	4.79708
Klf9	Gstm4	4.79636
Zfp386	Serpinb6b	4.79564
Zfp715	Gm7984	4.79356
Zfp426	G6pc3	4.79241
Klf6	Phip	4.7922
Zfp251	Prkdc	4.78857
Dbp	Arpc5l	4.78697
Zfpm1	Gm13038	4.78674
Trps1	Col1a1	4.78658
Sp3	Abcf1	4.78436
Zfp760	Nqo2	4.78411
Mlxipl	Actb	4.78304
Arid4a	Runx2	4.78075
Nkx6-2	Itih3	4.78008
Tsc22d3	Ropn1l	4.77948
Zfp53	Pyhin1	4.77592
Nkx6-2	Pde4c	4.7755
Foxo6	9130401M01Rik	4.77479
Jund	Tnf	4.77374
Zfp953	Mir684-2	4.7725
Atf3	Cxcl2	4.7705
Plek	Kyat3	4.77026
Tfb1m	Rab2b	4.76974
Zfp935	Gm8807	4.7681
Zfp367	Hmmr	4.76767
Nr1d2	Gm13171	4.76455
Jun	Cited2	4.76362
Tsc22d1	Oxnad1	4.7623
Zbtb46	Ube4bos1	4.76128
Zfp945	Trac	4.75825
Zfp251	Scmh1	4.75669
Fos	Wasl	4.75666
Foxo6	Nudt11	4.75411
Stat1	Oxld1	4.75346
Tshz1	Stmn3	4.75231
Klf9	Apod	4.74642
Mga	Gm43843	4.74596
Zfp24	Calcr	4.7458
Jun	Bmp7	4.74515
Zfp142	Ap1s1	4.7448
Nfib	Bcl2a1a	4.74452
Egr1	Plp1	4.74438
Fos	Gm5759	4.74411
Mbd2	Zfp142	4.7435
Nr2f2	Gnaz	4.74215
Arid4b	Rap1gap	4.7392
Peg3	Fcna	4.73619
Max	Pofut2	4.73266
Zfp36l1	Rinl	4.7319
Sox2	Gria2	4.73164
Zfp976	Zic1	4.72725
Paxbp1	Nes	4.72661
2610044O15Rik8	Xdh	4.72583
Jund	Dusp2	4.72568
Zfp592	Irf7	4.72445
Zfp74	Gm26542	4.72323
Clock	Nedd4	4.72205
Zbtb20	Grin2b	4.71922
Zfp36l1	Slx4ip	4.71752
Arid4a	Gm16124	4.71689
Zfp592	Senp8	4.71594
Zfp180	Jakmip2	4.7144
Zfp422	Tor4a	4.71265
Zbtb20	A930006K02Rik	4.71167
Zfp612	Wdr70	4.71125
Zfp157	Ttc3	4.71113
Mlxipl	Lpar6	4.71056
Zfp715	Tmem179	4.70729
Sox3	Rbbp7	4.7069
Gzf1	2810021J22Rik	4.70573
Rere	Trp53i13	4.70329
Zfhx4	Rpl26-ps2	4.70162
Zfp687	Amy1	4.70159
Ikzf2	Tmem240	4.69953
Zfp87	Gm37424	4.6994
Zfp101	Slco4a1	4.69754
Dlx5	Tmem104	4.69753
Cenpa	Hmmr	4.69648
Zfp36l1	Nr4a1	4.69382
Zfp62	Henmt1	4.69279
Stat1	Gm11363	4.69136
Zfp105	Fndc3a	4.69044
Zfp715	Krtcap3	4.6903
Tsc22d1	Fam129c	4.68884
Zfp266	Tpp1	4.68782
Mga	Bsg	4.6862
Zfp869	0610009B22Rik	4.68493
Zfp87	Cspp1	4.68452
Tef	Ccl4	4.68224
Zhx2	Xpo6	4.68154
Mafb	Acadsb	4.6814
Mis18bp1	Cenpa	4.67982
Ikzf5	Bcan	4.67813
Zbtb17	Dlx5	4.67795
Sox3	Scrn1	4.67792
Arid4b	Gm5093	4.6767
Zfp386	Fbxl20	4.67212
Zbtb48	Ednrb	4.67175
Zfp668	Epor	4.67118
Gatad2b	Hmbs	4.66927
Zfpm1	Senp8	4.66785
Zfp715	1500004A13Rik	4.66563
Hivep3	Vash1	4.66554
Rest	Gm38157	4.6648
Tbx3	Pltp	4.66341
Atf1	Tspan13	4.66303
Zfp687	2810405F17Rik	4.6619
Zfp592	Zfp646	4.65874
Pias1	Pdcl	4.65868
Jun	Hspa1a	4.65811
Hivep3	Efna4	4.6562
Zfp148	Mrps15	4.6559
Prdm1	Plek	4.65466
Nkx6-2	Mtss1l	4.65439
Zfp318	Gm5051	4.65431
Myef2	Neu4	4.65124
Foxq1	Gm684	4.65117
Klf6	Zfp36	4.64977
Zfp873	Mterf2	4.64938
Baz2b	Gm6044	4.64932
Zfp36l1	Ppp1r3fos	4.64863
Gm14305	1810030O07Rik	4.6485
Pou3f3	Gm12758	4.64534
Paxbp1	1810009A15Rik	4.64237
Tsc22d1	Ankrd11	4.64194
Zfp113	Gm37860	4.64061
Hes1	Rhbdd2	4.64056
Zbtb26	Crkl	4.63908
Nr4a1	Syt12	4.63861
Foxb1	Marveld1	4.6376
Mbd1	Socs1	4.6376
Ikzf5	Fzd4	4.63759
Zbtb17	Zfpm1	4.63699
Etv4	Gm26799	4.63644
Zfp142	Etfdh	4.63626
Akna	Pip4k2b	4.63538
Nr4a3	Jun	4.63399
Etv6	Serpinb1a	4.63213
Zfp658	Rgs16	4.63091
E2f6	Rpusd4	4.62969
Nr6a1	Esf1	4.6285
Zbtb26	Mfsd4b4	4.62812
Stat1	Rnf150	4.62797
Zfp668	Podxl	4.62631
Nkx6-2	Slc4a4	4.62346
Zfp113	Ahrr	4.62332
Zfp260	D130019J16Rik	4.62207
Zfp869	B3gntl1	4.62185
Hivep3	Gria4	4.62137
Sox3	Arhgap19	4.6213
Zfp58	Cd74	4.62127
Akna	Gm20371	4.61856
Mbd1	Angptl4	4.61771
Mkrn2	Ap1s1	4.61766
Zfp729a	1500009L16Rik	4.61539
Gm14305	Poll	4.61498
Arid4b	Tlr3	4.61497
Smad2	Ndufaf4	4.61485
Zkscan17	Hsp90ab1	4.6148
Zfp318	Frmd8	4.61462
Klf5	Dnal1	4.61277
Zfp74	Uhrf1	4.61198
Zbtb20	Trp73	4.6108
Zfp658	Gm8181	4.61021
Rreb1	Spock1	4.60987
Id2	Ier2	4.60946
Zfp62	Ccdc91	4.60899
Zfp712	Gtf2b	4.60775
Hes1	Psmb9	4.6064
Zbtb1	Map4k1	4.60524
4930522L14Rik	Ptprf	4.60507
Mis18bp1	Utp23	4.60327
Zfp715	4930481B07Rik	4.60327
Mbd2	Shcbp1l	4.59969
Rest	RP23-372N15.4	4.59861
Id1	Emcn	4.59606
Aebp2	Rnf32	4.59561
[truncated: 164,340 more rows]

## Sheet: Microglia_netowrk_enhanced
TF	target	score2
Nr4a1	Il1a	132.231
Plek	Atf3	113.91
Atf3	Zfp36	112.396
Atf3	Plek	109.014
Nr4a1	Ccl4	99.7942
Atf3	Btg2	89.8061
Nr4a1	Tnf	85.3111
Nr4a1	Icam1	71.814
Nr4a1	Gadd45b	69.6205
Nr4a1	Tnfaip3	67.9088
Nr4a1	Il1b	65.0569
Atf3	Fos	61.7825
Fos	Ccl3	57.9721
Fos	Atf3	57.4162
Egr1	Ccl4	57.0475
Jun	Atf3	56.7776
Nr4a1	Bcl2a1b	56.2544
Egr1	Atf3	55.5561
Nr4a1	Ier2	55.3548
Nr4a1	Nlrp3	54.2678
Mafb	Rgs2	54.001
Egr1	Ier2	53.9431
Plek	Zfp36	52.7131
Plek	Ccl4	52.5385
Atf3	Jun	50.8236
Plek	Btg2	50.6447
Atf3	Nlrp3	49.9176
Fos	Hsp90ab1	49.3957
Jun	Zfp36	48.9871
Egr1	Jun	48.778
Plek	Il1a	48.1829
Nr4a1	Ccrl2	47.5344
Nr4a1	Plek	46.6763
Atf3	Ubc	46.0716
Plek	Nr4a1	45.4895
Egr1	Nr4a1	45.4396
Plek	Tnfaip3	44.976
Fos	Jun	43.6473
Egr1	Tnf	41.1734
Plek	Tnf	41.0351
Jun	Fos	40.9881
Atf3	Hsp90ab1	39.5075
Jun	Egr1	39.4474
Fos	Zfp36l1	39.3361
Plek	Cd14	39.1402
Atf3	Ccl3	39.1392
Plek	Ccl3	38.8836
Fos	Plek	38.0618
Plek	Ifrd1	37.4972
Fos	Mafb	37.465
Egr1	Zfp36	37.1451
Atf3	Ccl4	35.6932
Plek	Il1b	35.6111
Atf3	Dusp1	35.467
Nr4a3	Ifrd1	35.1724
Jun	Btg2	34.5254
Plek	Hsp90ab1	33.833
Nr4a1	Cd14	33.5005
Zfp36l1	Fos	33.4198
Nr4a1	Egr1	33.1165
Plek	Egr1	33.035
Atf3	Il1a	32.986
Fos	Fosb	32.8222
Atf3	Egr1	32.0624
Atf3	Adamts1	31.3424
Egr1	Fos	31.2917
Fosb	Il1a	31.2161
Egr1	Ubc	31.1555
Fos	Btg2	29.7182
Fosb	Chd4	29.316
Foxq1	Ly6c1	29.2067
Egr1	Fosb	28.8585
Fosb	Ifrd1	28.6845
Plek	Ubc	28.3593
Plek	Nlrp3	27.7383
Arid4a	Mafb	27.7139
Fosb	Dusp1	27.4374
Fos	Zfp36	27.4162
Atf3	Tnf	27.4012
Plek	Fos	27.3738
Fos	Egr1	26.6786
Nr4a1	Rcan1	26.5743
Atf3	Ier2	26.173
Zfp36l1	Mafb	26.1355
Plek	Zfp36l1	25.8866
Id1	Ly6c1	25.82
Fosb	Fos	25.4338
Jun	Sgk1	25.4081
Mafb	Arid4a	25.1606
Mafb	Zfp36l1	25.1574
Atf3	Nr4a1	25.0686
Nr4a1	Ubc	24.8363
Egr1	Plek	24.7733
Mafb	Hsp90ab1	24.7468
Atf3	Tnfaip3	24.7057
Plek	Rnf19b	24.4855
Zfp983	Rpl5-ps1	24.4791
Plek	Srgn	24.4484
Pou2f2	Gm15778	24.3169
Zfp983	Gm12565	24.2685
Egr1	Il1a	24.2045
Atf3	Icam1	24.1669
Pou2f2	Gm37963	24.1145
Plek	Ccl12	23.9092
Fos	Rgs2	23.8391
Nr4a1	Srgn	23.6274
Fosb	Egr1	23.6194
Nr4a1	Fosb	23.2897
Gm14305	Eldr	23.1572
Mafb	Fos	22.8871
Egr1	Tnfaip3	22.8236
Plek	Bcl2a1b	22.6315
Fos	Ifrd1	22.4481
Egr1	Sgk1	22.4319
Pou2f2	Gm15770	22.252
Gm14305	Gm5468	22.0053
Zfp36l1	Plek	21.8763
Nr4a1	Gpr84	21.8541
Pou2f2	Celsr3	21.7591
Fos	Kdm6b	21.4826
Klf2	Rgs2	21.4356
Plek	Dusp1	21.2214
Atf3	Fosb	21.1989
Pou2f2	Lrrc27	21.0937
Zfp983	Gm20445	20.9611
Jun	Plek	20.8378
Egr1	Btg2	20.8102
Egr1	Ccl3	20.7418
Smarca1	Stmn3	20.7316
Fosb	Nlrp3	20.6763
Mafb	Ccl3	20.6075
Plek	Chd4	20.3938
Zfp36l1	Ccl3	20.3879
Pou2f2	Doc2a	20.2682
Plek	Gadd45b	20.1036
Zfp983	Tomm6	20.1012
Bhlhe41	Rsrp1	19.7798
Plek	Rcan1	19.5554
Nr4a1	Atf3	19.5462
Atf3	Sgk1	19.3466
Fosb	Nr4a1	19.321
Pou2f2	Gm6291	19.2925
Jun	Ubc	19.1464
Zfp36l1	Rgs2	19.1037
Egr1	Gadd45b	19.0824
Zfp983	Adgrv1	19.0808
Zfp36l1	Hsp90ab1	19.0555
Nr4a1	Cdkn1a	19.0151
Plek	Icam1	18.2848
Mafb	Jun	17.9948
Id2	Kyat3	17.9718
Pou2f2	Ppp1r3fos	17.6268
Fos	Ubc	17.4959
Zfp157	Trip11	17.3871
Atf3	Ccrl2	17.3006
Plek	Ccrl2	17.1905
Fosb	Jund	17.1772
Gm14305	G0s2	17.1318
Atf3	Cd14	16.959
Nr4a1	Arl5c	16.7857
Plek	Cdkn1a	16.7787
Nr4a2	Il1b	16.6724
Nkx6-2	Ntsr2	16.6145
Fosb	Ccl4	16.5166
Ahctf1	Zfp112	16.3642
Fosb	Atf3	16.306
Tsc22d1	Ly6c1	16.2927
Gm14305	Rapgef4	16.2737
Zfp292	Tnrc6b	16.2485
Egr1	Ccrl2	16.1899
Plek	Jun	16.1476
Fosb	Icam1	16.1193
Foxq1	Sema3c	16.1071
Foxq1	Pltp	16.0749
Zfp976	Ubap2	16.0386
Zfp386	Ccnt2	16.023
Nr4a1	Nfkbid	15.8499
Klf6	Socs3	15.8443
Foxq1	Tsc22d1	15.8178
Pura	Gm14305	15.8075
Cenpa	Slc9a3r1	15.8033
Sox2	Fabp7	15.7962
Zfp59	Hpcal4	15.7365
Mafb	Dnajb1	15.7324
Zkscan17	Panx2	15.6675
Ahctf1	Klf2	15.6647
Fos	Adamts1	15.2009
Zfp36l1	Fosb	15.1673
Jun	Mafb	15.0766
Nr4a1	Chd4	14.8526
Zfp668	Cdhr4	14.8505
Sox2	Ntsr2	14.829
Mlxipl	Slc9a3r1	14.7755
Fosb	Ubc	14.7679
Egr1	Icam1	14.5962
Id1	Flt1	14.555
Bhlhe41	Gm9497	14.5515
Nr4a1	Btg2	14.55
Nr4a1	Socs3	14.5208
Arid4a	Top2a	14.5093
Zfp69	Zhx2	14.4866
Id2	Dusp1	14.3094
Nr4a1	Rnf19b	14.2363
Nr4a3	Rcan1	14.1798
Zfp36l1	Ifrd1	14.0931
Jun	Fosb	13.974
Nr4a1	Dusp2	13.9401
Plek	Kdm6b	13.9017
Cenpa	Top2a	13.7817
Fos	Dusp1	13.7778
Nr4a1	Hsp90aa1	13.7675
Zfp148	Rassf5	13.7532
Cenpa	Cenpe	13.5673
Fosb	Zfp36l1	13.5596
Id1	Tsc22d1	13.5433
Atf3	Socs3	13.4784
Atf3	Bcl2a1b	13.4745
Nr4a1	Ifrd1	13.4713
Smad7	Sgcb	13.4345
Zfp687	Gm43843	13.4097
Jun	Klf2	13.3714
Ahctf1	Tbx1	13.3662
Tfcp2	Ccnt2	13.2281
Cebpd	Stx5a	13.2228
Zfp951	Gm26857	13.1202
Klf4	Fosb	13.0754
Tfcp2	Hsph1	13.0518
Pou3f3	Parp16	13.0299
Jund	Ifrd1	12.9879
Aff1	Hsph1	12.9716
Mbd2	Tsc22d1	12.9567
Nr4a1	Ccl12	12.8364
Nr6a1	Igf2bp3	12.785
Etv6	Trp53rkb	12.7626
Klf13	4930426D05Rik	12.7526
Egr1	Zfp36l1	12.7398
Gli2	Slc7a10	12.7273
Egr1	Chd4	12.6965
Egr1	Kdm6b	12.6789
Zhx1	Steap3	12.6021
Zfp251	Mmp17	12.6001
Zkscan17	Gm37289	12.582
Egr1	Ppp3cb	12.5685
Zbtb40	Ccnt2	12.5533
Zfp292	Rassf5	12.5461
Fos	Pim1	12.5433
Plek	Ier2	12.5432
Rere	Tfb2m	12.5141
Gli2	Gja1	12.4689
Zfp36l1	Atf3	12.4425
Zfp36l1	Enkd1	12.4009
Nr4a1	Zfp36	12.396
Fosb	Cd14	12.3819
Id1	Mfsd6l	12.3211
Arid4a	Rgs2	12.2778
Tshz2	Birc6	12.2759
Hivep3	Ubap2	12.2582
Creb3l2	Cenpm	12.2163
Jun	Zfp36l1	12.1942
Gli2	Ntsr2	12.1572
Zfp36l1	Kdm6b	12.0493
Zbtb7a	Dynlt3	12.0363
Tsc22d3	Rsrp1	12.0214
Zfp119a	2310058D17Rik	11.9422
Smad2	Ccnt2	11.8712
Elf1	Zfp467	11.8541
Foxq1	Itm2a	11.8474
Id1	Ly6a	11.7584
Smarca1	Peg3	11.758
Zfp668	Mtfmt	11.7325
Smad2	Gm5759	11.7066
Zfp715	Sprtn	11.7052
Tshz2	Sema3c	11.6776
Jun	Nr4a1	11.6744
Smad2	Cyp7b1	11.6612
Dbp	Dmd	11.6473
Zhx1	Zfp964	11.6268
9130019O22Rik	Dcdc2a	11.6243
Zbtb7a	Brd2	11.6207
Smad2	Akr1c13	11.6176
Smad2	Itga10	11.6058
Tmf1	Btbd3	11.5932
Zfp60	Dpysl3	11.5858
Fosb	Hsp90ab1	11.5677
Mafb	Blnk	11.567
Jun	Ier2	11.5614
Atf3	Chd4	11.5609
Egr1	Hsp90ab1	11.5299
Rreb1	Gm16303	11.5211
Zfp36l1	Blnk	11.4781
Nr4a1	C5ar1	11.4742
Zic4	Dlg5	11.4297
9130019O22Rik	Naa16	11.4236
Tsc22d1	Susd5	11.3998
Egr1	Dusp1	11.3981
Smad7	Tnf	11.3975
Dlx1	Prss36	11.3763
Egr1	Srgn	11.3252
Zfp668	Gm29170	11.3146
Atf3	Ifrd1	11.3142
Pura	Asxl2	11.3048
Egr1	Il1b	11.2469
Mlxipl	Peli2	11.2458
Zfp36l1	Gabra4	11.2201
Zfp318	Bcl7a	11.2142
Zfp984	9930104L06Rik	11.2027
Nkx6-2	Slc7a10	11.1909
Zhx1	Gm17068	11.1881
Msx1	Slc7a10	11.1713
Msx1	Ntsr2	11.1503
Sox2	Gja1	11.1273
Yeats4	Slc9a3r1	11.1212
Tmf1	Fndc3a	11.1059
Jun	Tnf	11.103
Klf9	Galnt15	11.0989
Fosb	Tnf	11.0897
Id1	Slco1a4	11.0528
Fosb	Gadd45b	11.0303
Zfp112	Gm11645	11.0189
Jun	Rgs2	10.9847
Pax5	Sbk1	10.9686
Zhx2	Ttc30a1	10.9548
Plek	Fosb	10.9457
Rfx4	Aldoc	10.942
Arid4a	Hsp90ab1	10.931
Fosb	Rnf19b	10.9005
Zfp260	Abhd5	10.8805
Zfp36l1	Cxcl2	10.8442
Tsc22d1	Sdk1	10.8228
Hdx	Ntng1	10.8021
Ddit3	Kdm6b	10.7978
Tsc22d3	Arid4a	10.7907
Nr4a3	Gadd45b	10.7554
Jund	Kdm6b	10.7536
Fosb	Bcl2a1b	10.7431
Smad7	Pfkfb3	10.7362
Jun	Nfkbid	10.7338
Smad2	Ptchd1	10.7212
Klf6	Klf2	10.7114
Zfp318	Gm16519	10.7031
Zfp251	Sema5a	10.6833
Zfp142	Peli2	10.6599
Fosb	Ier2	10.64
Zfp260	Lrch2	10.6335
Id1	Paqr5	10.6308
Zbtb1	Rsrp1	10.6238
Atf3	Gadd45b	10.6118
Nr4a3	Icam1	10.5969
Egr1	Bcl2a1b	10.5962
Zmiz2	Casc4	10.5841
Pax5	Gm15921	10.5329
Mafb	Bcl2a1b	10.5311
Tmf1	Peli2	10.4997
Cebpd	Nr6a1	10.4969
Ttf1	Ube2e3	10.4787
Fosb	Kdm6b	10.4774
Tbx1	Zfp112	10.4744
Klf6	Icam1	10.4698
Nr4a2	Rcan1	10.4647
Hivep3	Tnnt1	10.4607
Egr1	Ifrd1	10.4549
Egr1	Per1	10.4378
Klf2	Mamdc4	10.412
Klf6	Ccl4	10.3977
Zfp142	Ube2e3	10.3907
Tmf1	Ndufa4l2	10.3867
Atf3	Zfp36l1	10.3845
Pou2f2	Ino80dos	10.3659
Creb3l2	Pex10	10.3587
Arid4a	Nr4a1	10.3457
Id1	Akr1c14	10.3457
Dlx5	Zfp953	10.3324
Epas1	Ly6c1	10.3297
Atf3	Klf2	10.2767
Plek	Adamts1	10.2638
Zfp113	4930481B07Rik	10.25
Myef2	Bfsp2	10.1963
Zfp771	Zfp783	10.1955
Jun	Hsp90ab1	10.1922
Zfp668	Lrrc48	10.1805
Nr4a1	Sgk1	10.1525
Zfp964	Tubd1	10.15
Klf2	Jun	10.1488
Zfp687	Gm17068	10.1358
Zmiz2	Il1b	10.1352
Smarca1	Ptprn2	10.125
Etv6	Gm15991	10.1037
Paxbp1	Gm20498	10.1009
Zfp251	AV356131	10.0965
Hdx	Stmn3	10.0836
Klf2	Fos	10.0556
Sox2	Lrrc7	10.0481
Cenpa	Tuba1c	10.0283
Zkscan17	Gm8419	10.0218
Crebrf	Kti12	10.0218
Zfp112	D230017M19Rik	10.0182
Zfp60	Gm12632	10.0182
Jun	Bcl2a1b	10.0176
Zbtb26	Gm11944	10.0116
Mafb	Eif5b	10.0002
Zfp976	Dlg5	9.99126
Nr1d1	D230025D16Rik	9.98188
Mbd1	Tia1	9.96819
Id1	Nxpe4	9.96438
Zbtb7b	Gm19287	9.95033
Foxq1	Spock2	9.93827
Aebp2	Cdkn1a	9.92024
2610044O15Rik8	Ocln	9.8951
Zbtb20	Hsph1	9.87748
Ahctf1	Fbxo27	9.85865
Myt1l	Nupr1l	9.80909
Zfp386	Gm684	9.80638
Zfp687	Steap3	9.79208
Id2	Zfp983	9.79182
Epas1	Flt1	9.77526
Jun	Ccl3	9.75104
2610044O15Rik8	Tmem231	9.73417
Clock	Gm4951	9.73074
Trp53	Ccdc88a	9.72756
Zbtb40	1810058I24Rik	9.70193
Tsc22d1	Ly6a	9.69923
Lef1	Top2a	9.6966
Zfp142	Etfdh	9.6944
Zfp251	Zfp715	9.68619
Zfp715	Gm9497	9.67164
Smad2	Zfp119a	9.67155
Zkscan1	Tsc22d1	9.66366
Zfp715	Vps52	9.65901
Cebpd	Trnt1	9.65309
Nr1d2	4933407K13Rik	9.6441
Zkscan1	Gm43597	9.63835
2610044O15Rik8	Wwtr1	9.63593
Zfp24	Cntnap1	9.62652
Creb3l2	Evl	9.62227
Nr1d1	Sgcb	9.61933
Mlxipl	Ndufa4l2	9.61576
2610044O15Rik8	Mfsd6l	9.60699
Atf3	Rsrp1	9.60168
Fosb	Tnfaip3	9.59052
Zfp148	Ak9	9.56056
Zfp251	Cspg4	9.55459
Hes6	Rilpl1	9.55303
Zfp712	Tbx3os1	9.54528
Tbx1	Fbxo27	9.54432
Id1	Slc52a3	9.5404
Egr1	Nlrp3	9.53396
Zfp292	Smap1	9.50631
Nr1d2	Syt12	9.48262
Zfp182	Zfp715	9.47662
Zfp712	Col5a2	9.44551
Zfp422	Gm14295	9.44141
Zfp53	Cenpe	9.42197
Mlxipl	Klhl8	9.4207
Etv4	9330154J02Rik	9.4004
Zbtb20	Zc3h8	9.39236
Tcf7	Top2a	9.36831
Zfp112	Tbx1	9.36568
Pou3f3	Gm13493	9.3579
Zkscan17	Apba2	9.34908
Elf1	Eny2	9.33968
Irf1	Csf1	9.31041
Atf3	Sept7	9.29828
Sox2	Gria2	9.2963
Fosb	Ccl3	9.27627
E2f4	Gpr17	9.27409
Zfp697	Gm26890	9.27233
Tmf1	Rgs2	9.27093
Tsc22d1	Lnx1	9.26743
Klf13	Sorcs3	9.26011
Egr1	Cd14	9.22585
Zfp53	Top2a	9.22365
Prdm1	Gripap1	9.21825
Fosb	Jun	9.20716
Nr4a1	Dusp1	9.20534
Arid4b	Slc25a40	9.2042
Zbtb40	Gm12230	9.19165
Nr4a3	Ccl9	9.18838
Mlxipl	1700028J19Rik	9.18594
Zic1	Ubap2	9.18568
Zfp59	Gpr17	9.18505
Fosb	Plek	9.17227
Zfp467	Rbm26	9.16823
Zfp62	8430422M14Rik	9.15667
Zmiz2	Gm12230	9.153
Plek	Gpr84	9.12341
Atf3	Dusp2	9.12138
Klf6	Gm20517	9.11646
Zhx1	Gm43843	9.1052
Zfp729a	Pcdhgc5	9.08968
Zfp445	Cetn2	9.08706
Hes1	Pik3ca	9.08678
Zfp36l1	Btg2	9.07891
Mis18bp1	Nupr1l	9.0607
Mier3	Rnf24	9.05636
Rere	Mboat2	9.04905
Mbd2	Shcbp1l	9.0355
Atf1	Rasal1	9.02831
Id1	Pltp	9.02053
Ikzf5	Fopnl	9.01571
Zfp609	Gdpd2	9.00977
Arid4a	Ccl4	8.96915
Jun	Socs3	8.96903
Zfp62	Nova1	8.9561
Fos	Klf2	8.94977
Cebpd	Gm25596	8.94115
Plek	Mapkapk2	8.93934
Zfp318	Gm26676	8.93755
Rest	Ccnd3	8.92324
Zfp668	Epor	8.91454
Mis18bp1	Top2a	8.91264
Dbp	Xpo6	8.90602
Zbtb7b	Gm11363	8.90574
Zfp715	Gm15425	8.88428
Zfp964	Gm15850	8.88376
Zbtb20	Rgs2	8.86545
Fosb	Ccrl2	8.85582
Smarca1	Zswim5	8.8551
Jund	Fosb	8.85008
Arid4a	Lockd	8.8411
Plek	Vps52	8.82208
Hivep3	Nalcn	8.80905
Fosb	Btg2	8.79483
Zfp945	BC043934	8.79467
Pax5	1700007L15Rik	8.77673
2610044O15Rik8	Gm43254	8.77626
Zkscan17	Thnsl2	8.77136
Zbtb33	Fstl5	8.77008
Fosb	Gpr84	8.76588
Bhlhe41	Gm7984	8.7525
Klf2	Eml4	8.7396
Zfp367	Pltp	8.73378
Tmf1	Smc1a	8.71434
Akna	Mterf1a	8.69235
Rfx4	Cdc42ep4	8.68756
Irf7	Gm20342	8.68006
Nr4a3	Txnrd1	8.67405
Mafb	Fyb	8.67211
Mga	Gm694	8.67073
Zfp715	Snhg8	8.653
Zkscan17	Lpar6	8.65103
Zkscan17	Slc6a17	8.64046
Dnajc1	Zfp148	8.6359
Egr1	Mafb	8.62739
Nr6a1	1700064M15Rik	8.60193
Pax5	H2-Aa	8.59887
Arid4a	Tuba1c	8.59404
Zfp422	Gm16907	8.59156
Zic1	Gm37943	8.57793
Zfp467	Gm26882	8.57584
Zfp668	Ntsr2	8.56468
Smarca1	Dlg2	8.55331
Gtf2ird1	Mmab	8.54748
Plek	Rsrp1	8.54497
Crebzf	Kcnmb4	8.54348
Bhlhe41	Gm13187	8.5379
Arid4b	Hsp90aa1	8.5339
Nfya	Spef1	8.5299
Zfp12	Gm5141	8.52368
Id1	Cxcl12	8.51725
Klf5	Ecsit	8.51294
Tsc22d1	Slc16a10	8.5067
Zfp712	Gripap1	8.50662
Trp53	Efna4	8.50279
Mafb	Gpr84	8.50175
Thyn1	Henmt1	8.4995
Nr4a1	Adamts1	8.49782
Paxbp1	Gm11423	8.48995
Egr1	Gpr84	8.48644
Atf3	Srgn	8.48087
Zfp386	Ly6c1	8.47636
Zfp964	Thop1	8.47559
Gm14305	Slamf1	8.45175
Zfp62	Ino80dos	8.44988
Ahctf1	D230017M19Rik	8.44464
Runx2	Uhrf1	8.43724
Nr1d2	Gfm2	8.42999
Zbtb40	Casc4	8.42822
Smarca1	Nectin3	8.42242
Smarca1	Sptbn1	8.42036
Mafb	Nr4a1	8.41159
Peg3	RP23-383A10.9	8.3997
Smarca1	Sorbs2	8.39704
Zfp414	Slc38a11	8.38168
Fosb	Pim1	8.37709
Zfp426	Kpna6	8.37675
Smarca1	C230062I16Rik	8.35945
Mga	Ntng1	8.35597
Zfp36l1	Nr4a3	8.35388
Pax5	Serpinb1a	8.35316
Klf13	Cyth1	8.3517
Egr1	Cited2	8.35138
Rcor3	Slc35c1	8.33947
Zfp658	Tnnt1	8.32424
Id2	Slc25a40	8.2982
Zfp266	Gm12999	8.29316
Peg3	Fbxo22	8.29134
Klf9	Gm38375	8.28304
Nr4a1	Nr4a3	8.27997
Jun	Ccl4	8.2775
Tshz1	Stmn3	8.2741
Atf3	Rnf19b	8.25567
Zfp60	Slc38a11	8.2524
Mbd1	Ccdc88a	8.24927
Ahrr	Gm15432	8.23948
Zfp113	Robo1	8.23524
Elf1	Gm37780	8.23152
Fos	Ccrl2	8.22874
Egr1	Ccl12	8.21519
Tef	Gm38021	8.21052
Smad2	Cct6b	8.1992
Egr1	Adamts1	8.18994
Atf3	Cdkn1a	8.18915
2610044O15Rik8	Galnt11	8.18637
Stat5b	Ubtd1	8.17783
Nr2f2	Tbx3os1	8.16931
Myt1l	Trip11	8.16605
Jun	Il1a	8.15145
Fos	Cd14	8.14781
Blzf1	Gm3468	8.13482
Zfp445	Nrn1	8.11789
Smad2	Tkfc	8.11048
Atf3	Mafb	8.10919
Mafb	Il1a	8.10209
Arid4b	1810041H14Rik	8.09686
E2f6	Pik3cb	8.08513
Zfp729a	Susd5	8.08228
Mkrn2	Nr2f6	8.07906
Zfp953	Pcdh15	8.07049
Zfp984	Srpr	8.06993
Zbtb20	Chd9	8.06883
Zfp367	Tuba1c	8.06708
2610044O15Rik8	Akr1c14	8.05879
Id2	Sema3c	8.0549
Zfp157	Afap1l2	8.03595
Zfp871	Wdyhv1	8.03191
2610044O15Rik8	Cxcl12	8.01715
Arid4a	Fyb	8.00544
Jun	Dusp1	8.00049
Zfhx4	Ntsr2	7.99989
Zfp36l1	Dnajb1	7.9929
Tfcp2	Psd2	7.97495
Fosb	Clip1	7.97387
Klf5	Foxo6	7.96166
Nr2f2	Ifitm1	7.95498
4930522L14Rik	Enpp1	7.94246
Tada2b	Anks1b	7.93383
Zfp697	Gmps	7.92606
Tsc22d3	Sync	7.92301
Zfp748	Gm26532	7.92067
Fos	Cdkn1a	7.90864
Foxq1	Gm37101	7.90739
Plek	Mt1	7.90584
Zfp646	Pex10	7.89879
Irf1	Zbtb46	7.89837
Nr2f2	Zfp712	7.88657
Cebpd	Mtfmt	7.88541
Rcor3	Dynlt3	7.87738
Rreb1	Eif3h	7.86986
Zfp697	Fbxo17	7.86064
Baz2b	Lrrc48	7.85642
Sox3	Rgs16	7.84959
Pou3f3	Gm42413	7.84703
Tsc22d3	Zfp36l1	7.84059
Gtf2ird1	Zfp317	7.83991
Zfp748	D11Wsu47e	7.83018
Ahctf1	Cenpv	7.82989
Pou3f1	Gja1	7.82487
Plek	C5ar1	7.82273
AU041133	Kif27	7.80785
Zkscan17	Rps6kb2	7.79315
Klf13	H2-Aa	7.78179
Thap2	Gbp4	7.78082
Hes6	Zbtb1	7.77743
Zfp182	Gm12097	7.77528
Ahctf1	Sema3c	7.77484
Etv6	H2-Eb1	7.76329
Pias1	Zbtb1	7.76255
Hdx	Ina	7.74698
Etv6	1700007L15Rik	7.74232
Zfp318	Gm5051	7.73718
Nkx6-2	Acsbg1	7.73128
Klf6	Ifrd1	7.73105
9130019O22Rik	1810058I24Rik	7.72603
Zfp951	Gm42413	7.72469
Mbd1	Itpripl2	7.71832
Zfp984	Prr5	7.71782
Id1	Prkcz2	7.71551
Nr2f2	Sod3	7.70587
Zbtb48	Gm12663	7.70274
Rfx4	Gjb6	7.69813
Zfp74	Gpr27	7.6905
Tsc22d1	Gm6543	7.68512
Zfp105	Gm42829	7.6794
Pou3f3	Neu4	7.66859
Egr1	Zc3h13	7.66821
Zfp292	Tpp1	7.65702
Zfp951	Gm13493	7.65533
Klf6	Mterf2	7.654
Fosb	Adamts1	7.63718
Zfp692	Slc8a3	7.63646
Jun	Icam1	7.63591
Mafb	Gadd45b	7.63507
Pou2f2	Cdkn1a	7.6319
Thyn1	Rpl23a-ps2	7.62738
Crebzf	Slitrk3	7.61543
Smarca1	Arxes1	7.61188
Mafb	Cited2	7.60716
Zfp251	Rap1gap	7.59385
Klf6	Hemk1	7.59317
Etv4	Gm26799	7.59208
Pou2f2	Dusp1	7.58984
Zhx2	Fabp7	7.58541
Mbd2	Rassf9	7.5825
Zfp12	Spock2	7.57984
Zfp24	RP23-183A4.1	7.57932
Klf13	Tsc22d1	7.57631
Zic4	Adora2b	7.57462
Zbtb7a	Rims4	7.57058
Zfp59	Pard3	7.56905
Sox2	Heph	7.55997
Klf6	Fam111a	7.55875
Zfp157	Tsc22d1	7.5488
Zfp748	Enkd1	7.54415
Zfp53	Tcf7	7.5404
Cenpa	Tnrc6b	7.53925
Zfp729a	Vimp	7.53104
Arid4a	Jund	7.52344
Smarca1	Magi2	7.51906
Foxq1	Cldn5	7.50858
Tbx1	Spock1	7.50733
Zbtb1	Map4k1	7.50676
Pou3f1	Slc6a9	7.50539
Baz2b	Fcna	7.50055
Zfp182	Vps52	7.49846
Zfp955a	Stmn3	7.49348
Atf3	Il1b	7.48967
Smarca1	Scn8a	7.48888
Zkscan17	1700028J19Rik	7.4872
Crebzf	Gm5547	7.4847
Hes1	Nr6a1	7.48266
Smarca1	Tmem158	7.48007
Zfp292	Cdk7	7.46546
Nr4a1	Bag2	7.46342
Gli2	2610203C20Rik	7.46233
Smad7	Hoga1	7.44643
Klf13	1700007L15Rik	7.44569
Nr4a2	Cep85l	7.43941
Pias1	Gm4258	7.42971
Smad2	2310058D17Rik	7.42971
Trps1	2610203C20Rik	7.42548
Pou3f3	Rhbdd3	7.42026
Fosb	Socs3	7.42019
Baz2b	Mrpl18	7.41817
Klf6	Nr4a1	7.41575
Pura	Rad50	7.40822
Zfp467	Itpripl2	7.40242
Baz2b	Best1	7.39968
Smarca1	Arhgap26	7.39266
Zfp318	Mapkapk5	7.38944
Hhex	Gm28058	7.38923
Sp9	Gm7558	7.38435
Zfp609	Arl6	7.37954
Zfp668	Frmd3	7.37889
Mafb	Ccl4	7.37575
Klf9	Zfp105	7.37496
Arid4b	Mamdc4	7.36338
Zfp318	Stab1	7.36036
Atf3	Top1	7.3511
Klf13	H2-Eb1	7.35046
Zfp592	2610024D14Rik	7.34917
Zbtb7a	Zfp36	7.34839
Zfp467	Gripap1	7.34351
Sox1	Gm14125	7.33685
Pou3f3	Gm12758	7.3363
Jun	Ifrd1	7.33205
Myt1l	Mis18bp1	7.32686
Zfp266	Gm8394	7.32136
Zfp729a	Tsc22d1	7.31943
Zfp955a	Sgcb	7.31378
Foxo4	Gfod2	7.31268
Zbtb20	Zfp964	7.30859
Tshz2	Adam33	7.30376
Baz2b	Snx7	7.29997
Klf13	B3gnt5	7.29729
Tshz2	Podxl	7.28371
Zfp386	Gm8225	7.26813
Rreb1	Gm21975	7.26513
Ttf1	Crebrf	7.26279
Zfp59	Ric3	7.26192
Zfp945	Zbtb7b	7.25925
Plag1	Zfp148	7.25454
Zfp422	Msantd1	7.25094
Gli2	Slc6a9	7.2489
Etv4	Rassf9	7.24872
Hivep3	RP23-413O13.1	7.24703
Nr6a1	Cycs	7.24486
Etv4	Fam181a	7.2389
Plek	Dusp2	7.23726
Pou2f2	Ifrd1	7.23663
Zfp105	Vip	7.23258
Zbtb48	Sec16b	7.22172
Zfp386	Efhd1	7.21915
Zfp266	Tctex1d4	7.21011
Mga	Ly6c1	7.2086
Zfp697	Araf	7.20336
Zfp715	Gm7984	7.19722
Crebrf	E030024N20Rik	7.19719
Zfp318	Ankib1	7.19201
Atf1	Mfap3l	7.19113
Thap2	Gm11363	7.18924
Zfp322a	Leng1	7.18414
Gm14305	Alad	7.18224
Zfp101	Foxb1	7.18177
Zfp36l1	Gm5759	7.17708
Mis18bp1	Myt1l	7.16579
Egr1	Clip1	7.162
Zfp251	Tubgcp6	7.14831
2610044O15Rik8	Xdh	7.1478
Cenpa	Zfp318	7.1447
Ahctf1	Zbtb7c	7.14409
Egr1	Ier3	7.14289
Smad7	Dclre1b	7.12617
Zhx2	Gm43294	7.11655
Pou3f1	Dmpk	7.10675
Klf6	Ier2	7.10616
Zfp386	Tmem240	7.09856
Zfp87	Brms1l	7.09596
Dlx5	Gm3191	7.07795
Epas1	Tbx3	7.07782
Nkx6-2	Mtss1l	7.06573
Smad2	5430416N02Rik	7.05946
Zfp592	Gm37735	7.05475
Tmf1	Sri	7.05172
Zfp414	Gm42748	7.05066
Klf5	Sp9	7.03792
Fos	Cyth1	7.03662
Atf1	Tmem185a	7.03647
Tef	9930104L06Rik	7.02862
Klf2	C1ql3	7.02068
Mafb	Atf3	7.01801
Zmat1	Socs3	7.01614
E2f6	C5ar1	7.01247
Foxo4	Peg3	7.00769
Egr1	Dusp2	7.00186
Zfp760	Trip11	6.99718
Zfp945	Sla2	6.99695
Crebzf	Tspan13	6.99326
Zbtb33	Prrx1	6.98935
Zfp687	2810405F17Rik	6.98824
Jund	Ubc	6.98604
Zfp697	Nptn	6.98212
Mga	Il1b	6.97864
Zic1	Cplx2	6.97443
Nr4a1	Map4k3	6.97165
Mlxipl	Apobec2	6.96972
Sox1	D930016D06Rik	6.96741
Sp3	6820408C15Rik	6.96337
Thap2	Rps16-ps3	6.9608
Nr4a2	Naalad2	6.96064
Clock	Lyve1	6.95256
Zfp112	2900093K20Rik	6.94508
Zfp955a	Acot1	6.94145
Mga	Rsph3a	6.94096
Tshz1	Pde10a	6.93368
Hes1	Hibch	6.93324
Crebrf	Bloc1s3	6.93228
Zfp422	4930509H03Rik	6.92135
Blzf1	Tyro3	6.91788
Zfp729a	1500009L16Rik	6.91574
Zfp592	Mum1	6.91227
Zfp322a	Gm15903	6.91167
Zbtb6	BC030343	6.90745
Mga	Gm9402	6.90383
Zfp951	Parp16	6.90307
Klf2	Hsp90ab1	6.89754
Zfp715	Arid4a	6.89282
Zfp715	Krtcap3	6.89259
Zfp24	Calcr	6.88959
Zfp318	Kifc1	6.88945
Nr4a3	Zfp36l1	6.88613
Zfp983	Gm20517	6.88348
Zbtb7b	Gm26827	6.87965
Smarca1	Fibin	6.87476
Id1	Xdh	6.87188
Tcf7	Slc9a3r1	6.86891
Paxbp1	Lin7a	6.86681
Hhex	Fads2	6.86646
Deaf1	Zfp318	6.85828
Tfdp2	Clip1	6.85519
Trp53	Mterf2	6.85133
Foxb1	Tmem107	6.84472
Klf5	Gck	6.84434
Zbtb17	Dlx5	6.8401
Clock	Ecm1	6.83745
Zfp964	Hykk	6.83399
Zfp386	Tek	6.82683
Tsc22d3	Xpo4	6.82638
Zfp367	Lrrc4c	6.82609
Trps1	Pdpn	6.82144
Arid4a	Il1a	6.82101
Zfp36l1	Senp2	6.81879
Creb3l2	Mum1	6.81771
Klf6	Clip1	6.81733
Runx2	Gm26542	6.81541
Zfp60	Mmp17	6.81297
Mafb	Zfp36	6.81088
Foxo6	Klf5	6.80473
Zfp715	Senp6	6.80274
Dlx5	Kif1bp	6.80118
Atf3	Gpr84	6.79801
Nr1d2	Farp2	6.79346
9130019O22Rik	Gm24853	6.79306
Sox2	Ptprz1	6.78951
Zfp668	Gm25596	6.78862
Zfp292	Krt18	6.7818
E2f4	D130019J16Rik	6.7739
Rcor3	RP23-116E3.2	6.77047
Zbtb26	A130014A01Rik	6.76897
Zfp668	Pafah2	6.76656
Pou2f2	Ugt8a	6.76613
Zfp148	Zfp317	6.76449
Runx2	Gm37682	6.76139
Fosb	Klf4	6.75695
Plek	Arl5c	6.75498
Tsc22d1	1500009L16Rik	6.75391
Foxo6	Gm9670	6.74595
Mbd1	Zfp935	6.74187
Zfp386	Pcdhga8	6.73116
Id2	Ubc	6.72997
AU041133	Gm43336	6.72577
Nr4a1	Ccl3	6.72448
Trps1	Col1a1	6.72314
Nr2f2	Mfhas1	6.71979
Zfp36l1	Skiv2l2	6.70601
Zfp367	Wfdc17	6.70235
Mier3	Col6a5	6.70139
Smad2	Rsrp1	6.70138
Klf6	Gm9174	6.69795
Zfp687	Senp2	6.69579
Lef1	Slc9a3r1	6.69511
Klf5	Gfra4	6.69347
Plek	Top1	6.69234
Myt1l	Med22	6.69088
Akna	Ovca2	6.69084
Sox1	Ntsr2	6.68949
Mga	Rpl36-ps2	6.68905
Zfp668	Dusp1	6.68711
Jund	Pim1	6.68502
Thap1	Zfp24	6.68482
Clock	2010015M23Rik	6.67949
Zic1	Micall1	6.67702
2610044O15Rik8	Nxpe4	6.67615
Dnajc1	Tmem110	6.65797
Zfp692	Dcdc2a	6.65767
Smad2	Lnpep	6.65714
Zfp142	Smarca2	6.65369
Zfp157	Zfp119a	6.6498
Zfp24	Rapgef2	6.646
Pax5	Gm15991	6.64119
Dlx5	Sapcd1	6.6397
Mafb	Gtpbp4	6.63428
Zfp445	Abce1	6.63401
Zfp60	Sema4f	6.63226
Etv6	Ablim1	6.62339
Max	Car7	6.61959
Plek	Ropn1l	6.61945
Zfp953	Mir684-2	6.61782
Tmf1	Pus3	6.61515
Zfp511	Atg12	6.60846
Nfya	RP23-290L7.1	6.60461
Zfp36l1	Mapkapk2	6.59976
Fosb	Cdkn1a	6.59679
Akna	Mboat2	6.59286
Mbd2	9330154J02Rik	6.5918
Foxo4	Epc2	6.58706
Smarca1	Tnik	6.58524
Zfp974	Zfp638	6.58322
Zkscan17	Catsper2	6.57661
Rere	Rabl6	6.56891
Thap2	Gm5093	6.56853
Zfp105	Cbx8	6.5651
Zfp74	Ern1	6.56421
Mlxipl	Gm9435	6.56272
Zfp983	Lpl	6.55788
Zfp658	Rgs16	6.5574
Lef1	Ablim1	6.5573
Sox3	Pnmal2	6.55552
Msx1	Nlgn1	6.55286
Rfx4	Rpl26-ps2	6.54703
Zhx1	Zfp687	6.54614
Id1	Prokr2	6.54099
Tsc22d1	Afap1l2	6.53918
Zfp62	Bcl7a	6.53631
Zhx2	Pxmp4	6.53392
Zfpm1	Cdk2ap1	6.53265
Plek	Pim1	6.53063
Nfya	Hsph1	6.52936
Zscan22	Gm16279	6.52795
Nr2f6	6430511E19Rik	6.52731
Nfib	Klf2	6.52229
Pias1	Mlxipl	6.52214
Akna	Gm4419	6.52193
Zhx1	Rnf215	6.51626
Thyn1	Gm42798	6.51394
Zmat1	Ccl12	6.51394
Clock	Slx4ip	6.50949
Foxo6	Gm7558	6.50748
Runx2	Zfp318	6.50423
Klf9	Gm12754	6.50109
Id1	Cd93	6.49852
Pou2f2	Tnnt1	6.49831
Max	Ahcyl2	6.49456
4930522L14Rik	Ptprf	6.48897
Nr2f2	Rgs5	6.48861
E2f4	Gm11423	6.48849
Zfp60	Bmp7	6.48802
Thap1	Gm42841	6.48408
Zfp69	Gm43294	6.48284
Rreb1	Slc7a10	6.47804
Smad7	Ubox5	6.47582
Klf2	Mafb	6.47503
Zfp974	Blnk	6.47135
Plek	Cxcl2	6.46914
Tshz1	Prickle2	6.46602
Zbtb7b	Sla2	6.46421
Zfp36l1	Ints6	6.46257
Zfp318	1810055G02Rik	6.46206
Zfp386	Gm5981	6.46013
Rere	Oaz3	6.45392
Zfp869	0610009B22Rik	6.45222
Tmf1	Ppil4	6.45045
Yeats4	Hspb6	6.44892
Ahctf1	Gm11645	6.44217
Id2	Il1b	6.43527
Epas1	Pde4c	6.43438
Arid4a	Slc9a3r1	6.43307
Tef	Dvl3	6.43031
Foxb1	Ptpn14	6.42171
Nr1d2	B230334C09Rik	6.42166
Klf6	Adgb	6.42089
Mga	Aph1b	6.41939
Zbtb6	1810058I24Rik	6.4189
Tsc22d3	Rgs2	6.41889
Zfp182	Csmd3	6.41881
E2f4	Gm10051	6.41825
Nkx6-2	Ptprz1	6.41688
Zfp157	Oxnad1	6.41605
Zfp715	1500004A13Rik	6.41561
Zbtb20	Ubc	6.41487
Zfp36l1	Egr1	6.41155
Zfp59	Spint2	6.41055
Nr4a2	Sec63	6.41031
Smad2	Pik3ca	6.40987
Mga	Gm13187	6.39936
Smarca1	Krt222	6.39624
Zfp112	Fdft1	6.39393
9130019O22Rik	Sptbn1	6.39169
Zfp426	Cstf1	6.39051
Zfp646	Prpf4b	6.38624
Klf6	Rai1	6.38344
Ahctf1	Plekha5	6.38129
Zfp105	Gm13192	6.38024
Hhex	Prpf4b	6.37627
Nr1d2	Ciao1	6.37273
Irf1	B3gnt5	6.36995
Runx2	Incenp	6.36081
Lef1	Lck	6.35956
Zfp113	Atp2b2	6.3584
Pou2f2	Apobec1	6.35781
Klf2	Btg2	6.35738
Zbtb7a	Dnajc1	6.35476
Fos	Cxcl2	6.35119
Zfp36l1	Rrad	6.34802
Zfp36l1	Jun	6.3477
Zfp251	Bmp7	6.3378
Zfp592	Kif1b	6.33459
Zfp318	Snord49b	6.33323
Myt1l	Cenpp	6.33178
E2f4	Pard3	6.3303
Msx1	Gria1	6.32708
Zfp760	Nqo2	6.32487
Etv4	Taf4b	6.31486
Klf6	Fosb	6.31162
Tshz1	Gm15013	6.31016
Ahctf1	C030034L19Rik	6.30952
Zfp955a	Gm5526	6.30721
Zfp951	Neu4	6.30565
Mlxipl	Gm37289	6.30336
Sox1	Sparcl1	6.30145
Zbtb7a	Fos	6.30137
Id1	Pcmtd1	6.29609
Klf10	Cenpe	6.29596
Foxq1	Efhd1	6.29302
Mbd2	Odf2l	6.29124
Zfp318	Fgd1	6.28867
Smad7	Ubc	6.28427
Zkscan1	Ppp2r2a	6.27984
Pax5	Lrrk2	6.2745
Blzf1	Bfsp2	6.27322
Zfp367	Cp	6.27217
Zfp715	Cdk5r2	6.27077
Rreb1	Fam199x	6.27051
Zbtb6	Lrrc20	6.27015
Nkx6-2	Itih3	6.26467
Nr4a3	Cxcl2	6.2635
Stat1	Eml4	6.25974
Jun	Zhx2	6.2589
Trp53	Senp6	6.25769
Jund	Icam1	6.25255
E2f4	Spint2	6.25119
Klf13	Pax5	6.24977
Jun	Capn3	6.24757
Atf3	Jund	6.24331
Zfp62	Rsbn1l	6.24258
Klf2	Slc25a40	6.2422
Atf3	Kdm6b	6.24183
Zfp24	C230062I16Rik	6.24025
Jund	Ahsa2	6.2397
Klf2	Gm16124	6.2386
Smad7	Sgk1	6.23566
Zmat1	Acot1	6.23146
Zfp729a	Afap1	6.23032
Zfp953	Gm3191	6.22795
Blzf1	Tmem87b	6.22521
AU041133	Zer1	6.22023
Pax5	Gm26772	6.21886
Etv4	Shcbp1l	6.21827
Zfp157	Gm6543	6.21732
Rora	Apobec2	6.21592
Zscan22	Gpr27	6.21538
Stat1	Cd200	6.21206
Zfp367	Aph1b	6.21076
Akna	Tyro3	6.20875
Sp3	Gm43359	6.20183
Irf7	Gm8807	6.19905
Epas1	Ahsa2	6.18732
Zkscan17	Dcn	6.18424
Pou3f1	Trps1	6.18246
Irf7	Itpripl2	6.18198
Fosb	Ccl12	6.18125
Thyn1	Peg3	6.17633
Zfp36l1	Slc20a1	6.17204
Jun	Tnfaip3	6.17027
Peg3	Itpripl2	6.1689
Rreb1	Srp9	6.16812
Baz2b	Frmd3	6.16684
Id1	Hmgcs2	6.16682
Smarca1	Cntnap1	6.16272
Etv6	Pax5	6.15922
Plek	Jund	6.158
Zfpm1	Arid4b	6.15775
Zfp964	Maml1	6.15547
Mier3	Arid4a	6.15441
Clock	Lrch2	6.15281
Tsc22d1	Cxcl12	6.14611
Zfp62	RP23-322E23.4	6.1438
Zfp422	Gm9435	6.14115
Klf2	Zfp36	6.13862
Thyn1	Nova1	6.13802
Pbx3	Il1b	6.13478
Zfp974	Dnaja3	6.13217
Zbtb26	Ccdc88a	6.13125
Zfp715	Rpf1	6.13042
Zhx1	Cxxc4	6.12819
Crebzf	Gpr62	6.12784
Zfp62	Peg3	6.12711
Klf10	Ifrd1	6.12577
Zfp771	Myo5a	6.12428
Blzf1	Lmtk3	6.12409
Gli2	Gm42636	6.12245
Klf6	Cct6b	6.11878
Rfx4	Phkg1	6.1124
Id2	Txnrd1	6.11133
Zfp771	Dlg5	6.11095
Hhex	Dlg5	6.11023
Zfp712	Polr2i	6.10747
Mis18bp1	Cenpe	6.10572
Zfp983	Rpl5	6.1049
Zbtb20	Psmg1	6.1012
Pax5	Itgb7	6.09569
Rest	Mbnl2	6.09267
Baz2b	Cfp	6.09155
Nkx6-2	D330050G23Rik	6.09152
Klf9	Apod	6.0884
Zfp687	Enpp6	6.08591
Zfp24	Cdk18	6.08576
Jund	Dnajb1	6.08429
Zfp945	Gm6373	6.084
Ddit3	Gm7783	6.08357
Smarca1	Wdr34	6.08208
Nkx6-2	Gja1	6.08178
Nkx6-2	Zfhx4	6.07766
Arid4b	Tex9	6.07619
Smad7	Dusp2	6.07568
Zfp24	Pdap1	6.07283
Zfp953	Med22	6.0713
Zfp367	Nms	6.06951
Rcor3	Gm10548	6.06769
2610044O15Rik8	Flt1	6.06711
Smarca1	Cdk18	6.06095
Zfp945	Gm26827	6.06085
Thyn1	8430422M14Rik	6.05879
Trps1	Slc7a3	6.05501
Hivep3	Ccl9	6.05029
Zfp467	Elf1	6.04872
Tsc22d1	Etv4	6.04755
Ikzf5	Fzd4	6.04616
Nr4a2	Nr4a1	6.04561
Max	Rsrp1	6.04332
Zscan22	P2rx1	6.03931
Atf3	C5ar1	6.0359
Mbd1	Ccdc8	6.03455
Zfp318	1810058I24Rik	6.03308
Arid4a	Gadd45b	6.03204
Baz2b	Pard3	6.03078
Msx1	Gm9711	6.02691
Zmat1	Faxc	6.02683
Creb3l2	Thop1	6.02078
2610021A01Rik	Mturn	6.01705
Etv6	Serpinb1a	6.01307
Sox2	Aldoc	6.01052
Msx1	Ppargc1a	6.0091
Tmf1	Gm14305	6.0089
Zfp318	Dab2	6.00808
Gm14305	Acss2	6.00685
2610044O15Rik8	Cd93	6.00571
Klf10	Hist1h1c	6.00503
Jun	Cited2	6.00393
Zfp422	Gm11222	6.00363
Mga	Tmem185a	6.00307
Id2	Gadd45b	5.99974
Nr4a2	Lhfpl3	5.99733
Blzf1	Sgcb	5.99305
Sp9	Nudt11	5.99221
Zbtb26	Uvrag	5.99048
Zfp292	Zfp783	5.98752
4930522L14Rik	Tdp2	5.98567
Zic1	Zfp976	5.9848
Zbtb48	9530077C05Rik	5.98287
Dlx1	Gm43775	5.98086
Sox2	Phkg1	5.98027
Zfp2	Nid2	5.97966
Zfp74	Runx2	5.97465
Aff1	Gm12461	5.97204
Ddit3	Zfp36l1	5.9692
Zfp426	Rida	5.96678
Zbtb26	Sh2d5	5.96666
Zfp112	Fbxo27	5.96636
Foxq1	Slco1a4	5.96464
Thyn1	Gm10645	5.9635
Zfp69	Rassf5	5.96141
Max	Rab27b	5.96138
2610044O15Rik8	Hmgcs2	5.95838
Zfp59	B3gnt8	5.95757
9130019O22Rik	Slco1a4	5.95625
Pou2f2	Traf4	5.95523
Jund	Atf3	5.95493
Zfp62	Sh3rf1	5.95116
Smarca1	Mut	5.95038
Nr6a1	Wdr66	5.94815
Zbtb1	Hes6	5.94691
Mbd2	Gm4879	5.94572
Paxbp1	Pde1a	5.94441
Zfp142	A830008E24Rik	5.94259
Zfp975	Zfp937	5.93842
Zfp445	Psmd7	5.93835
Zfp36l1	St6galnac4	5.93791
Jun	Adamts1	5.93684
Trp53	Gm14521	5.9347
Crebzf	Gm43765	5.93207
Cebpd	Epor	5.93118
Mafb	Per1	5.93092
Mga	Rassf5	5.93066
Hhex	Ttc30a1	5.92527
Zfp157	St6gal2	5.92223
Zfp935	Irf7	5.92097
Zfp119a	5430416N02Rik	5.92095
Zfp386	Gm9105	5.91907
Pou2f2	Tomm40l	5.91692
Rreb1	Aldoc	5.91367
Hes1	Naa16	5.91286
Klf4	Gm5051	5.91185
Zkscan17	D230017M19Rik	5.91184
Plek	Nfkbid	5.91177
Sox1	Ttyh1	5.91137
Atf1	Fam73a	5.90066
Gm14305	Pygo2	5.90038
Zfp266	Pkd2l2	5.89624
Zfp386	Cachd1	5.88879
Foxo6	Gck	5.88283
Zfp729a	Tnr	5.87976
Zfp317	Prkch	5.8766
Tsc22d1	Lgi2	5.87421
Tef	Slc16a10	5.8727
Akna	BC017643	5.87265
Jun	Ccrl2	5.86898
Fos	Blnk	5.86329
Zfp24	Thap1	5.86305
Sox1	Gm37735	5.8625
Foxq1	Pcdhga8	5.86056
Tef	Tram2	5.85458
Baz2b	Ankrd12	5.85289
Zfp251	Hsbp1l1	5.85248
Zfp612	Agap3	5.85103
Rfx4	Nlrp3	5.85085
Smad2	Acyp1	5.84941
Jund	Dusp1	5.84917
Pou2f2	Mterf1a	5.84916
Zfp36l1	Resp18	5.84863
Zfp59	Prkrir	5.84453
Mis18bp1	Slc9a3r1	5.84429
E2f4	2900093K20Rik	5.84211
Zfp317	Naalad2	5.83719
Foxq1	Serpinb6b	5.83615
Mis18bp1	Inip	5.83503
Zfp105	Ppp2r2a	5.83224
Zfp182	Trp53	5.83135
Zbtb26	Abcb4	5.83048
Cenpa	Arid4a	5.82821
E2f4	Hpcal4	5.82817
Id1	Sptbn1	5.82589
Zfp945	Gm7091	5.82065
Blzf1	Ahdc1	5.81952
Zfp612	Gm3248	5.81856
Id1	Ocln	5.81569
Mga	Hdx	5.81471
Zmiz2	Nr4a1	5.81186
9130019O22Rik	Rftn2	5.80936
Gtf2ird1	Zfp148	5.80914
Zhx1	Gsg2	5.80906
Etv4	Grin2b	5.80855
Nr4a3	Nr4a1	5.80746
Fos	Nlrp3	5.80744
Stat1	Gm43034	5.80702
Rfx4	2310022B05Rik	5.80686
Atf1	Ddx19b	5.8057
Msx1	Marveld1	5.80277
Zfp119a	E030030I06Rik	5.80247
Irf1	Hhex	5.80212
Zfp74	Bcl7a	5.80077
Zfp951	Rhbdd3	5.79789
Klf6	Cyp7b1	5.79691
Hhex	Gm16279	5.79608
Zbtb7b	Rps16-ps3	5.78898
Zfp612	Tsta3	5.78697
Akna	2310057M21Rik	5.78551
Fos	Ccl4	5.78542
Thyn1	Cnn2	5.78367
Trps1	Ddhd1	5.78154
Zfp771	Zic4	5.77989
Yeats4	Sema3c	5.77966
Smad2	Cenpp	5.77821
Gzf1	Ccdc88a	5.77508
Zfp317	Rassf5	5.7747
Crebrf	Tmem246	5.77142
Klf13	Spint2	5.77086
Rere	Rgs2	5.7706
Zbtb7b	Gbp4	5.77017
Trps1	Gja1	5.76958
Hhex	Evl	5.76948
Mlxipl	Gm20371	5.76769
Foxq1	Cachd1	5.76591
Epas1	Myo1b	5.76532
Zfp69	Henmt1	5.765
4930522L14Rik	Stmn3	5.76121
Zfp157	Fam69c	5.76069
Pou2f2	Plek	5.75807
Tsc22d1	Pcdhgc5	5.75508
Yeats4	0610012G03Rik	5.75178
Nfya	Dlx1	5.7511
Crebrf	Sec22a	5.74989
Zbtb20	4930481B07Rik	5.74894
Id1	Bsg	5.74867
Rere	Ccnt2	5.74629
Blzf1	Tmem53	5.74505
Klf9	Csrp2	5.74479
Dnajc1	Dynlt3	5.74285
Id2	Ifrd1	5.74201
Zbtb40	Gse1	5.74105
Myef2	Plekhh1	5.73922
Mafb	1700028J19Rik	5.73643
Dbp	Fam13c	5.7351
Klf10	Senp2	5.73191
Zbtb7c	Gm43751	5.72957
Rsl1	Osbpl7	5.72638
Dnajc1	Nup43	5.72506
2610021A01Rik	Cxcl2	5.72425
Zfp763	C5ar1	5.72343
Sox1	Gm29183	5.72332
Thap2	Mgst2	5.72331
Zfp729a	Afap1l2	5.72196
Dlx5	Med22	5.71613
Tada2b	Osbpl11	5.71235
Pou2f2	Cdk5r2	5.71119
Msx1	Gjb6	5.70641
Gtf2ird1	Tmem81	5.70522
Zfp871	Enpp1	5.70063
Rest	Ppp2r2a	5.69953
Dlx1	Tlr3	5.69894
Zfp318	Irf1	5.69792
Tsc22d1	Rims4	5.69511
Nfib	Ptpn14	5.69301
Zfp964	Ddc	5.69049
Tsc22d1	Tnr	5.69009
Klf6	Col6a3	5.68812
Blzf1	Gal3st1	5.68714
Zfp101	B230112J18Rik	5.68515
Prdm1	Rnpep	5.68423
Peg3	Smarca1	5.68355
Tef	Txnrd2	5.68245
Zfp318	Mgl2	5.68058
Msx1	Agt	5.67492
Trp73	Sec63	5.67386
Tbx3	Epas1	5.6692
Sox2	Itih3	5.66857
Zfp511	Rgs2	5.6673
Id2	Mamdc4	5.66707
Tfb1m	RP24-95N3.2	5.66538
Zfp322a	Lgi2	5.66152
Rfx4	Adcyap1r1	5.66143
Zbtb7b	Zfp763	5.66094
Zbtb33	Rspo1	5.66055
Zfp36l1	Gm7783	5.6589
Zfp260	Adgrl1	5.65878
Egr1	Cdkn1a	5.65777
Klf4	Gm9828	5.65643
Baz2b	9130401M01Rik	5.65488
Sp9	Foxo6	5.65434
Hhex	Hsbp1l1	5.65424
Gm14295	Pgm1	5.65362
Akna	Sema3d	5.65111
Zbtb20	Fstl5	5.64584
Nr4a1	Rsrp1	5.64219
Zbtb46	Gm12461	5.63469
Lef1	Tmem177	5.63417
Rest	Epha10	5.62994
Zfp157	Dpysl4	5.62938
Tada2b	Zfp180	5.62703
Stat5a	Srgn	5.62485
Ttf1	Kti12	5.62419
Zfp426	Trp73	5.61933
Pou2f2	Rpl36-ps2	5.61824
Zfp658	Irf1	5.61677
Zfp715	Uhrf1	5.61658
Prdm1	Abcb4	5.6163
Foxq1	Gm8225	5.61409
Klf6	Etv4	5.61398
Zfp871	Mkrn3	5.61372
Zbtb6	Gm37424	5.61133
Zfp687	Sco1	5.60993
Etv6	Sorcs3	5.60983
Dnajc1	Plag1	5.60738
Zfp873	Gripap1	5.60528
Bhlhe41	Rpl36-ps2	5.60131
Zfp74	Rgs16	5.59924
Zfp266	Fut4	5.59812
Jun	Cd14	5.59595
Zic4	Ntrk2	5.59365
E2f4	Ric3	5.59157
Klf13	Sbk1	5.58838
Zfp318	Yeats4	5.58794
Aebp2	Pim1	5.58444
Atf3	Ccl12	5.58407
Zfp511	Cracr2a	5.58399
Myt1l	Inip	5.58128
2610044O15Rik8	Bsg	5.58044
Lef1	Cenpe	5.57945
Etv6	Spint2	5.57884
Creb3l2	Tubd1	5.57763
Zfp318	Gm6044	5.57445
Fos	Ccl9	5.57168
Zfpm1	Gm13038	5.57113
Gli2	Trps1	5.57055
Zbtb7a	Bcl7a	5.56718
Zfp609	Gm26733	5.56632
Plek	Socs3	5.56619
Zfp951	Zfp467	5.56599
Zfp658	Psmg2	5.56054
Zhx2	4930481A15Rik	5.55987
Pax5	Spint2	5.55732
Pura	Per1	5.5552
Nr4a2	Fam192a	5.55359
Zfp87	Zfp318	5.55332
Zfp157	Pcdhgc5	5.5533
Atf1	Gm38299	5.55305
Atf3	Nfkbid	5.54782
Zfp414	Dhfr	5.5435
Sp3	Hsp90aa1	5.54089
Zfp24	Scn8a	5.53975
Klf13	Trp53rkb	5.53956
Zfp318	Ankrd13c	5.53731
Tmf1	Sept7	5.53526
Zfp964	Serf1	5.53512
Zfp871	Nrxn3	5.53447
Zfp60	Cav2	5.52828
Epas1	Ramp2	5.52747
Pura	Zc3h8	5.52552
Fosb	Apod	5.52473
Zfp87	Adss	5.5242
Msx1	Plekhg1	5.52316
Sp9	Gm9670	5.52258
Mafb	Bcr	5.52089
Zbtb20	Cdc42bpa	5.5206
Nr4a3	Srgn	5.52049
Zfp658	Eif3h	5.51973
Tada2b	Rilpl1	5.5189
Zfp282	Top1	5.51888
Zfp467	S100b	5.51769
Foxo6	9130401M01Rik	5.51335
Klf13	Gm15921	5.51147
Zbtb20	Krt18	5.50795
Nr6a1	Gm23935	5.5046
Zfp414	Sema4f	5.50419
Nr4a1	Bcl2a1a	5.50383
Zfp467	Eny2	5.50375
Zfp119a	Ptchd1	5.50325
Zhx2	Soga3	5.50267
Zfp113	Gm37780	5.50235
Smad2	Nthl1	5.50125
Pou3f3	Smug1	5.5001
Clock	Cxxc4	5.49916
Zbtb20	Gm37780	5.49817
Zfp266	Fbxo17	5.49672
Pou3f1	Ubtd1	5.49529
Zfp974	4632427E13Rik	5.49528
Id2	A430033K04Rik	5.49366
Trp53	Zfp715	5.4925
Rest	Pum1	5.49101
Zfp282	Proca1	5.48927
Nr1d2	Cnppd1	5.48883
Zbtb6	Gm9377	5.48688
Mlxipl	Robo1	5.48648
Smad7	Cbx3	5.4858
Zfp974	Gm16069	5.48579
Nr2f2	Polr2b	5.48503
Jund	Sema3c	5.48407
Zfp984	Gm43034	5.48204
Zhx1	Gm4951	5.48095
Zbtb20	Ppp3cb	5.47903
Yeats4	Rbmx	5.47892
Tcf7	Samd9l	5.47832
Zfp322a	Zfp715	5.47717
Gli2	Ubtd1	5.4755
Tshz1	Ept1	5.47369
Nr4a1	Clic4	5.47296
Zfp771	Csad	5.47177
4930522L14Rik	Wdr35	5.47114
Sox1	Gnaz	5.47031
Klf9	Plekhg1	5.46712
Zfp760	Zfp113	5.46638
Atf1	Gm3468	5.46571
Zfp467	Gm44419	5.46409
Peg3	Cacna1e	5.46227
Rsl1	Gmps	5.46206
Tsc22d1	Tacc2	5.45987
Zfp712	Mylk	5.45706
Hivep3	Usp50	5.45674
Rfx4	Mtss1l	5.45517
Rreb1	Krt18	5.45465
Hes1	Serpinb6b	5.45371
Egr1	Rnf19b	5.45235
Mlxipl	B230334C09Rik	5.45069
Zfp157	Susd5	5.45036
Arid4a	Casc5	5.45017
Fos	Cyp7b1	5.44834
Sox1	Ednrb	5.44601
Zfp422	Nrip1	5.44453
Smad7	Gpr180	5.44374
Tsc22d1	Pltp	5.44125
Zmat1	Sec63	5.43943
Zkscan17	Ms4a6b	5.439
Klf13	Itgb7	5.43897
Zbtb7a	Snap29	5.43821
Zbtb20	Sema3d	5.43739
Paxbp1	Dennd1a	5.43581
Lef1	Ppp2r2a	5.43402
Zfp592	Fkbp1b	5.43216
Hivep3	Mfhas1	5.43013
Zfp367	2810417H13Rik	5.42531
Mier3	Gm13171	5.42497
Smad7	Egr1	5.42376
Zfp318	Ccl7	5.42328
Gm14295	Gm16907	5.42101
Klf2	Socs3	5.41979
Zfp322a	Zfp638	5.41863
Zfp62	Rpl23a-ps2	5.41641
Zfp976	Adora2b	5.41505
Zfp251	Gm15903	5.41504
Epas1	9430020K01Rik	5.41076
Nr1d2	Eepd1	5.40843
Msx1	Gja1	5.40591
Mkrn2	E030030I06Rik	5.40574
Ahctf1	Galnt3	5.40488
Gm5141	Btbd3	5.40458
Bhlhe41	4833417C18Rik	5.40445
Zfp974	Stmn3	5.40277
Zkscan1	Rltpr	5.40027
Trp53	Zfp955a	5.39846
Sox3	Upf3b	5.3966
Id2	Ccdc180	5.39272
Klf6	Tkfc	5.39267
Zfp318	Rpa1	5.39248
Thap2	Rbmx	5.39171
Zbtb7b	BC043934	5.39085
Hes1	Ttc14	5.38845
Mkrn2	Gm10800	5.38576
Zfp367	Racgap1	5.38329
Nr4a1	Ckap2	5.38256
Jun	Chd4	5.38214
E2f4	Gfod2	5.37724
Rfx4	Ikzf5	5.37666
Mafb	5430416N02Rik	5.37545
Klf2	Gm8109	5.37457
Hes6	Gm15798	5.37153
Tmf1	Ccdc88a	5.3711
Arid4b	Gm43359	5.37055
Foxo6	Ecsit	5.37001
2810021J22Rik	Mrpl57	5.36731
Zfp945	Trac	5.3672
Zfp715	Gm13187	5.35715
Nr2f2	Rarres2	5.35626
Zmat1	Rsl1	5.35564
Zbtb48	Mettl21a	5.35558
Foxo4	Mettl26	5.35449
Zfp24	Ptprn2	5.35395
Zfp873	Birc6	5.35336
Klf5	Hectd2	5.35272
Nkx6-2	A430033K04Rik	5.35268
Zfp951	Fam71f2	5.3516
Zhx1	Brd8	5.34712
Jun	Rnf19b	5.34061
Zfp24	A830008E24Rik	5.3392
Zscan22	Capn3	5.33444
Zfp445	Crebrf	5.33292
Smad7	Gadd45b	5.33203
Nr4a1	Kdm6b	5.3309
Zfp964	Fam173a	5.33055
Egr1	Naa16	5.3303
Sp9	Neo1	5.33027
Zfp687	1300002E11Rik	5.32934
Zfp60	2310009A05Rik	5.32715
Nfib	Tmem107	5.32481
Zbtb48	Pitpnc1	5.32436
Hes1	Plxna4os1	5.32406
Zfp871	Cdr2l	5.32332
Gli2	Aldoc	5.32047
Zfp24	Sorbs2	5.3203
Stat5a	Gm21975	5.31632
Plek	Senp6	5.30845
Thyn1	Gm17036	5.30779
Blzf1	Srpr	5.30627
Atf3	Per1	5.3043
Sox3	Inip	5.30292
2610021A01Rik	Arhgef3	5.29929
Blzf1	Gm13712	5.29901
Zscan22	Mtap	5.29491
Arid4b	Bmp7	5.29436
Irf7	Dennd1a	5.2919
Smad2	Gale	5.29105
Yeats4	Npat	5.28765
Tmf1	Slc9a3r1	5.28569
Pou3f3	Gm26857	5.28499
Zbtb33	Adgrl1	5.28142
Zfp414	Cep170	5.27781
Zbtb17	Il1b	5.27762
Zfp318	Gm9828	5.2737
Zfp715	Zfp638	5.2712
Myef2	Gal3st1	5.27104
Etv6	Rad50	5.27087
Tfcp2	Zc3h8	5.27059
Nr1d1	Thap8	5.26917
Zfp59	A930006K02Rik	5.26831
Zfp292	Rgs2	5.26439
Arid4b	Rps16-ps3	5.26384
Zfhx4	Cyp4f14	5.26283
Mlxipl	Nalcn	5.26208
Etv4	Gja1	5.25973
Atf1	Tspan13	5.25964
Sp9	AI597479	5.2587
Zfp697	Tmem183a	5.2579
Zfp945	Thap2	5.25712
Arid4b	BC043934	5.25362
Smarca1	Cacna1e	5.25352
Aff1	Per1	5.25088
Zfp113	Rfc1	5.24878
Blzf1	Sec61a2	5.24651
Tsc22d1	Flt1	5.24368
Zfp119a	Nthl1	5.24206
Zfp712	Cald1	5.24184
Stat1	Cox20-ps	5.24055
Klf6	Ttc25	5.23857
Zfp422	Gm15789	5.23813
Zscan22	Gm15720	5.23806
Tsc22d1	Gm7846	5.23704
Zic4	Dpf3	5.237
Zfp871	Gm37914	5.23092
Nfib	Slc7a10	5.22998
Paxbp1	Polr2b	5.22975
Zkscan17	Sync	5.22891
Rere	Gm13112	5.22766
Klf6	Tmem192	5.22718
Tsc22d1	Fam69c	5.22386
Sp3	Slc38a2	5.22384
Atf1	Tyro3	5.22081
Zfp282	Fgd1	5.21879
Rere	Rcor3	5.2182
Zfp142	Asb7	5.21469
Zhx2	Jam3	5.21459
Klf2	Sept7	5.21388
Hivep3	Rbm28	5.21226
Plek	Hira	5.21192
Zfp12	Btbd3	5.21097
Epas1	Thbd	5.21069
Arid4b	Ifi47	5.20973
Zfp697	Usp10	5.20878
Rreb1	Gm21596	5.20867
Zhx2	Sash1	5.20429
Zfp58	Ms4a6b	5.20329
Arid4a	Tnf	5.20198
Zfp36l1	Zfp748	5.19905
Tshz1	Gm16062	5.19692
Blzf1	Tspan18	5.19688
Zfp687	Gm867	5.19668
Foxq1	Maoa	5.19611
Foxo4	Evi5l	5.19558
Mbd1	Top2a	5.19521
Zkscan17	Cplx1	5.19317
Smarca1	Slc2a3	5.19231
Creb3l2	Hsp90ab1	5.19219
Zbtb20	Haus3	5.19138
Nr4a1	Gm12991	5.18978
Zbtb26	Hykk	5.1885
Baz2b	Epor	5.18779
Zfp24	Zbtb26	5.18765
Rreb1	Fhl3	5.18753
Zfp422	Cask	5.1864
Zfp612	Dmd	5.18607
Cenpa	Kif20b	5.1855
Zfp69	8430422M14Rik	5.185
Deaf1	Zfp59	5.1849
Sox2	Tprkb	5.18441
Zbtb7a	Btbd10	5.18298
Gtf2ird1	Birc6	5.17972
Fos	1700086L19Rik	5.17872
Zfp712	Pde4c	5.17468
Foxq1	9430020K01Rik	5.17145
Jund	Rcan1	5.17123
Mlxipl	Rgs2	5.17013
Tada2b	Gm8744	5.16987
Jund	Rnf19b	5.16978
Zfp113	Rbbp7	5.16708
Zfp697	Fut4	5.16701
Prdm1	Arl5b	5.16655
Zfp266	Ppp3cb	5.16579
Zfp692	Cfap126	5.1652
Nr1d2	Plcg2	5.16508
Nkx6-2	Gjb6	5.16488
Zfp182	Cttnbp2	5.16321
Zfp658	Sgsh	5.16254
Crebrf	Gm4895	5.16199
Stat1	Gm36266	5.16081
Rora	Zfp180	5.1596
Zfp2	Hbb-bs	5.15641
Zfp422	Pkd2l2	5.15397
Baz2b	Krt10	5.15338
Mlxipl	Hsp90aa1	5.15229
Id1	Tie1	5.15118
Tfcp2	Gm37943	5.15051
Hdx	Slc9a3r1	5.14894
Zfp414	Ric8b	5.147
Paxbp1	Gm10051	5.1452
Zbtb20	Gm15798	5.14456
Tsc22d1	Oxnad1	5.14391
Zfp260	Gm43034	5.1433
Sp9	9130401M01Rik	5.14297
Pax5	Sorcs3	5.14286
Klf6	Hspa4l	5.14212
Gtf2ird1	1190005I06Rik	5.1418
Pou2f2	Cep76	5.14095
Klf10	RP23-403G9.6	5.13835
Mkrn2	Fopnl	5.13758
Fos	Cited2	5.13677
Zbtb33	Trp73	5.13663
Akna	Rbm26	5.13645
Zbtb48	Eml4	5.13349
Zfp60	Slc35f1	5.13329
Zfp260	Gm9687	5.13315
Nr4a3	Cdkn1a	5.13245
Klf6	Gm10051	5.13241
Klf6	Gm4787	5.13184
Zfp251	Fads2	5.13144
Atf1	Plekhh1	5.13114
Mga	Csrp2	5.12895
Zfp318	Pirb	5.12786
9130019O22Rik	Serpinb9	5.12777
Foxq1	Sptbn1	5.12093
Crebrf	Gm26593	5.12049
Zfp983	Mrpl2	5.12038
Klf6	Rgs2	5.12019
Pou2f2	Sltm	5.12002
Zfp955a	Sec63	5.1168
Blzf1	Fam73a	5.11552
Zfhx4	Rlbp1	5.11543
Zfp317	Jam3	5.11451
Zbtb33	Gm13181	5.1144
Zfp60	Rap1gap	5.11286
Tshz2	Flt1	5.11197
Pou3f1	Gm13171	5.11126
Blzf1	Gm4419	5.11078
Zfp60	Fads2	5.10999
Egr1	BC055324	5.10962
Zbtb17	Gm15054	5.10952
Zfp318	Gm37682	5.10933
Zfp58	Tslp	5.1089
Baz2b	RP24-464B16.1	5.10868
Zfp260	Utp3	5.10826
Atf3	Stab1	5.10773
Zbtb17	Msantd1	5.10693
Zfp113	Meg3	5.10685
Zfp36l1	Mau2	5.1056
Clock	Plch1	5.10456
Zbtb7b	Phf3	5.10422
Jund	Chd4	5.10368
Zfp266	Klhl18	5.10215
Nr4a1	Rgs2	5.10195
Sp3	Rell1	5.09905
Nr4a2	Ash1l	5.09764
Tbx3	Tns2	5.09754
Tsc22d1	Elavl3	5.09373
Zbtb20	Gm26799	5.0925
Zfp322a	Foxo4	5.09213
Rere	Gm9625	5.0911
Mis18bp1	Avpi1	5.09059
Mbd2	Cmbl	5.08884
Zfp251	Igdcc3	5.08871
Smarca1	Rcc1	5.08611
Zfp386	Gm24379	5.08213
Atf1	Gm4258	5.07782
4930522L14Rik	RP23-372N15.4	5.07759
Smad2	1700086L19Rik	5.07598
Zfp292	Mafb	5.07595
Zfp386	Gm42548	5.07572
Klf13	Gm15991	5.07407
Zfp687	Ccnt2	5.07185
Irf1	Sprtn	5.07044
Zfp592	Rps11-ps3	5.06853
Pura	Gm9105	5.06627
Fos	Gm17690	5.06411
Zbtb20	Epha4	5.06314
Akna	Tfb2m	5.06309
Nfya	Sltm	5.06297
Zbtb1	Mrps36	5.06248
Etv4	Htra1	5.06157
Yeats4	Gm42670	5.06089
Zfp282	Afap1l1	5.06057
2610044O15Rik8	Robo4	5.05851
Tmf1	Car7	5.05818
Tef	B130021K23Rik	5.05814
Crebzf	Sgpp1	5.05799
Tsc22d1	Afap1	5.05758
Zfp36l1	Tkfc	5.05662
Arid4a	Cenpe	5.05603
Jun	Cmtr2	5.0551
Zfp422	Bre	5.0537
E2f6	Prpf6	5.05337
Hdx	Stk39	5.05296
Jun	Tdp2	5.05161
Zfp687	Gm42548	5.04981
Id2	Adgrv1	5.0491
Zfp951	Smug1	5.04773
Arid4b	Ccdc88c	5.04476
Trp73	Gm15497	5.04329
Zfp976	Micall1	5.04123
Gli2	Gm13171	5.03855
Fosb	3110056K07Rik	5.03684
Tbx3	Thbd	5.03667
Rora	4833417C18Rik	5.03377
Zbtb20	Tfcp2	5.0321
Zfp53	Casc5	5.03165
Gli2	Phkg1	5.03081
Zfp24	Gm15836	5.02986
Plek	Mafb	5.02889
Tbx1	Gm11645	5.02777
Zfp715	Blnk	5.02616
Myef2	Rhbdd3	5.02542
Zbtb20	Snhg14	5.02358
Zbtb7c	Rcan1	5.0224
Nfib	Sparcl1	5.02027
Zfp148	Thap8	5.01989
Mga	Gm12754	5.01971
Nr4a1	Pim1	5.01934
Sox1	1190005I06Rik	5.01566
Dlx5	Pcdh15	5.01529
Tmf1	RP23-372N15.4	5.01504
Zkscan17	Dph7	5.0142
Sox2	1600020E01Rik	5.01348
Jun	Ccdc181	5.0114
Zfp935	Abhd5	5.01109
Zfp59	Arhgef6	5.01105
Zfp59	Rcn1	5.01078
Foxo6	Erlin1	5.01073
Gzf1	2810021J22Rik	5.00934
Mafb	Btg2	5.00852
Zfp953	Sapcd1	5.00782
Zfp467	Trp53	5.00645
Cebpd	Eml4	5.00497
Nr6a1	Arhgap35	5.00396
Tshz1	Tmem110	5.00361
Mlxipl	Ipo4	5.00288
Mier3	Pou3f1	5.00253
Sp3	5730480H06Rik	5.00185
Cenpa	Cdca8	5.00167
Cebpd	Tsc22d1	5.00067
Yeats4	Fgd1	4.99843
Rora	Capn3	4.99794
Klf2	Dusp1	4.99669
Smad2	Ephb6	4.99228
Zic1	Rsrp1	4.99206
Nkx6-2	Cnih1	4.99194
Paxbp1	Clec10a	4.98825
Zfp687	Frg1	4.98743
Klf9	Ly6c1	4.98739
Pou2f2	Vimp	4.98635
Hivep3	Gm24095	4.98504
Thap2	1810041H14Rik	4.98482
Zfp24	Ccdc88a	4.98308
Zfp24	Tmem106a	4.98287
Zbtb7b	Araf	4.97972
Zbtb20	Tnfaip3	4.97883
Id2	Ash1l	4.97873
Zfp105	Ankib1	4.97764
Zhx1	Atad3a	4.97632
Tshz1	Stk32c	4.97596
Klf6	Car7	4.97133
Zbtb7b	Plin5	4.97006
Zfp612	Dip2c	4.96909
Zbtb1	Rbm47	4.96873
Epas1	Sema3c	4.9679
Stat1	Srpk1	4.96736
Zfp367	Hibch	4.96735
Rreb1	Dlx5	4.96214
Zic1	Pex16	4.96133
Atf1	Lmtk3	4.96041
Zbtb48	Isg20l2	4.9598
Mkrn2	Ap1s1	4.95759
Baz2b	Rida	4.95658
Cenpa	Cenpf	4.95601
Zfp984	Gfm2	4.9534
Klf9	Mga	4.95026
Zbtb7a	Gm24095	4.94821
Jun	Rcan1	4.94623
Foxo4	Rufy3	4.94423
Fos	Gm26532	4.94377
Zfp445	Epha4	4.9428
Zfp763	Ppia	4.94103
Atf1	Bfsp2	4.94085
Zfp771	Gm15013	4.93987
Tsc22d1	Slco1a4	4.93822
Pura	2700099C18Rik	4.93575
Zfp317	Gm38393	4.93515
Ahctf1	Spock1	4.93387
Tbx1	Cenpv	4.93377
Tef	Cfap77	4.93346
Zfp317	Tmem81	4.93312
Zbtb40	Gphn	4.93279
Mga	Pcdh1	4.93185
Arid4b	Cspg4	4.93175
Egr1	Hcar2	4.93115
Klf9	Ing1	4.93033
Smarca1	Gm27238	4.92888
Rfx4	Txnrd1	4.92871
Tbx1	Xpo4	4.92833
Foxb1	B230112J18Rik	4.92751
Zbtb26	Crkl	4.92744
Zscan22	Ankrd27	4.92399
Ahrr	Zfand2b	4.92202
Zfp715	Gm8529	4.92136
Zfp105	Ube2e3	4.92115
Zfp182	Ppm1d	4.92028
Ahrr	Fam71f2	4.92016
Zhx2	Capn3	4.91899
Yeats4	Tie1	4.91729
Nr2f6	Zfp2	4.91635
Zfp609	Rnf113a2	4.91619
Rora	Lgals3	4.91619
Zhx1	Nnt	4.91427
Pbx3	Il1a	4.9119
Sp3	Sgsh	4.90974
Zfp367	Nuf2	4.9082
Zfp953	Dlx5	4.90816
Smad2	Mphosph8	4.908
2610044O15Rik8	Gm36028	4.90785
Zfp62	Traf4	4.90755
Id1	Robo4	4.90648
Cebpd	Gbp7	4.90579
Cebpd	1700064M15Rik	4.90415
Mga	Tgfbr3	4.90333
Ahrr	Gm37370	4.90301
Nkx6-2	Gm3841	4.89995
[truncated: 163,616 more rows]

## Sheet: NG2_netowrk_raw
TF	target	score
Cenpa	Cenpf	188.627
Cenpa	Top2a	182.132
Cenpa	Kif11	158.21
Cenpa	Pbk	131.658
Cenpa	Tpx2	130.071
Cenpa	Prc1	129.519
Fosb	Fos	129.228
Cenpa	Smc4	124.936
Fos	Jun	117.835
Cenpa	Birc5	117.011
Fos	Egr1	114.81
Egr1	Fos	112.74
Fos	Fosb	110.762
Cenpa	Cdca8	110.263
Cenpa	Cdc20	105.275
Jun	Fos	102.425
Cenpa	Ube2c	100.002
Fosb	Egr1	90.9354
Cenpa	Cenpe	88.4443
Cenpa	Racgap1	87.5665
Cenpa	Mis18bp1	87.0954
Cenpa	Cdk1	86.4296
Cenpa	Nusap1	84.4061
Fosb	Jun	83.2472
Mis18bp1	Mki67	83.2328
Egr1	Fosb	82.5178
Mis18bp1	Nuf2	80.8982
Mis18bp1	Cenpa	80.6719
Fos	Nr4a1	77.4859
Fosb	Nr4a1	76.5935
Cenpa	Ccna2	76.4473
Jun	Fosb	76.0026
Mis18bp1	Top2a	75.8906
Cenpa	Kif20b	75.8849
Cenpa	Hmmr	75.6621
Mis18bp1	Pbk	74.5404
Cenpa	Aspm	74.1655
Mis18bp1	Prc1	71.8175
Cenpa	Kif23	69.6997
Cenpa	Mki67	68.3494
Mis18bp1	Hmmr	68.0879
Mis18bp1	Smc4	67.1167
Cenpa	Cdca3	66.8192
Cenpa	Ckap2l	64.7924
Mis18bp1	Cenpe	63.9341
Cenpa	Ckap2	63.9194
Cenpa	Smc2	63.5984
Mis18bp1	Nusap1	63.3929
Mis18bp1	Cdca8	62.3294
Cenpa	Rangap1	61.5198
Fosb	Ier2	60.7623
Mis18bp1	Spc25	60.7289
Mis18bp1	Kif11	60.4317
Mis18bp1	Cenpf	59.5915
Egr1	Jun	58.7381
Mis18bp1	Ube2c	57.8177
Mis18bp1	Birc5	56.8773
Mis18bp1	Ckap2	55.0079
Cenpa	Nuf2	54.4126
Cenpa	Spc25	54.0038
Fos	Junb	53.506
Mis18bp1	Kif15	53.0771
Mis18bp1	Tpx2	52.6417
Cenpa	Incenp	50.1098
Jun	Egr1	48.7151
Cenpa	Lockd	48.6178
Cenpa	Ndc80	47.933
Mis18bp1	Ccna2	47.7944
Fosb	Klf6	47.4213
Cenpa	Hjurp	47.117
Mis18bp1	Ckap2l	46.8408
Nr4a1	Fos	45.4139
Cenpa	Ckap5	45.3855
Fosb	Jund	43.1709
Cenpa	Kif15	42.9347
Tbx3	Flt1	42.5459
Cenpa	Spc24	41.8124
Erg	Ly6c1	41.2351
Egr1	Junb	40.8467
Mis18bp1	Rangap1	40.2079
Mis18bp1	2700099C18Rik	38.9471
Mis18bp1	Sgol2a	38.1743
Nr4a1	Fosb	37.9542
Fos	Ier2	37.6869
Cenpa	Nucks1	37.6596
Fos	Jund	37.351
Junb	Fos	37.1812
Fosb	Socs3	36.9014
Fos	Socs3	35.729
Mis18bp1	Smc2	35.4703
Cenpa	Arl6ip1	35.3489
Jun	Jund	34.9734
Erg	Ly6a	34.961
Tbx3	Ly6c1	34.6373
Erg	Flt1	34.6196
Mis18bp1	Lockd	34.3307
Cenpa	Fam64a	34.1763
Mis18bp1	Kif23	33.586
Egr1	Ier2	33.5533
Mis18bp1	Incenp	32.1533
Mis18bp1	Cdk1	31.6601
Jun	Ier2	31.3794
Egr1	Nr4a1	30.4986
Fosb	Junb	30.1488
Cenpa	Tmpo	29.4664
Mis18bp1	Cdca3	29.1981
Cenpa	2700099C18Rik	29.1915
Cenpa	Casc5	28.7519
Zfp945	Mrpl46	28.5536
Fos	Klf6	27.5321
Cenpa	Sgol2a	27.229
Mis18bp1	Hjurp	26.8563
Phtf1	Ccl25	25.9125
Junb	Socs3	25.7845
Mis18bp1	Gas2l3	25.3427
Nr4a1	Egr1	25.1503
Mis18bp1	Spc24	25.044
Jun	Nr4a1	24.7705
Jun	Junb	24.732
Cenpa	Ncapg	24.3255
Egr1	Jund	24.196
Cenpa	Fbxo5	23.8846
Junb	Egr1	23.6825
Junb	Fosb	23.225
Cenpa	H2afx	22.9583
Cenpa	Gas2l3	22.5978
Egr1	Klf6	22.4196
Tbx3	Pltp	22.207
Mis18bp1	Racgap1	22.072
Arid4a	Notch3	21.8563
Gm10226	Klhl28	21.7307
Erg	Pltp	21.5838
Mis18bp1	Ndc80	21.4007
Klf2	Flt1	21.3684
Mis18bp1	Aspm	21.2825
Erg	Abcb1a	21.2142
Mis18bp1	Kif20b	21.1519
Terf1	Cdca8	20.9701
Zfp949	Cfap70	20.942
Rxrb	Oxtr	20.7571
Zfp354a	Prkag2	20.7426
Terf1	Birc5	20.6295
Mis18bp1	Cdc20	20.6034
Aebp2	Gm5272	20.5939
Nr4a1	Jun	20.5669
Elf2	Il12rb1	20.2902
Fosb	Srf	19.9563
Zfp950	Zscan29	19.7894
Sox6	A230001M10Rik	19.7178
Phtf1	Gm5507	19.7121
Nfib	Rgn	19.3978
Fos	Dusp1	18.9242
Thap1	Prkag2	18.9225
Ikzf4	Bmp2	18.9223
Egr1	Socs3	18.8798
Jun	Klf6	18.7099
AU041133	Ccdc173	18.5913
Foxo1	Capn3	18.59
Zfp74	Cenpf	18.5152
Zbtb20	Gm13231	18.3009
Zkscan7	2900018N21Rik	18.2782
Id1	Id3	18.1543
Cenpa	Aurkb	18.1378
Terf1	Cdc20	18.1207
Cenpa	Kif22	18.0174
Nr4a1	Jund	17.824
Zfp74	Gm2869	17.7561
Mis18bp1	H2afx	17.7307
Sox4	Gm14019	17.7186
Snai2	Gm37204	17.5151
Sox4	Gm37510	17.2874
Dmrta1	Nuf2	17.2705
Fosb	Ccnd1	16.9055
Zkscan7	Tmem45a	16.9004
Zfp719	Npbwr1	16.7219
Gtf2ird1	Kif15	16.6157
Foxb1	Pltp	16.4349
Jun	Ccnd1	16.3738
Tsc22d3	Sstr3	16.3726
Cenpa	Ska2	16.3608
Otp	Gm12351	16.3421
Egr1	Hmgcs1	16.3217
Irx5	Ccdc173	16.1221
Jun	Srf	16.0811
Erf	Map2k3	16.0342
Foxo1	Gm12224	15.9848
Id3	C4b	15.9111
Fosb	Gadd45g	15.8479
Junb	Jun	15.846
Jund	Fos	15.7715
Jun	Socs3	15.703
Terf1	Racgap1	15.6569
Zbtb44	Gm20404	15.6125
Jun	Gm10421	15.4173
Zfp148	Hspe1-ps6	15.4011
Zfp688	Gm23935	15.1908
Tox3	Gm43578	15.1697
Zfp719	Gm28528	15.1011
Jun	Gadd45g	15.0683
Zfp518b	Gm20445	14.9899
Klf6	Fosb	14.9838
Junb	Jund	14.9488
Zfp113	Gm15782	14.8599
Fosb	Btg2	14.847
Zbtb20	Gm11523	14.7826
Ebf2	Gm37045	14.7003
Jund	Jun	14.645
Jund	Egr1	14.6444
Mier3	Flt1	14.478
Fos	Actb	14.4385
Arid4a	1700030C14Rik	14.3787
Terf1	Ube2c	14.3747
Egr1	Gadd45g	14.3554
Zfp316	Gm13880	14.3302
Cenpa	Anln	14.2969
Tef	Trim17	14.1166
5430403G16Rik	Gm11380	14.069
Lyar	Cdc20	14.0644
Tax1bp1	Gm37101	14.0624
Zfp322a	Kiss1r	14.0499
Mis18bp1	Dek	14.0376
Mycn	9130401M01Rik	14.008
Id2	Gjb2	13.9552
Mis18bp1	Tubb5	13.9531
Dbx2	Kif11	13.8876
Klf2	Ly6c1	13.8564
Zfp41	4632404H12Rik	13.8017
Atf3	Flt1	13.7839
Fosb	Eif1a	13.7275
Prrx1	BC006965	13.6942
Zfp827	Ly6a	13.6683
Dbx2	Tmem116	13.6461
Egr1	Actb	13.6294
Mis18bp1	Fam64a	13.5236
Zkscan14	Gm37954	13.4976
Fos	Cyr61	13.4794
Fosb	Gm12969	13.4522
Mis18bp1	Aurkb	13.3905
Mis18bp1	Casc5	13.3334
Jund	Klf6	13.3263
Mis18bp1	Kif22	13.3176
Ebf1	Slc5a7	13.2455
Fos	Btg2	13.2223
Jund	Fosb	13.1611
Tox3	Gm12531	13.1422
Zfp426	Mrpl46	13.1352
Zfp386	Dusp1	13.1082
2610021A01Rik	Fmn2	13.0003
Sox4	Fmn2	12.9888
Mis18bp1	Arl6ip1	12.9507
Atf1	Gm1862	12.934
Mycn	Gas2l3	12.8934
Creb3l2	Gm2965	12.6874
Mis18bp1	Ccdc34	12.6829
Mycn	Klhl28	12.6413
Rcor1	Cdca8	12.6366
Tax1bp1	Id3	12.6037
Zbtb1	Cnih3	12.5581
Cenpa	Ccdc34	12.5377
Zfp182	Gm3362	12.4342
Foxo1	Gm37963	12.4093
Gm28557	Slc25a5-ps	12.3866
Rara	Trim36	12.3837
Erg	Adgrf5	12.3244
Fos	Gadd45g	12.2698
Foxb1	Itih3	12.2597
Tead1	5330417C22Rik	12.2436
Gm28557	Ncapg	12.203
Jund	Ier2	12.1977
Zfp329	Cbr2	11.9847
Prrx1	Gm6211	11.9822
Mis18bp1	Ncapg	11.9468
Fosb	Adamts1	11.8977
Cenpa	Shcbp1	11.8758
Ttf1	Chd3	11.8486
Mis18bp1	Mad2l1	11.8203
Gtf2ird1	Klhl28	11.7659
Fosb	Hmgcs1	11.7631
Srf	Ier2	11.7427
Baz2b	Rpl23a-ps4	11.6261
Mis18bp1	Nucks1	11.613
Hmbox1	Lrmp	11.5747
Mis18bp1	Mns1	11.5596
Mier3	Ston2	11.5424
Cenpa	Tubb5	11.4721
5430403G16Rik	Ccdc40	11.3885
Jund	Junb	11.3825
Bclaf1	Gm6054	11.3588
Cenpa	Usp1	11.2494
Egr1	Ccnd1	11.2259
Zbtb20	Upp1	11.208
Fosb	Peg3	11.1757
Terf1	Ly6c1	11.1607
Klf6	Fos	11.084
Zfp54	B230323A14Rik	11.0435
Nr4a1	Socs3	11.04
Mis18bp1	Shcbp1	11.0275
Six3	Pltp	11.0231
Zfp626	Mtf2	11.0022
Snai2	Nusap1	11.0009
Zfp970	Cdca8	10.9912
Nfrkb	Cox8b	10.9899
Nr4a1	Gm6054	10.9895
Fos	Adamts1	10.9727
Meis2	Nup35	10.96
Jun	Cyr61	10.936
Id2	AY074887	10.8554
Zfp386	Galm	10.8504
Nfib	Gm16052	10.8221
Zfp281	Gm6500	10.7984
Zfp472	Top2a	10.7585
Otp	Gm11767	10.7475
Hopx	Gm44769	10.7335
Foxj3	Gabra2	10.726
Mta1	B930082K07Rik	10.6921
Tax1bp1	Gpnmb	10.6544
Zmat1	Racgap1	10.6427
Snai2	Myom3	10.6252
Nfrkb	Klhl28	10.6132
Erg	Slco1a4	10.6125
Irx3	Gm38115	10.611
Arid4a	BC006965	10.5672
Klf6	Gm43230	10.5528
Tead1	Gm17244	10.5498
Zfp120	Gm9409	10.536
Zscan29	S100a7a	10.5007
Tbx3	Abcb1a	10.4989
Zfp11	Gm11737	10.4977
Tbx3	Slco1a4	10.4934
2610008E11Rik	Gm37101	10.4913
Zfp386	Gm27030	10.474
Stat2	Rtbdn	10.4457
Id2	RP23-42I13.3	10.4427
Rarb	Map3k7cl	10.4374
Bbx	Smg6	10.4258
Tulp2	Pltp	10.4249
Jund	Nr4a1	10.4092
Tead2	Fbxl13	10.4087
Arid4a	Gm12279	10.396
Klf6	Ccnd1	10.3898
Jun	Per1	10.3298
Fos	Ccnd1	10.3292
Tet2	Peg3	10.2521
Id1	Abcb1a	10.2183
Ascl2	Gm26885	10.1759
Jund	Ly6c1	10.1647
Atf3	Ly6c1	10.1621
Aff2	Gm44836	10.152
Fosb	Gm42372	10.1354
Rorb	Cd27	10.1038
Sox4	Ccdc142os	10.0763
Nfrkb	Nxt1	10.0686
Pbrm1	Gm28294	10.0419
Nkrf	Abcb1a	10.016
Relb	Gm6433	9.959
Id3	Sparcl1	9.93677
Ebf2	4632404H12Rik	9.91976
Rreb1	Cenpe	9.8748
Zfp120	Wdr49	9.87216
Arid4b	Ccl25	9.86411
Mycn	Incenp	9.86336
Zbtb20	Bmp2	9.8344
Jun	Btg2	9.80688
Fos	mt-Rnr2	9.80199
Pbrm1	Cox7a1	9.77949
Meis2	Crhr2	9.76393
Bclaf1	Kif11	9.73046
Zbtb41	6430573P05Rik	9.70206
Zfp677	Gm9925	9.66084
Zfp369	Gm8087	9.65207
Junb	Ier2	9.64284
Id3	Flt1	9.64212
Id2	Ccnd1	9.63789
Snai2	Ndc80	9.62848
Tef	Gm6500	9.62842
Klf6	Mrpl46	9.60494
Zfp322a	Gm3510	9.60068
Nfib	Ttc39a	9.59631
Glis3	Gm12999	9.58928
Nr4a1	Lmntd1	9.58693
Zfp11	Gm26917	9.56076
Zfp605	Wdr46-ps	9.55431
Six3	Stmnd1	9.55338
Gtf2ird2	Ddx43	9.5526
St18	Adora3	9.55129
Foxj3	Ddx27	9.49749
Dach2	Th	9.48477
Scrt1	Clec18a	9.47633
Tshz2	Hsp90aa1	9.46794
5430403G16Rik	Tmsb15b2	9.46741
Id1	Ccna2	9.44469
Foxo3	Chd3	9.44066
Mafb	Nppa	9.43192
Ar	Prkag2	9.42304
Jund	Rgs6	9.42257
Nfib	Spata17	9.4193
Gabpb2	Clvs1	9.41611
Fos	H2afx	9.41374
Elf1	Zfp456	9.35684
Prrx1	Gm15809	9.35612
Fos	Gm23935	9.34462
Zmat1	Cdk1	9.32442
Foxo3	Zfp120	9.31179
Zfp950	Vmn1r4	9.27544
Zfp354a	1600014C23Rik	9.25747
Zkscan7	Gm38260	9.25374
Nr4a1	Ier2	9.24438
Junb	Prkag2	9.21886
Zbtb1	Ccl25	9.21485
Zfp329	Gm43268	9.2107
Zbtb18	Gm37558	9.18734
Ikzf2	Cdc34b	9.18406
Arid4b	Car7	9.17906
Mlx	Lrrc6	9.17654
Gtf2ird1	Cpne9	9.17141
Gtf2ird2	Cdk1	9.14386
Terf1	Cenpf	9.1382
Setdb2	Gm9167	9.12816
Zmat1	Gm44068	9.11442
Bcl6	Gm17139	9.09929
Id1	Ly6a	9.0846
Hes5	Ccnd1	9.08291
Tsc22d3	Gm5322	9.0525
Zbtb26	Dnd1	9.04474
Arid4a	Th	9.04236
Tax1bp1	Cdca8	9.0256
Fos	Hsp90aa1	9.00097
Gabpb2	Smc4	8.99564
Zfp260	Gm12245	8.98892
Klf6	Egr1	8.9743
Zkscan6	Marveld2	8.96686
Id3	Xdh	8.96471
Baz2b	Gm11363	8.96203
Egr1	Eif1a	8.95192
Cenpa	Ccar1	8.94031
Zfp949	Pgam2	8.92151
Zfp316	Gm43566	8.91963
Zfp512	Prr29	8.91846
Zfp949	Col13a1	8.90907
Zfp949	Gpr179	8.90512
Blzf1	Gm12634	8.9
Irx3	Rassf7	8.89937
Zfp148	H2afx	8.8906
Zfp512	Rinl	8.87885
Thap1	Nrip1	8.87778
Zfp160	Macf1	8.8701
Fosb	Per1	8.86478
Zfp202	Aspm	8.86111
Foxj3	Plcb2	8.86032
Zfp354a	2010109A12Rik	8.85509
Insm1	Gm6916	8.8505
Zfp518b	Gm7745	8.84818
Id2	Id3	8.84717
Zmat1	Glra1	8.84419
Jund	Ebf2	8.83124
Tox3	Gm16754	8.81256
Klf6	Fam175b	8.80138
Nr4a1	Gm7129	8.79674
Zfp827	Dpys	8.77445
Foxb1	B230104I21Rik	8.77
Zfp975	Gm14776	8.76948
Ybx3	Gm16259	8.75399
Mis18bp1	Ckap5	8.74728
Fos	Gm15703	8.74162
Fosb	Hes5	8.73328
Mis18bp1	Anln	8.73275
Nfx1	Nek7	8.71085
Pbrm1	Mustn1	8.69702
Jun	Hsp90aa1	8.69047
Mier3	Gtsf1l	8.68069
Zbtb1	Cck	8.66886
Zfp945	RP23-381H23.1	8.63515
Zfp280d	Birc5	8.6329
Erg	Anxa2	8.63195
2610008E11Rik	Selenbp2	8.62376
Nfrkb	Gm44411	8.61625
Aebp2	Gm42525	8.60513
Jun	Cyp4f18	8.59922
Junb	Gm6088	8.59525
Zfp160	Gm26843	8.59285
Nr4a1	Ccnd1	8.58789
Zfp949	Wdr63	8.56549
Junb	Klf6	8.56304
Zfp11	Calca	8.56144
Prrx1	Gm28294	8.5549
Mis18bp1	Gtse1	8.52867
Plek	Ltc4s	8.52405
Ikzf4	2810405F17Rik	8.51827
Zfhx3	Ctnna3	8.51095
Zkscan14	5033426O07Rik	8.50352
Mycn	Ckap2	8.49917
Zfp790	Stkld1	8.49226
Zfp74	Tpx2	8.48309
Gm10226	Rpl15-ps1	8.48165
Zbtb41	Gm10193	8.47683
Zfp677	Ubxn10	8.47493
Mis18bp1	Cep295	8.46832
Gtf2ird1	Kif11	8.46257
Blzf1	Gm7551	8.4484
Jund	Gm44957	8.4394
Peg3	Gm16283	8.41422
Zbtb1	Aprt	8.40765
Zbtb20	Guf1	8.40473
Mis18bp1	Gm5464	8.40031
Cenpa	Cep295	8.38905
Dnajc2	Gm43230	8.37892
Ttf1	Gm38451	8.37814
Lyar	Ston2	8.37489
Klf6	Jun	8.36339
Ar	Icam4	8.35588
Gm28557	Trpv3	8.33966
Mycn	Fbxo5	8.33145
Gm3854	Gm37402	8.32583
Jun	Hsp90ab1	8.3232
Pbrm1	Selenbp2	8.31928
Zfp182	Gm23127	8.3171
Zfp148	Sorbs2os	8.31283
Egr1	Dusp1	8.30998
Ikzf2	Meg3	8.30859
Cenpa	Mad2l1	8.29999
Zfp316	Nr1d2	8.29839
Zfp260	2610528A11Rik	8.29346
Zbtb18	Lnx2	8.29126
Nfyc	Gm10193	8.28574
Gm28557	Mrpl46	8.27839
Pou3f4	Rbmx2	8.24259
Egr1	Gm6133	8.23937
Glis3	Slc5a7	8.23385
Zfp583	Akap17b	8.23116
Zfp790	Gm26908	8.23061
Zfp975	Dkc1	8.22454
Fosb	1700086L19Rik	8.21789
Phtf1	Kcnv1	8.21381
Egr4	Zkscan7	8.20616
Zfp457	Wdr59	8.17951
Zfp120	Ccdc173	8.17881
Sox6	Cdh10	8.17385
Atf3	Zfp2	8.1617
Zfp322a	Srrm1	8.15499
Bclaf1	Gm15390	8.14942
Fos	Per1	8.14851
Zfp30	Rbmx2	8.14395
Nfil3	Nkpd1	8.14331
Stat2	Gm12583	8.14162
Tox3	Gmppb	8.1331
Jund	Gm4609	8.12854
Nr4a1	Fbxo5	8.12337
Aff2	Inpp4b	8.10798
Elf2	Gm42548	8.10177
Hmbox1	Gm15390	8.08621
Zmat1	Cdca7l	8.07474
Junb	Nr4a1	8.07056
Gtf2ird2	Pbk	8.06753
Foxj3	Adnp	8.06307
Zfp202	Slc5a7	8.0612
Erg	Ifitm3	8.05064
Nfx1	Gm10125	8.04622
Zfp74	Casp12	8.04437
Erf	Gm37459	8.04367
Ppara	Catsperg1	8.04002
Prrx1	Klhl28	8.03951
Zkscan6	A330074K22Rik	8.03343
Aebp2	Ckap5	8.03234
Zfp953	Pltp	8.03154
Bclaf1	Cdca3	8.01049
Mta1	Gm6433	8.00531
Id2	RP24-121L4.7	7.99123
Cc2d1a	RP24-156K15.4	7.98975
Zfp35	Tm4sf5	7.98925
Jun	Gm12224	7.98186
Dbp	Ascl2	7.97954
Sox4	Gm42446	7.96873
Mta1	Gm44411	7.96496
Peg3	Gm12279	7.95793
Id2	Gm42525	7.95707
Nr4a1	Junb	7.94837
Jun	1700086L19Rik	7.94367
Fosb	Cst3	7.93546
Irx3	Frs3	7.93254
Stat2	Kif23	7.92748
Mlx	Rln1	7.92718
Cc2d1a	B930082K07Rik	7.92161
Zfp677	Gm16052	7.91195
Rarb	Pdyn	7.90659
Rcor1	Ly6c1	7.9054
Dach2	Nusap1	7.90485
Atf1	Hjurp	7.88404
Bclaf1	Gm11149	7.88223
Id2	Epx	7.879
Gabpb2	Plxna4os1	7.85626
Cenpa	Cntrl	7.85022
Gabpb2	Ccl9	7.84634
Tsc22d3	Serpinf1	7.84132
Elk3	Adcyap1	7.84119
Zfp820	Cdca8	7.83918
Mis18bp1	Ska2	7.82767
Zfp612	Ccdc40	7.82441
Lyar	Top2a	7.82363
Fos	Hmgcs1	7.81383
Zfp74	Cenpe	7.81377
Zfp945	Gm28379	7.81312
Cenpa	Ect2	7.80564
Dbx2	4930458D05Rik	7.7958
Zfp808	Adamts1	7.78746
Zfp369	Ccdc173	7.7808
Hes5	Gm37963	7.78001
Pbrm1	Brs3	7.7742
Zbtb20	Ap5z1	7.77324
Peg3	Kif23	7.77178
Zic3	Gm4978	7.7686
Zfp369	Ckap5	7.76196
Terf1	Ckap2l	7.76072
Arid4a	Aox1	7.75877
Zfp160	Gm24927	7.75865
Tax1bp1	Hsp90aa1	7.74083
Snai2	Peg3	7.7248
Foxb1	Gm29096	7.71792
Zfp786	Nrip3	7.70808
Zfp790	Gpr35	7.70544
Id3	S100a7a	7.69885
Sox6	Gm43814	7.69645
5430403G16Rik	Ccdc173	7.69294
Egr4	Mpp7	7.69116
Ahctf1	Slc12a1	7.69083
Gabpb2	Gm15535	7.68323
Nr4a1	2610528A11Rik	7.66791
Otp	Sh2d6	7.66432
Zbtb20	Fam21	7.64355
Phtf1	Col19a1	7.64129
Zbtb18	Zscan29	7.62494
Cenpa	Pnp2	7.62451
Ybx3	Pzp	7.62213
Egr1	mt-Rnr2	7.62138
Cc2d1a	Icam4	7.60962
Nfx1	Gpr85	7.59985
Hes5	Gm12443	7.5981
Zfp512	Smc4	7.58713
Nr4a1	Tbcel	7.58114
Rora	Cluap1	7.57481
Erf	Bmx	7.57319
Bclaf1	Zfp322a	7.57223
Fos	A330074K22Rik	7.56134
Scrt1	Car7	7.55659
Lyar	Usp34	7.55213
Gtf2ird2	Kif15	7.54815
Zfp763	Gm36933	7.54183
Zfp455	Klf2	7.539
Gtf2ird1	Kl	7.52677
Zfp945	Gm4524	7.52297
Jun	Kif11	7.52091
Arid4b	Vwa5b1	7.51335
Creb3l2	Gm10421	7.51018
Nr1h3	H2-Oa	7.509
Tmf1	Meis2	7.50412
AU041133	Gm6506	7.489
Gabpb2	4933439K11Rik	7.4762
Egr1	Peg3	7.47592
Fosb	Dusp1	7.47262
Fosb	Sdccag8	7.46501
Egr1	Tubb5	7.45945
Mis18bp1	Tmpo	7.44209
Zfp945	Dek	7.4392
Dach2	Msh3	7.42934
Tax1bp1	Lrrc14b	7.42323
Sox6	Anxa2	7.42008
Aebp2	Doc2a	7.41202
AU041133	Kcnv1	7.41087
Rcor1	Crhr2	7.4079
Thrb	Sla	7.39819
Gtf2ird2	Cdca8	7.39545
Tsc22d3	Gm26620	7.39313
Tulp2	Gm11572	7.38412
Phtf1	Pttg1	7.379
Rorb	Kif11	7.36763
Prrx1	Brs3	7.36214
Fosb	Actb	7.34776
Fos	Gm42372	7.32959
Stat2	Cdca8	7.32724
Mycn	Fam64a	7.32269
Zfp260	4931440J10Rik	7.31989
Aebp2	Apoa2	7.31122
Zfp30	Gm43478	7.31105
Six3	Ccdc173	7.30652
Zfp386	Gm10254	7.30429
Dbp	Crlf1	7.3001
Zfp35	Trim36	7.28819
Zfp329	RP24-156K15.4	7.2846
Zbtb20	St14	7.27357
Nkrf	Hjurp	7.26787
Id3	Ly6c1	7.25042
2610008E11Rik	AW112010	7.24656
Fosb	Cyr61	7.22886
Tef	Clvs1	7.21936
Stat2	Vwa3b	7.21569
Zfp30	Crlf1	7.20876
Nkrf	D430001F17Rik	7.1959
5430403G16Rik	Lrp2	7.19498
Gm28557	Btbd7	7.19338
Setdb2	Gprc5c	7.18994
Id1	Klhl28	7.18319
Dbx2	Ktn1	7.17821
Id2	Ocrl	7.17535
Arid4a	Gm15809	7.16444
Zbtb20	Gm16283	7.16369
Zfp820	Stmnd1	7.15412
Id3	Tbx3	7.1415
Tshz2	Crb1	7.14073
Nr4a1	Lsp1	7.13719
Dbx2	Gm44667	7.13659
Zmat1	Map4k3	7.12718
Bclaf1	Gm38451	7.1255
Id2	Gadd45g	7.11555
Lyar	Lockd	7.10531
Fos	Srf	7.10379
Zfp398	Trpm2	7.09719
Nr4a1	Adamts1	7.08103
Zfp280d	Gm18406	7.07432
Nr4a1	1700086L19Rik	7.07424
Jun	Dusp1	7.06338
Tead1	Spc25	7.06091
Zfp41	Artn	7.05288
Bclaf1	Gm28343	7.0511
2610008E11Rik	Bfsp1	7.04648
Zbtb44	Gtse1	7.04471
Klf6	Jund	7.0447
Zfp9	Rps6-ps2	7.04109
Zfp354a	Rp31-ps19	7.04028
Zfp612	RP23-419K14.11	7.0368
Ikzf4	Slc5a7	7.03492
Zfhx3	Bmp2	7.03257
Zfp937	Gm18709	7.01918
Tsc22d3	Gm8069	7.01829
Zfp677	Gm7972	7.0161
Lyar	Ccna2	7.00715
Gtf2ird1	Gm6317	6.98591
Zfp768	Gm7331	6.98569
Ppara	Vps13a	6.97002
Arid4b	Gm15420	6.96988
Dbx2	Gm44957	6.96872
BC025920	Rangap1	6.96452
Sox6	Gm14239	6.95729
Peg3	Top2a	6.95263
Gtf2ird1	Mki67	6.95023
Zfp945	Prr29	6.949
Zmat1	Top2a	6.93208
Tsc22d3	Dennd1c	6.92261
Zfp472	Coch	6.9075
Pbrm1	Sgcd	6.90713
Zfp626	Gtpbp4	6.90657
Gtf2ird2	Birc5	6.90247
Gabpb2	Cd84	6.89475
Dbx2	4931406P16Rik	6.89291
Dach2	Hmmr	6.89145
Gabpb2	Blnk	6.88952
Pbx3	Nusap1	6.88461
Cc2d1a	Gm29201	6.88283
Foxr2	Thbs2	6.88248
Zfp945	Lats2	6.87883
Zfp148	Grin2c	6.86288
Zkscan6	Col13a1	6.86234
Pou3f4	Gm26917	6.85982
Atf3	Tnf	6.85833
Tax1bp1	Top2a	6.85504
Gabpb2	Gpr12	6.85081
Mycn	Gm12634	6.85033
Fosb	Stmn4	6.8421
Mta1	Marveld2	6.84046
Terf1	Lockd	6.83535
Pou2f2	Cpeb4	6.82884
Zfp281	RP23-74O12.8	6.82649
Peg3	Gm42895	6.82545
Insm1	Gm44901	6.8177
AU041133	Cdh5	6.81396
Relb	Cdh10	6.8132
Zfp322a	1700086L19Rik	6.81068
Gtf2ird2	Ccna2	6.80916
Irx3	Gm42583	6.80803
Zfp131	Gm15420	6.80435
Jun	Cd80	6.80294
2610021A01Rik	Nuf2	6.80028
Zfp120	Gm13312	6.79125
Zfp7	Nxt1	6.77931
Dbx2	Gm14138	6.77921
Zfp41	Gm8319	6.77757
Sox4	Gm43566	6.77735
Dmrta1	Aga	6.76763
Nfib	Nuf2	6.75721
Irx3	5033426O07Rik	6.7438
Rorb	Prkag2	6.73737
Irx3	Spata17	6.73616
Plek	P2ry12	6.73213
Mycn	Top2a	6.72662
Zbtb41	Nim1k	6.72203
Zfp329	Gm13665	6.71328
Mier3	Cdhr4	6.71059
Zfp711	Unc45a	6.70638
Pou3f4	Gm11363	6.70518
Zbtb10	Gm23127	6.69438
Zfp455	Col4a3	6.69402
Zfp280d	Kl	6.67809
Nr1d1	RP23-399J5.2	6.67358
Zfp322a	Habp4	6.67072
Elf2	Gm28370	6.66818
Tead2	Gm37305	6.66698
Dbx2	Gm11888	6.6628
Terf1	Hmmr	6.65976
Rbak	Rbks	6.65778
Ddit3	Gm28343	6.64994
Pbrm1	Gm2404	6.6495
Fos	Klf2	6.6429
Baz2b	Slc1a5	6.63653
Zfp768	Galnt9	6.63326
Baz2b	Ptgr1	6.63245
Bbx	Gm42696	6.62959
Id1	Ube2c	6.62954
Cenpa	Dek	6.62815
Mta1	Gm42462	6.62291
Tax1bp1	C4b	6.61684
Arid4a	Hsp90aa1	6.6059
Foxo3	Col6a3	6.6058
Mycn	1810041H14Rik	6.59454
Zbtb44	Gm9719	6.59442
Erg	Kitl	6.59419
Zfp54	Gm26666	6.59151
Zfp11	Ccl25	6.58806
Zfp949	Zkscan6	6.58514
Jun	Stmn4	6.5849
Zfp688	Gm7334	6.58161
Zfp937	Pttg1	6.57242
Id1	Ly6c1	6.56856
Dbx2	Asf1b	6.5655
Gtf2ird2	Smlr1	6.56285
Zfp300	Ift74	6.55822
Lyar	Kif11	6.55466
Nr1h3	Gm37402	6.55402
2610021A01Rik	Gm10676	6.55335
Adnp	Gm23935	6.54847
Sox6	Gm12583	6.54625
Nfx1	Gm10563	6.54329
Id2	Gm38034	6.54133
Zfp281	Aplnr	6.53516
Zfp398	Tomm20l	6.53207
Mis18bp1	Synpr	6.52797
Mier3	Arl6ip1	6.52199
Zscan29	Nts	6.52191
Mta1	Zic3	6.5213
Zbtb1	Serpinf1	6.51145
Bbx	Cc2d1a	6.50704
Zfp316	Smc2	6.50127
Klf6	Gpr17	6.50126
Ybx3	Gm37923	6.49999
Zfp62	Gm10563	6.49875
Zfp148	Gm23935	6.48401
Id1	Gkn3	6.47529
Zfp74	1700007G11Rik	6.47438
Egr1	Srf	6.47422
Snai2	Spc24	6.47225
Dmrta1	Nlrc3	6.47156
Zfp30	Gm42462	6.46517
Ppara	Lrp2	6.46072
Zfp131	Cdh5	6.45733
Mis18bp1	Fbxo5	6.45404
Tshz2	Hjurp	6.45192
Nfrkb	Gm20620	6.446
Zfp873	Kcnab2	6.44592
Jun	Adamts1	6.44248
Zfp952	Lrrc14b	6.43816
Ttf1	Zc3h8	6.43737
Zfp7	Ctnna3	6.43726
Egr1	Per1	6.43706
Lrrfip2	Gm15697	6.43678
Jun	Gm12583	6.43301
Elf2	Larp7	6.43227
Zfp970	Gm13630	6.42983
Zfp719	Ier2	6.42669
Nr4a1	Per1	6.41554
Thrb	Meis2	6.41451
Stat2	Fmn2	6.41326
Jun	Kbtbd8	6.41123
Zic4	Synrg	6.41071
Arid4a	Tgm4	6.40438
Tead1	Ccne2	6.40118
Ddit3	Jund	6.40099
AU041133	Neu2	6.39996
Tmf1	Arhgef5	6.39863
Rara	4632404H12Rik	6.39482
Nfx1	Upp1	6.38937
Foxo3	Incenp	6.38805
Zhx2	Zbtb48	6.36854
Atf3	Btg2	6.35753
Rora	Mrpl46	6.35192
Mafb	Irgm1	6.34997
Sox4	Gm44291	6.34133
Erg	Rbmx2	6.33923
Glis3	Gm27238	6.3377
Atf3	Rpp30	6.33449
Id3	Gpr17	6.32566
Sox4	A930003O13Rik	6.31085
Nfib	Cdca8	6.31012
Zfp120	Sdhaf3	6.30628
Zfp426	Mapkap1	6.30598
Rbak	Nlrp5-ps	6.3056
Gtf2ird2	Kif23	6.29244
Klf6	Ttc39a	6.29225
Mafb	Gm29542	6.28852
Ttf1	Casp12	6.28806
Zmat1	Gm42585	6.28667
Zmat1	2700099C18Rik	6.28616
Mis18bp1	Usp1	6.27737
Peg3	Klhl28	6.27055
Dbp	Cnih3	6.26721
Arid4b	Slc19a3	6.26452
Bbx	Gm43885	6.2644
Id2	Clec18a	6.26222
Fos	Msmo1	6.26131
Pou2f2	Cenpe	6.25851
Nr1d1	Kif11	6.25418
Erf	Mapkap1	6.25111
Tshz2	Gm4602	6.24868
Zfp970	Slc38a9	6.24817
Zfp2	Gm42869	6.2458
Id3	Ccdc150	6.24414
Aebp2	Gm9381	6.23743
Srf	Gm26620	6.22985
Zfp398	Map3k7cl	6.22073
Bbx	Lix1	6.21702
Thrb	Gm16867	6.21645
Hes5	Gm15690	6.21506
Arid4b	AW112010	6.21468
Baz2b	Nlrp5-ps	6.21216
Tshz2	Gm6506	6.20788
2610008E11Rik	Zbbx	6.20581
Nfib	RP24-194N4.6	6.20398
Blzf1	Hist1h2ae	6.20178
Atf3	Klf2	6.19738
Stat2	Gm20702	6.19661
Mycn	Smc4	6.19471
Sox6	Tgm4	6.1906
Zfhx3	Sorbs2os	6.18856
Nr1d2	Zfp281	6.18776
Dmrta1	Ccdc173	6.1849
Nfil3	Gm13492	6.18443
Irx5	Rnpc3	6.18404
Zfp202	A730098A19Rik	6.18399
Zfp35	Rln1	6.18157
Bclaf1	Sla	6.17967
Tsc22d3	Cd84	6.17815
Zic4	Brdt	6.17108
Ar	Cc2d1a	6.16999
Tax1bp1	Kif23	6.16929
Zbtb20	Gm18406	6.16341
Mis18bp1	Ect2	6.1526
Bclaf1	Gm15937	6.15075
Zfp472	Ckap2	6.15006
Zbtb41	Gm9725	6.14981
Gmeb1	Crb1	6.14868
Foxb1	Gm44644	6.14862
Zfp3	Npy1r	6.14011
Id1	Adamtsl1	6.13686
Zmat1	Ckap2l	6.13554
Plek	Chchd4	6.13213
Id1	Prc1	6.13156
Relb	Kif20b	6.13054
Dbp	Gm26724	6.13022
Cenpa	Ddx43	6.12926
Klf6	Gm12788	6.12633
Zfp937	Erf	6.1261
Nr1i3	Jade3	6.11778
Id2	Tm4sf5	6.11658
Fosb	Nphp1	6.11484
Zfp763	Gm19409	6.11071
Ttf1	Gm7206	6.11028
Nr1d1	Mettl6	6.10685
Irx5	Smc4	6.10665
Jund	Gm12788	6.10617
Zfp971	Rab33b	6.10587
Gm28557	Gm16183	6.10393
Ybx3	Ccdc171	6.10254
Zfp2	Mdm4-ps	6.10075
Aebp2	Fer	6.09398
Dmrta1	Pcdha11	6.08809
Zfp74	D930048G16Rik	6.08734
Zfp280d	Bbox1	6.08314
Elf2	Rps6-ps2	6.07873
Dmrta1	Sdhaf3	6.07283
Mier3	Mapkap1	6.06489
Phtf1	Prc1	6.05762
Zfhx3	Gm3617	6.05603
Zfp281	Gm6900	6.05428
Klf6	Rgs6	6.05281
Zbtb44	Gm28379	6.04827
Zfp131	Cdhr4	6.04763
St18	Ak9	6.04434
Ebf1	1700003M07Rik	6.04175
Zfp354a	Tspan2os	6.04008
Jund	Crhr1	6.03575
Srf	Egr1	6.03311
Irx5	Adamts1	6.03192
Erf	1700003M07Rik	6.0292
Id1	Kcnk7	6.01652
Mier3	Gm37420	6.01551
Zfp120	H6pd	6.00795
Thrb	Pdyn	6.00374
Atf3	Cd180	6.00306
Dnajc2	Zfp457	6.00139
Zfp808	Gm44219	6.00113
Tbx3	C130074G19Rik	5.99787
Irx5	Gm960	5.99691
Zhx3	Mrpl46	5.98983
Lrrfip2	Gm42549	5.98858
Ascl2	Entpd6	5.9878
Tox3	Trpv3	5.98404
Klf6	Junb	5.98132
Six3	Gm27018	5.98051
Zhx2	Insm1	5.97722
Zscan29	Mir1931	5.97244
Jund	Fam175b	5.97211
Zfp148	Gm9167	5.96989
Dbp	F830115B05Rik	5.96823
Mier3	1700064M15Rik	5.96531
Zfp62	Ddx52	5.96466
Mycn	Mis18bp1	5.9577
Zfp160	Agk	5.95255
Mafb	Col19a1	5.95107
Zbtb20	Gm15690	5.9374
Zfp820	Gm6462	5.93671
Nr1h3	Mdn1	5.93278
Relb	Mrc2	5.93166
Zfp952	Rpl35a-ps5	5.92772
Id3	Id2	5.92562
Rorb	Gm14126	5.92401
Tef	F830115B05Rik	5.92247
Snai2	Gm12947	5.91905
Ddit3	Zfp182	5.91758
Zfp820	Kif15	5.91521
Zfp41	Mrpl46	5.91234
Zfp7	Spc24	5.91208
Mlx	Gm4602	5.90838
Bclaf1	Gm6057	5.90692
Fos	Gm9725	5.90562
Snai2	Casc5	5.90354
Zfp945	Foxr2	5.90308
Bbx	Apoc3	5.90302
Zmat1	Gm43689	5.90235
Zfp952	RP24-83E15.4	5.90176
Nr1d2	Gm13458	5.89568
Zfp426	Gm29666	5.8948
Zfp786	Bmp2	5.89233
Zfp386	Gm6261	5.88843
Arid4a	Gm17825	5.88645
Egr1	Adam33	5.88614
Mier3	Gm45124	5.88534
Nr4a1	Cyr61	5.88146
Fos	Mir1931	5.88096
Nr1d1	Qser1	5.87994
Mta1	Hjurp	5.87628
Zhx2	Ccdc173	5.87492
Baz2b	Gm7091	5.87405
Six3	Gm42372	5.87362
Nfib	Gm13880	5.87252
Klf6	Ly6c1	5.87077
Creb3l2	Klhl29	5.86405
Arid4a	Gm44286	5.86383
Snai2	Gm15903	5.86362
Zfp512	Gm8087	5.86108
Zfp354a	Gm43984	5.85913
Id1	Birc5	5.85852
Zmat1	Cdca8	5.85751
Bcl6	Nrg3	5.85459
Bcl6	Gm17053	5.85184
Lrrfip2	Gm3617	5.85104
Gm3854	Gm1862	5.84683
Scx	Zscan29	5.84677
Jund	Gm42549	5.8463
Zbtb20	Ttc39a	5.84584
Egr1	Dclk1	5.84528
Arid4a	Ckap2l	5.84383
Zfp457	Mrpl46	5.84104
Fos	Stmn4	5.84024
Pbx3	Serpinb9	5.83702
Aff2	Gm43814	5.83488
Terf1	Kif23	5.83332
Srf	Ccl12	5.82819
Zfp626	Mrpl46	5.8257
Erg	Sepp1	5.82556
Junb	Cyp4v3	5.82411
Sox6	B3gnt9	5.82308
Ikzf2	Gm2694	5.82203
Zfp975	Slc35c1	5.82094
Zfp7	Paxip1	5.82014
Zfp456	Erc2	5.81993
Id1	Adgrf5	5.81857
Zfp975	Nagk	5.81829
Zbtb20	Gm37923	5.81579
Zbtb26	Defb30	5.8144
Zfp711	Gm3511	5.80131
Id3	Tmem176a	5.80071
Zhx3	Gm38186	5.80002
Klf6	Armc1	5.79948
Zfp74	Smc2	5.79154
Zfp952	4932411E22Rik	5.79153
Irx3	Dlx1as	5.78946
Zfp316	H2afx	5.78931
Zfp937	H2afx	5.78874
Id1	Flt1	5.7831
Gtf2ird1	Gm20620	5.78034
Dach1	Ppip5k1	5.77897
Zfp711	Gm9726	5.77784
Id2	Ebf2	5.77551
Tax1bp1	Gm38115	5.77313
Zfp398	A230107N01Rik	5.77295
Lyar	Aspm	5.77174
Zfp120	Gm14263	5.76567
Mycn	Nusap1	5.7626
Terf1	Cdk1	5.76127
Bcl6	Unc5b	5.75416
Dbx2	Casq1	5.74971
Zfp300	Ccna2	5.74901
Peg3	Smc4	5.7453
Peg3	Gadd45g	5.74134
Zbtb10	Ptger2	5.73954
Zfp426	Rbm18	5.73773
Nfyc	Rab33b	5.73634
Zfp950	Scx	5.7359
Baz2b	Gm29480	5.7358
Zfp952	Dcn	5.73534
Zfp970	Syne4	5.73372
Bcl6	Eif1a	5.73244
Plek	Cx3cr1	5.72632
Terf1	Mns1	5.71649
Irx3	Hspa1l	5.71581
Zbtb46	Flt1	5.71195
Klf6	Socs3	5.70958
Zfp329	Gtsf1l	5.70913
Ebf2	Cep57l1	5.70402
Id1	Fam64a	5.70266
Mis18bp1	Ufsp2	5.69921
Rarb	BC085271	5.6918
Tsc22d3	Nfam1	5.6896
Aff2	Wdr66	5.68832
Gm10226	Ing5	5.68675
Tbx3	Cxcl12	5.68482
Zbtb18	Dusp1	5.68306
Zfp937	Trem2	5.68253
Zbtb18	Ttll9	5.68233
Gtf2ird1	Dusp1	5.68081
Mlxipl	Lgals9	5.67982
2610008E11Rik	Gm20172	5.67761
Zfp369	Nms	5.6757
Id1	Cdk1	5.67468
Atf3	Gm13665	5.66851
Gtf2ird2	Cenpf	5.66843
Foxb1	Gja1	5.66787
Zfp472	Gm17035	5.66512
Sox6	Nusap1	5.66301
Mier3	Gjb6	5.66299
Ebf1	Endou	5.66163
Phtf1	Kif22	5.66023
Zfp329	Rassf7	5.65381
Nr4a1	Hmgcs1	5.65318
Srf	Gm12531	5.6516
Zfp937	Gm11703	5.65001
Tshz2	Crip3	5.64908
Tax1bp1	Gm10717	5.64582
Tsc22d3	Blnk	5.64549
Six3	Hvcn1	5.64467
Zfp386	Gm15975	5.64062
Terf1	Shcbp1	5.63998
Zfp280d	Gadd45g	5.63202
Cc2d1a	Frem1	5.63037
Zfp160	Cxcl2	5.63029
Zfp711	Ccdc120	5.62932
Creb3l2	4931440J10Rik	5.62728
Nfib	Rbks	5.62388
Zfp711	Gm19026	5.62237
Pou2f2	Artn	5.62097
Zbtb1	Gm13501	5.61956
Peg3	Gm37519	5.61925
Klf2	Gm5464	5.61536
Tef	Gm15535	5.61287
Zfp512	BC037032	5.60459
Mta1	C730045M19Rik	5.60061
Cenpa	Ccdc77	5.59726
Zkscan6	Zfp949	5.59695
Zfp952	Gm42696	5.59354
Zmat1	4930426I24Rik	5.59246
Zfp952	C79130	5.59145
Dach2	Prc1	5.59044
Jun	Ccdc114	5.59004
Stat2	Gm44037	5.58962
Klf6	Chd4	5.58694
Nr4a1	Srf	5.58628
Purg	Ifnar2	5.58361
Creb3l2	Gm44831	5.57736
Zbtb41	Gm24927	5.57272
Zfp512	D030056L22Rik	5.5727
Stat5a	Eya2	5.5681
Zfp790	Nr1d2	5.5665
Arid4b	Smlr1	5.56103
Klf2	Pltp	5.55567
Zfhx3	Foxo1	5.55271
Zfp970	Gm42372	5.55059
Ikzf4	Zfp786	5.54708
Nr1d1	A330074K22Rik	5.54539
Six3	Gm8545	5.54309
Zfp455	Mettl6	5.5421
Elf2	Gm37569	5.53965
Tbx3	Tnfsf10	5.53912
AU041133	6530402F18Rik	5.53689
Zfp512	Ndc80	5.53508
Zbtb41	Gm7091	5.53116
Zfp786	Gm42696	5.52463
Tef	Plcd4	5.52452
Zfp808	Fmn2	5.52068
Nr4a1	Gadd45g	5.51865
Gm28557	Dnajb3	5.51685
Nkrf	2410018L13Rik	5.51566
Pou3f4	Thsd1	5.5117
Ttf1	Gm43011	5.50863
Zfp113	Gm37276	5.50382
Cenpa	Hirip3	5.50258
Zbtb26	Gm10254	5.5007
Zfp7	Mdrl	5.49839
Elk3	Zfp677	5.496
Zbtb18	Nr1d2	5.4899
Zfp786	Irgm1	5.4896
Zfp131	Spocd1	5.48837
Gmeb1	Gm15246	5.48829
Sox4	Smg6	5.48593
Ikzf2	Gm13458	5.48532
Erf	A830082K12Rik	5.48249
Ikzf2	Sprtn	5.48192
Pou3f4	Kif15	5.48046
Zfp398	Gm6133	5.47583
Atf3	Rec114	5.47573
Ddit3	Ckap2l	5.47514
Thrb	Gm35339	5.47093
Zfp113	BC034090	5.47066
Sox6	Gm10226	5.46975
Zfp11	Gm10312	5.46923
Zfp952	Dbp	5.46917
Arid4b	Tgm4	5.46898
Jun	Gtsf1l	5.46685
Zfp329	Ebf2	5.46526
Mafb	Havcr2	5.46504
Zmat1	Prss35	5.46298
Srf	Jun	5.46042
Stat5a	Smc5	5.45883
Mier3	Bmp2	5.4578
Zfp131	Gm38034	5.4548
Dach2	Incenp	5.45241
Zmat1	Smc4	5.45113
Sox4	2700099C18Rik	5.44795
Baz2b	Aspm	5.44781
Zfp426	Hapln2	5.44779
Cenpa	Synpr	5.44248
Gabpb2	Gm11191	5.43768
Zfp945	Kmt2b	5.43532
Zfp62	Insm1	5.43276
Lrrfip2	Npffr1	5.43219
Bbx	Tpx2	5.43203
Tax1bp1	Clec18a	5.43009
Ikzf2	Pcgf3	5.42864
Fos	Slc5a7	5.428
Zkscan14	Akap17b	5.42707
Zfp120	Pipox	5.42655
Hes5	2010320M18Rik	5.41909
Zfp62	Racgap1	5.41744
Srf	Fosb	5.41732
Zbtb20	Gm15809	5.41626
Zfp35	C2cd4b	5.4151
Zfp950	Macf1	5.41473
Zfp113	RP23-410B24.4	5.41388
Plek	Gm13719	5.41381
Nfil3	Gm13501	5.41305
Zfp322a	Fzd4	5.41219
Nkrf	Spocd1	5.40987
Egr1	Cyr61	5.4081
Zfp827	Brdt	5.4009
Hes5	Gm38124	5.39633
Lyar	Racgap1	5.39468
Lyar	Pbk	5.3927
Plek	Ctss	5.39086
Zfp281	Gramd2	5.3908
Zfp512	1700001C02Rik	5.3876
Tox3	Lat2	5.38238
Zfhx3	Gm16432	5.38021
9130023H24Rik	Stat5a	5.38007
Pou3f4	Nek7	5.37985
Zfp472	Rpl28-ps2	5.37754
Zfp398	Gm16867	5.37644
Zfp472	Aldob	5.37521
Zfp260	Gm2822	5.37389
Zfp512	9030617O03Rik	5.37262
Klf2	Slco1a4	5.36816
Zfp131	A630081D01Rik	5.36584
Id1	Nfkbia	5.36499
Nfil3	Gadd45g	5.36471
Zbtb48	Zhx2	5.36436
Elf2	Col23a1	5.36395
Zmat1	Gm15532	5.36341
Fosb	Zbbx	5.3555
Zbtb20	Gm42834	5.35468
Arid4a	Prkag2	5.35449
2610021A01Rik	Tmpo	5.3538
Zfp148	Gm11875	5.35335
Zbtb41	Hsp90ab1	5.35227
Dmrta1	Gtf2h1	5.34957
Tbx3	Xdh	5.34467
Gabpb2	Inpp5d	5.34225
Plek	Csf1r	5.34109
Nr4a1	Shb	5.34089
Zkscan14	Crot	5.3379
Id1	Pltp	5.33401
Tshz2	Desi2	5.33217
Zfp512	Gm44291	5.3274
Cc2d1a	Syt2	5.32729
Mlxipl	Myh11	5.32672
Zfp971	Dhx29	5.32476
Tead1	Flt1	5.32276
Mycn	Kif20b	5.32124
Dbp	Artn	5.32029
Zfp30	Gm42666	5.30935
Zic4	Gm4787	5.30824
Pou3f4	Gtse1	5.30769
Rbak	Rhov	5.30583
Meis2	Nkx2-2os	5.30523
Rora	Zfp786	5.30116
Thrb	Folh1	5.29652
Cc2d1a	Klhl28	5.29636
Fos	Gm14138	5.29269
Mycn	Ska2	5.29146
Zfp937	Gm37401	5.29064
Zfp229	Tmed5	5.28966
Tax1bp1	Cenpe	5.28245
Zhx2	Nusap1	5.27643
Zfp952	Aox1	5.27288
Elf1	Cenpe	5.27215
Zhx2	Gm11737	5.27067
Dach2	Hook1	5.2688
Erf	Mustn1	5.26865
Dmrta1	Hvcn1	5.26852
Tet2	Gm12245	5.26841
Zfp975	Gm26606	5.26512
Phtf1	6430511E19Rik	5.26142
Hes5	Lsp1	5.25615
Zfp945	Thbs2	5.25419
Rcor1	Gm20445	5.25415
Pbrm1	Bfsp1	5.25198
Mier3	RP23-381H23.1	5.25164
Tbx3	Sepp1	5.25117
Jun	Actb	5.24749
Arid4b	Pgam2	5.24619
Zbtb1	Cpa2	5.24436
Nr1d2	Rpl28-ps2	5.24398
2610021A01Rik	Gm27030	5.24381
Gabpb2	Pzp	5.24268
Mta1	Ghr	5.24081
Id3	Gpnmb	5.23927
Zfp74	Ccdc34	5.23452
Zfp369	Fbxo5	5.23363
Junb	Btg2	5.22832
Aebp2	Cep295	5.22626
Bclaf1	Pdyn	5.22605
Zscan29	Scx	5.22426
Ybx3	Gm11737	5.22301
Atf3	Clec5a	5.22035
Zfp386	Gm43594	5.21996
Pou3f4	6820402A03Rik	5.21786
Zbtb18	Hbegf	5.2176
Gabpb2	Ctdspl	5.21578
Zbtb41	Gm37891	5.20984
Foxj3	Gm8087	5.20964
Zbtb20	Gm14138	5.2087
Klf2	Stra6	5.20619
Zfp949	Gm9719	5.20557
Sox4	Vash2	5.20142
Nfib	Zfp456	5.19978
Prrx1	Mapk11	5.19571
Ebf1	Cdh10	5.19462
Zfp719	1700113A16Rik	5.19107
Baz2b	Pzp	5.18874
Zmat1	Pbk	5.18752
Ddit3	Arhgap6	5.18661
Jun	Gm37383	5.18252
Baz2b	Gm17970	5.18008
Atf3	Ccl25	5.177
Tsc22d3	Smc2	5.17345
Rbpjl	Aspa	5.17315
5430403G16Rik	2810405F17Rik	5.16979
Klf2	Atf3	5.16911
Ikzf4	Bmx	5.16816
Zic3	Kcnh7	5.16802
Fos	Ccna2	5.16769
Elf1	Hmgcs1	5.16618
2610008E11Rik	Cep295	5.16557
Junb	1700001C02Rik	5.1587
Zkscan14	Gm37176	5.15792
Ebf1	1700086P04Rik	5.15555
Zfp329	Gm25220	5.15364
Plek	Vav1	5.15074
Sox4	Calca	5.15062
Ddit3	Gm15532	5.13691
Zfp952	Smc2	5.13489
Tsc22d3	1700010I14Rik	5.12833
Rarb	Calcr	5.12303
Nfib	Hs3st5	5.12145
Zfp329	9130401M01Rik	5.11746
Arid4a	Nbeal1	5.11543
Srf	Jund	5.11426
Zfp120	Flt1	5.11132
Jund	Socs3	5.10858
Zfp949	Cntrl	5.10703
Zmat1	Gm12123	5.10664
Zfp148	Atp8a1	5.10523
Fos	Ube2c	5.1037
Id1	Gm11353	5.10117
Mycn	Prc1	5.10076
Hes5	Egfl6	5.10004
Egr1	Cdk1	5.09978
Aff2	Serpinb9	5.0997
Zfp677	Elk3	5.09853
Zfp300	Zfp260	5.09669
Foxr2	Gm42901	5.0946
Mis18bp1	Grin1os	5.09402
Zmat1	Marveld2	5.09312
Plek	Nup62	5.09307
Baz2b	Kcnb2	5.0898
Setdb2	Armc10	5.08883
Zfp30	Zbtb44	5.08834
Dach2	Nedd1	5.08749
Peg3	Hsp90aa1	5.08459
Nr4a1	mt-Rnr2	5.08319
Zfp941	Gm6133	5.07755
Zfp457	Dgkg	5.07745
Zfp182	Robo4	5.07336
Pbx3	Gm8550	5.07081
Lrrfip2	Crlf1	5.07027
Zfp160	Isg20	5.07024
Nr1d2	Slc12a1	5.0701
Zkscan14	Rapgef4	5.06702
Hmbox1	Zbtb46	5.06652
Zfp970	Fam46a	5.06478
Setdb2	Gm24927	5.06468
Nr4a1	Aurkb	5.06342
Pbrm1	Gm6211	5.06216
Gmeb1	Gm42829	5.06153
Lrrfip2	Terf1	5.06076
Zfp3	Gm15808	5.05973
Pou3f4	Tpx2	5.05849
Pou3f4	4930432E11Rik	5.05603
Nfib	D430001F17Rik	5.05575
Ikzf4	Chd9	5.05244
Gtf2ird2	Ktn1	5.05183
Tsc22d3	Gm17825	5.05101
Zfp62	Rabgap1l	5.04897
Hopx	Pttg1	5.04884
Scrt1	Gjb2	5.04493
Gabpb2	Gm38299	5.0435
Tshz2	Angptl1	5.04346
Junb	Iqub	5.04317
Nr1d2	Ube2s	5.04308
Zfp398	Dlx1as	5.03948
Fosb	mt-Rnr2	5.03579
Aebp2	Tulp2	5.03106
Zbtb10	Clmp	5.03027
Baz2b	Ltc4s	5.03009
Cc2d1a	Apoc3	5.02221
Tax1bp1	Gm20559	5.01536
Egr1	Wdr63	5.0145
Zfp120	Plxna4	5.01375
Tmf1	Spata33	5.01375
Arid4b	Cdc34b	5.01117
Zbtb18	A530041M06Rik	5.01104
Id3	Kat2b-ps	5.00771
Zfp322a	Nrros	5.00566
2610021A01Rik	Rtbdn	5.00125
Mycn	Spc25	4.99997
Zfp512	Ttll9	4.99943
Gtf2ird2	Top2a	4.99789
2610008E11Rik	Rpl35a-ps5	4.99758
Hmbox1	Braf	4.99436
Id1	Myoc	4.99344
Plek	Gpr34	4.99333
Adnp	Foxj3	4.98948
Zfp949	1810062O18Rik	4.98671
Zbtb1	Tnnc1	4.98618
Phtf1	Gm44068	4.98543
Fos	Kif23	4.98215
Aebp2	Gm11997	4.98185
Zfp386	Rad52	4.98089
Zfp229	Fmn2	4.98031
Zfp677	Gcc1	4.97696
Mlxipl	Gm43445	4.97435
Mis18bp1	Dnajc9	4.9728
Gtf2ird2	Spc24	4.97244
Cenpa	Gtse1	4.97228
Zfp2	Gm38359	4.97215
Lyar	Ckap2l	4.97145
Zfp120	Slc16a4	4.96193
Zfp763	4930579K19Rik	4.95969
Id1	Top2a	4.95883
Zfp945	Slc12a1	4.95857
Tbx3	Hist1h1d	4.95852
Rcor1	Cenpe	4.95281
Gmeb1	Stmnd1	4.95273
Zfp975	Arrdc2	4.94923
Plek	Gm42372	4.94776
Tmf1	Ccna2	4.94352
Nfx1	Alox5ap	4.94322
Zfp2	Dusp1	4.93802
Elf2	Gm15782	4.93749
Rbpjl	2410080I02Rik	4.934
Zfp941	Gm26917	4.9302
Ikzf4	Pdzd9	4.92791
Elk3	Gm43478	4.92716
Ikzf2	Tmem135	4.92564
Foxo1	Bmp2	4.92501
Zfp952	Rbm18	4.92342
Zfp131	Chd3	4.92159
Zbtb20	Cdh5	4.92055
Gm10226	Tmem266	4.92016
Rarb	B830012L14Rik	4.91971
Meis2	Gm16125	4.91916
Pou3f4	Nucks1	4.91878
Snai2	Cybrd1	4.91745
Mycn	Epx	4.91526
Zfp160	Tas1r3	4.91116
Zfhx3	Hs3st4	4.91102
Zfp74	Gtf2f2	4.91079
Atf1	Nfkbiz	4.91062
Elf1	Gm20517	4.91025
Dbx2	Usp34	4.91025
Jun	Vamp7-ps	4.90939
Zfp9	Opa3	4.90563
Rbpjl	Gm4879	4.90495
Zfp873	Elmo3	4.90445
Gmeb1	Cers4	4.90241
Zfp229	Zfp512	4.90189
Bclaf1	Gm16867	4.90126
Mta1	Zfp456	4.89854
Rbak	Ddx43	4.89762
Zfp131	Gm43566	4.89628
Dach1	Hspa1l	4.896
Gm10226	Ulk4	4.89537
Mycn	Cenpa	4.8941
Nr4a1	Tubb5	4.89331
Ybx3	Gabre	4.89125
Aff2	Gm9791	4.89085
Hes5	Socs3	4.89074
Dach2	Gins2	4.88733
Irx3	Prrt3	4.88726
Klf6	Fmn2	4.88724
Zfp768	mt-Rnr2	4.88689
Zfp280d	Marveld2	4.88602
Junb	Chd4	4.88384
Nkrf	Slc27a5	4.88237
Gm28557	Gm8234	4.88218
Zmat1	Pcdhb5	4.88083
Nfyc	Gm42969	4.88055
Nr4a1	Gm44769	4.87526
Lrrfip2	Gm9625	4.87496
Zic4	Dlgap2	4.87405
Ar	Gm29516	4.87316
Zfp329	4932411E22Rik	4.87142
Terf1	Gm8550	4.86988
Peg3	Hmgcs1	4.86803
Pou3f4	Kif11	4.86641
Tbx3	Ly6a	4.86581
Pou2f2	Ckap5	4.8648
Rarb	4930526A20Rik	4.86466
Zfp160	Gm42521	4.86106
Fos	Nuf2	4.86034
Ppara	Chmp2b	4.86034
Pbrm1	Insm1	4.85965
Bclaf1	Gm9409	4.85579
Zfp786	Ikzf4	4.85484
Lyar	Hmmr	4.85454
Zfp148	Sphkap	4.85414
Ebf1	Macf1	4.85181
Zbtb20	Fgf9	4.85164
Prrx1	Rab29	4.85019
Gtf2ird2	Incenp	4.84848
Zfp62	Pfkfb1	4.84823
Scrt1	Gm2404	4.84745
Zfhx3	Hsp90ab1	4.84427
Purg	Gm11149	4.84387
5430403G16Rik	4930404N11Rik	4.84335
Junb	AW112010	4.84122
Zfp2	9430062P05Rik	4.83936
Sox6	Gm29542	4.83891
Mis18bp1	Meg3	4.83837
Zmat1	Aspm	4.83801
Zfp949	Luzp1	4.83642
Mier3	RP24-156K15.4	4.83618
Id1	Aldh1a1	4.83572
Dbp	Rpf2	4.83516
Erf	Gm16340	4.83298
Zfp329	A130014A01Rik	4.83104
Rreb1	Ubn1	4.83087
Purg	Btbd7	4.83021
Nr4a1	Osbp2	4.83019
Klf2	Ccl25	4.8301
Rcor1	Cenpa	4.82959
Sox6	Hmgcs1	4.82918
Fos	Eif1a	4.82837
Nkrf	C4b	4.82511
Hes5	Gm42992	4.82274
Snai2	Gm10478	4.82244
Bclaf1	St8sia3os	4.81991
Zbtb10	Gm3362	4.81824
Zfp472	Ctnnd2	4.81822
Tmf1	S100pbp	4.81792
Zfp512	Aspm	4.81699
Nfil3	Col4a3	4.81442
Tshz2	Pgam2	4.81427
4930522L14Rik	Gm37733	4.81211
Arid4b	Rpl23a-ps14	4.81195
Scrt1	Tbcel	4.81162
Bclaf1	Cdca8	4.80856
Atf1	Gm11918	4.80759
Zhx3	Smc4	4.80477
Jund	Dclk1	4.80394
Zfp182	Nlrc3	4.80208
Gtf2ird2	Ndc80	4.80183
Terf1	Cdca3	4.80105
Zkscan6	Gpr179	4.7999
Terf1	Nusap1	4.79873
Zfp160	Gm8318	4.79619
Sox6	Gm29781	4.79446
Jun	Pi4ka	4.79174
Pou2f2	Arl6ip1	4.79088
Zfp316	Gm42525	4.79046
Zfp763	Gm44798	4.78976
Zfp131	Cd2bp2	4.78951
Pbrm1	C730045M19Rik	4.789
Jund	Peg3	4.78632
Zbtb20	Prpf4b	4.78397
Hes5	Gm9167	4.77907
Klf6	Cacng2	4.77849
Gm3854	Apobec3	4.77799
Srf	Gm28370	4.77769
Foxo1	Gps1	4.7753
Dach2	Zscan29	4.77522
Atf3	Arrdc4	4.77421
Junb	Fam229a	4.77244
Sox4	Gm17053	4.7717
Ikzf4	Pcdhb2	4.77017
Zkscan7	Gm2011	4.76839
Gtf2ird2	Cnrip1	4.76667
Setdb2	Ddx27	4.76572
Lrrfip2	Gm4017	4.76571
Pbrm1	Nlrc3	4.76523
Lyar	Ndc80	4.76284
Zkscan14	Plxdc2	4.76213
Tsc22d3	4930458D05Rik	4.76147
Ikzf2	Gm43660	4.75943
Rxrb	Plp1	4.75936
Egr1	Angpt2	4.75766
Zfp54	Dcun1d3	4.75762
Phtf1	Gm7091	4.75736
Hes5	Klhl32	4.75705
Zfp768	Gm8534	4.75651
Egr1	Tead2	4.75605
Zfp280d	Gm14239	4.75486
Id1	Smc4	4.75294
Ebf1	Stac2	4.75172
Tulp2	Fam13a	4.74933
Ttf1	Gm7973	4.74893
Zmat1	Kif11	4.74561
Mier3	Rpl9-ps3	4.74255
Mta1	Gm37510	4.74088
Zfp41	Gm42829	4.74025
Fos	Gm20696	4.73984
Gm28557	Ano3	4.7393
Zbtb1	1810041H14Rik	4.73808
Arid4b	Gm37569	4.73765
Zfp35	C79130	4.73461
Lyar	1700064M15Rik	4.73441
Gmeb1	Spock3	4.73393
Creb3l2	Gm4857	4.73107
Zbtb41	H2afx	4.73039
Ebf1	Gm22205	4.72943
Dmrta1	Lats2	4.72925
Jun	Arrdc4	4.72747
Gm10226	Zfp952	4.72621
2610021A01Rik	Gm37339	4.72564
Sox4	Gm15937	4.72392
Zbtb1	RP23-355N5.6	4.72245
Gmeb1	Pih1d2	4.72174
Zfp952	Atr	4.72146
Nr4a1	Kif15	4.71947
Zmat1	Cd27	4.71595
Lyar	BC025920	4.71386
Bcl11a	Rpp30	4.71385
5430403G16Rik	Gm28791	4.71379
Baz2b	2410004I01Rik	4.71326
Zfp820	Gadd45g	4.71265
Zmat1	Rangap1	4.71213
Gabpb2	Nfam1	4.7115
Zfp11	Birc5	4.71058
Zfp386	Txk	4.70953
Meis2	Gm16340	4.70929
BC025920	Tpm4	4.70859
Hmbox1	Gm42457	4.70747
Zbtb20	Gm44797	4.7074
Zfp54	Hjurp	4.70696
Dnajc2	Cep295	4.70592
Zfp7	Csf1r	4.70584
Insm1	RP23-418L5.3	4.70527
Zfp369	Gm28557	4.70483
Zfhx3	1700123M08Rik	4.70414
Snai2	Vash1	4.70222
Jun	Gm14138	4.70194
Jund	1700086L19Rik	4.69584
Ahctf1	Gm45010	4.69478
Arid4b	Gm13665	4.69158
Zfp260	Sgol2a	4.69001
Hes5	Fam69a	4.68956
Zfp873	Mamdc4	4.68853
Klf6	Map2k3	4.68813
Mier3	Atad2b	4.68683
Dnajc2	Otp	4.68583
Glis3	Ltbp1	4.68536
Relb	Gm42457	4.68476
Elk3	Ehbp1l1	4.68403
Zfp131	Id3	4.68294
Peg3	Zfp786	4.68089
Zfp975	Kif23	4.68025
Zbtb20	Actb	4.67958
Dbx2	Gm11599	4.67906
Tet2	Unc45a	4.67879
Zfp945	Gm42901	4.67812
Dbx2	Ttc13	4.67543
2610008E11Rik	6430573P05Rik	4.67468
Aff2	Ppargc1a	4.67264
Insm1	Lgals1	4.67247
Srf	Gm5302	4.67217
Pou3f4	Gm9403	4.67195
Ikzf4	Gm27238	4.6712
Irx5	Mtf2	4.67094
Zfp512	Myom3	4.67081
Srf	Nr4a1	4.66952
Zfp41	Gm12089	4.66568
Nfyc	Gm23935	4.66565
Bclaf1	Gm9925	4.66491
Relb	Ccna2	4.66432
AU041133	2810405F17Rik	4.66423
Pbx3	Dek	4.66369
Tbx3	Irgm1	4.6632
Zfp148	Sgol2a	4.66186
Nfyc	Gm19840	4.65988
Zfp426	Chd4	4.65983
Meis2	Gm20517	4.65875
Rcor1	Flt1	4.65859
Zbtb1	Endou	4.65834
AU041133	Adnp	4.65774
Zfp148	Echdc2	4.65634
Dnajc2	Gm26823	4.65568
Tax1bp1	Tpx2	4.65417
Arid4a	Gm12443	4.65415
Bbx	Chd4	4.65357
Gmeb1	Gm17053	4.65253
Irx3	Amot	4.65116
Mis18bp1	Senp2	4.65051
Fos	Sgol2a	4.65046
Klf2	Gadd45g	4.6459
Nr4a1	Klf6	4.64575
Arid4a	AY074887	4.64488
Rcor1	Il33	4.64402
Tef	Hist1h4k	4.63979
Cenpa	Larp7	4.63875
Zfp35	AA413626	4.63742
Egr1	Gm15327	4.63734
Atf1	Guf1	4.63634
Id1	Gas2l3	4.63617
Hopx	Tyw5	4.63613
Srf	Gm43578	4.63574
Zhx2	Gm11627	4.63565
Zfp62	Gm11767	4.63509
Tax1bp1	Hsp90ab1	4.63339
Egr1	Nuf2	4.63217
Ybx3	Kcna3	4.63202
Nfrkb	Gm43594	4.62956
Gtf2ird1	2700099C18Rik	4.62773
Jun	Gm11969	4.62376
Tax1bp1	Kcnj6	4.62191
Meis2	Ccdc80	4.62172
Zfp820	Birc5	4.62161
Thrb	Gm32444	4.6166
Egr1	Fbxo5	4.61622
Jun	Gm4735	4.61543
Zfp970	Irx3	4.61239
Lrrfip2	Gm15703	4.60954
Tax1bp1	Nudcd1	4.60917
Six3	4932443I19Rik	4.60884
Atf3	Stra6	4.60733
Fos	Acaa1b	4.60692
Tax1bp1	Ccdc150	4.6067
Klf6	Eif1a	4.60619
Aebp2	Gm23935	4.60601
Fosb	Crip3	4.60481
Nr4a1	Stmn4	4.60412
Tbx3	Paqr5	4.60141
Zfp786	Gm13149	4.60121
Hopx	Rassf1	4.60015
Nr4a1	Sdhaf3	4.59974
Mta1	Col4a5	4.59866
Ttf1	Gpr26	4.59704
Zfp2	Tctn2	4.59613
Nr4a1	Gm26885	4.59354
Zfp3	RP23-261B5.1	4.59089
Erg	Slco1c1	4.5895
Cenpa	Mns1	4.58894
Zfhx3	Zfp7	4.58888
Peg3	Ckap2l	4.58766
Snai2	Gm38840	4.58758
Id3	C79130	4.58557
Id3	Kcnj6	4.58398
Dbp	Dpys	4.58361
Egr1	Gap43	4.58002
Zfp518b	Pomgnt1	4.57847
Junb	Cyth4	4.57837
Id2	Gm11643	4.57583
Zfp612	Rpl10-ps4	4.57507
Srf	Galm	4.57461
Zfp719	Crip1	4.57441
Zfp457	Saal1	4.57277
Jund	Adamts1	4.57254
Zfp626	Smc2	4.57114
Fos	Txndc17	4.56824
Zfp612	Nucks1	4.56783
Atf3	Cxcl2	4.56465
Zfp952	Fam169a	4.56383
Rorb	St3gal3	4.56307
Zfp54	3222401L13Rik	4.56273
Zfp35	Cdc20	4.56215
Zfp952	2410004I01Rik	4.56191
Gabpb2	Dennd1c	4.56159
Nfrkb	Gtf2ird1	4.56132
Nfyc	4833445I07Rik	4.56072
Zfp329	Gm10125	4.55796
Relb	Gm43371	4.5566
Lyar	2700099C18Rik	4.55584
Dbp	Gm44927	4.5556
Tax1bp1	Kif15	4.55422
Zfp950	Gm42549	4.55419
Mycn	Gm11643	4.55267
Insm1	Gm3695	4.55045
Glis3	Gm11836	4.54859
Nr1d1	Mrc2	4.54812
Rbpjl	Gm10254	4.54672
Klf2	Gm13149	4.54639
Zfp937	Gm11604	4.54461
Sox4	Cdca8	4.54301
Bcl6	Dnajc2	4.54276
Stat5a	Atp8a1	4.5399
Zbtb44	Gm42666	4.53741
BC025920	Cdk1	4.53618
Zfp689	Casq1	4.53591
Nfib	Cdk1	4.53257
Lrrfip2	RP24-156K15.4	4.53211
Elf1	Il3ra	4.53172
Aebp2	Gap43	4.53012
Ar	4632404H12Rik	4.52839
Id2	Gpr35	4.52443
Mis18bp1	Hirip3	4.52333
Zfp9	4932411E22Rik	4.52301
Tsc22d3	Sla	4.52176
Egr1	Gm28530	4.52157
Nfx1	Gm42585	4.52052
Zfp827	Rassf1	4.52045
Nr1i3	Vti1a	4.52007
Prrx1	Nusap1	4.51966
Zfp975	Gm7776	4.51956
Aebp2	Slc38a9	4.51856
Bbx	Gm29201	4.51569
Arid4a	Ckap2	4.51491
Zfp322a	Upp1	4.51455
Prrx1	Rpl28-ps2	4.51455
Pbrm1	Prc1	4.51378
Zkscan6	Gm5392	4.51342
Tshz2	AY074887	4.51332
Peg3	Scx	4.51277
Zbtb44	Zfp827	4.51273
Zbtb26	Gm26771	4.51263
Tef	Mrpl46	4.51243
Zfp518b	Gm5270	4.51232
Ebf2	Nxt1	4.5123
Zkscan14	Tyw5	4.51189
Tax1bp1	Gm7857	4.50976
Baz2b	Gm14421	4.50911
Zfp873	Tnks2	4.50867
Nfyc	Zfp605	4.50849
Arid4b	Gm26917	4.50776
Nr4a1	Cdca3	4.50689
Lrrfip2	Bmx	4.50655
Stat5a	Agt	4.50604
Fosb	Nkd1	4.50573
Erf	Frs3	4.50361
Ebf1	U2surp	4.50313
Rxrb	Snx4	4.50312
Zfp148	Kctd21	4.50009
Atf3	Trem2	4.4991
Rbpjl	Gm43445	4.49575
Zfp941	Flt1	4.49574
Relb	Usp1	4.49512
Foxo1	Gm45177	4.49388
Zfp398	Hsp90ab1	4.48896
Zfp160	Rnf17	4.48846
Zfp786	Angpt2	4.48501
Tax1bp1	Galnt9	4.48324
Sox6	Tbcel	4.4826
Mlx	Actr5	4.4809
Atf3	Gm26823	4.48041
Rbpjl	Hspa1l	4.48038
Nr4a1	Rpl23a-ps4	4.4794
Zfp369	Rbbp6	4.47876
Zfp113	Rasl2-9	4.47853
Zhx2	Gm17825	4.47766
Ar	Hmgcs1	4.47692
Sox6	Lrrc14b	4.47641
Jun	Gm9409	4.47606
Insm1	BC060293	4.47341
Dbp	Gm26885	4.47326
AU041133	Amigo1	4.47237
Nfib	Gm38115	4.47192
St18	Smim24	4.47156
Rbpjl	8430429K09Rik	4.46978
Ikzf2	Nr1i3	4.46927
Zfp182	Zbtb10	4.46766
Zbtb26	Actb	4.46751
Ahctf1	Kif15	4.46519
Zfp322a	Gm16432	4.46461
Zhx3	Spag16	4.46432
Nr1d1	5330417C22Rik	4.46114
Six3	Glis3	4.4611
Gabpb2	Trim17	4.46044
Zfp62	Gm43110	4.4594
Foxj3	Lrriq3	4.45883
Zbtb20	Alox5ap	4.45816
Nr1d2	C730045M19Rik	4.45715
Zfp952	Gm10226	4.45609
Nfyc	Map2k3	4.45539
Mta1	Ptgis	4.45485
Rora	Nagk	4.45483
Klf2	Junb	4.45374
9130023H24Rik	Frem1	4.45364
Atf3	Dock5	4.45267
Zkscan6	Nkiras1	4.4509
Zfp950	Sik3	4.45033
Zbtb1	Cyp4v3	4.45005
Nfrkb	Gm6317	4.44953
Foxb1	Cfap206	4.44852
Prrx1	Zfp873	4.44794
Jun	Nup35	4.44782
Gtf2ird2	Spc25	4.44762
Rora	Galm	4.44729
Tef	Hhatl	4.44656
Mycn	Btg2	4.44277
Sox4	Tmem135	4.44234
Zfp280d	Rpl31-ps12	4.44034
Foxo1	Trpm2	4.44006
Tmf1	Dcc	4.44001
Ascl4	Ppp4r4	4.4379
Klf6	Gm28530	4.43623
Jun	Klhl28	4.43423
Zfp612	Slc26a10	4.43373
Elf1	Nppc	4.43342
Snai2	Abcb1a	4.43324
Zfp689	B930082K07Rik	4.43018
Egr4	Qser1	4.43009
Zfhx3	Gm11643	4.43006
Foxo3	Cdr1	4.42895
Elf2	1700001C02Rik	4.42802
Pbrm1	Gm6916	4.4218
Id3	Ifit3	4.4204
Nfib	Tpx2	4.41835
Ahctf1	Ccna2	4.41801
Mycn	Mki67	4.41755
Zfp120	Kptn	4.41498
Stat5a	9130023H24Rik	4.41496
Zbtb46	Ly6c1	4.4147
Zfp3	Qser1	4.41401
Mafb	Tmprss5	4.41256
Zfp456	Usp1	4.4123
Tshz2	Gm6462	4.41223
Mlx	Gm5430	4.41014
Zbtb1	Gm20257	4.40992
Adnp	Cpa2	4.40984
Zfp280d	Artn	4.40785
Zfp113	Ino80	4.40639
Fosb	Rtbdn	4.40609
Zbtb48	Chd3	4.40582
Zfp677	Rbbp5	4.40531
Zfp11	AU020206	4.40355
Mis18bp1	Clspn	4.40322
Zfp827	Map2k3	4.40155
Tox3	Npy5r	4.40151
[truncated: 183,032 more rows]

## Sheet: NG2_netowrk_enhanced
TF	target	score
Cenpa	Cenpf	242.251
Fos	Jun	181.784
Cenpa	Top2a	165.436
Fos	Egr1	164.482
Cenpa	Pbk	156.177
Egr1	Fos	148.551
Zbtb20	Hsp90ab1	140.102
Cenpa	Kif11	125.892
Cenpa	Prc1	123.414
Jun	Fos	118.605
Cenpa	Hmmr	116.197
Cenpa	Tpx2	113.937
Fos	Fosb	112.55
Cenpa	Smc4	111.285
Jun	Ccnd1	108.079
Cenpa	Cdca8	107.745
Cenpa	Birc5	106.723
Mis18bp1	Mki67	106.182
Mis18bp1	Cenpa	105.634
Cenpa	Mki67	105.514
Cenpa	Cenpe	97.2367
Fosb	Fos	94.7138
Cenpa	Ube2c	94.2093
Cenpa	Cdc20	85.5204
Cenpa	Nusap1	80.8964
Mis18bp1	Smc4	77.8705
Cenpa	Cdca3	76.5157
Mis18bp1	Hmmr	76.4008
Mis18bp1	Cenpe	76.0828
Mis18bp1	Cenpf	74.4126
Egr1	Fosb	73.4588
Cenpa	Incenp	73.4007
Cenpa	Racgap1	72.8449
Cenpa	Ckap2	72.6334
Mis18bp1	Pbk	68.8967
Cenpa	Kif20b	67.9225
Mis18bp1	Prc1	65.3103
Fosb	Jun	65.1118
Zbtb20	Hspa5	64.5636
Mis18bp1	Tpx2	64.2172
Jun	Id2	63.4086
Mis18bp1	Top2a	63.1043
Cenpa	Cdk1	63.0405
Cenpa	Spc25	62.2497
Cenpa	Smc2	61.6045
Egr1	Jun	61.1464
Mis18bp1	2700099C18Rik	60.4703
Mis18bp1	Spc25	60.3648
Cenpa	Aspm	60.0343
Jun	Fosb	59.2271
Cenpa	Ndc80	57.0698
Cenpa	Casc5	57.0671
Mis18bp1	Nuf2	56.2277
Mis18bp1	Cdca8	55.9182
Fosb	Ier2	55.1777
Mis18bp1	Ube2c	52.847
Jun	Egr1	52.449
Cenpa	Lockd	51.1744
Egr1	Nr4a1	50.1078
Fosb	Egr1	49.1973
Fos	Nr4a1	48.4508
Zbtb20	Gpr17	48.0567
Mis18bp1	Ckap2	47.6734
Nr4a1	Egr1	47.0391
Cenpa	Rangap1	46.776
Cenpa	Ccna2	45.78
Mis18bp1	Birc5	44.5801
Egr1	Junb	44.3024
Cenpa	Nuf2	44.2345
Mis18bp1	Incenp	44.0241
Mis18bp1	Sgol2a	43.8107
Id2	Jun	43.7697
Mis18bp1	Kif11	43.7233
Tax1bp1	Hsp90ab1	43.0662
Mis18bp1	Nusap1	43.018
Cenpa	Kif23	42.7896
Fosb	Nr4a1	42.5483
Cenpa	Ckap2l	42.4119
Cenpa	Hjurp	41.5451
Cenpa	2700099C18Rik	41.3969
Zbtb20	Tax1bp1	39.4617
Fos	Ier2	39.3841
Id3	C4b	39.0466
Mis18bp1	Rangap1	39.0163
Egr1	Ier2	37.9034
Mis18bp1	Lockd	37.4219
Cenpa	Arl6ip1	36.9898
Nr4a1	Fosb	36.6388
Cenpa	Ckap5	36.228
Cenpa	Mis18bp1	35.3657
Fos	Junb	35.3294
Mis18bp1	Smc2	35.2886
Mis18bp1	Cdca3	34.6733
Tax1bp1	Zbtb20	33.7934
Jun	Sox6	33.6772
Dbp	Hsp90ab1	33.4384
Cenpa	Spc24	32.9344
Mis18bp1	Ckap2l	32.8905
Junb	Socs3	31.971
Nr4a1	Jun	31.7628
Zbtb20	Tnr	31.3323
Fosb	Klf6	31.2027
Id2	Ccnd1	31.1536
Mis18bp1	Cdk1	30.8118
Cenpa	Fam64a	29.7448
Fosb	Hsp90ab1	29.557
Cenpa	Anln	28.4375
Cenpa	Ncapg	27.6541
Mis18bp1	Ccna2	27.4976
Tbx3	Flt1	27.4033
Fos	Ccnd1	27.3621
Zbtb44	Gabra2	26.5765
Phtf1	Ccl25	26.4696
Fos	Id2	26.441
Nr4a1	mt-Rnr2	26.1455
Mis18bp1	Aspm	26.1436
Sox6	Jun	26.0776
Terf1	Birc5	25.9951
Cenpa	Fbxo5	25.5077
Zbtb20	mt-Rnr1	25.2165
Hes5	Hspa5	24.9207
Arid4a	BC006965	24.4675
Mis18bp1	Kif23	24.4592
Mis18bp1	Hjurp	24.4547
Jun	Hsp90ab1	24.305
Junb	Jund	24.2807
Nr4a1	Gpr17	23.9248
Zbtb20	Gm13231	23.8959
Jund	Hsp90ab1	23.5747
Id1	Id3	23.5284
Cenpa	H2afx	23.3962
Nr4a1	Jund	23.3301
Erg	Abcb1a	23.088
Mis18bp1	Ndc80	23.0333
Erg	Ly6a	22.9952
Junb	Nr4a1	22.8514
Foxj3	Gabra2	22.5886
Fos	mt-Cytb	22.5219
Nr4a1	Junb	22.5129
Fos	Jund	22.4966
Nr4a1	Fos	22.2218
Dach1	Ppip5k1	22.0155
Egr1	Il12rb1	22.0016
Mis18bp1	Spc24	21.9981
Fos	Socs3	21.793
Egr1	Ccnd1	21.4472
Klf6	Fosb	21.2408
Klf6	Hspa5	21.2369
Dach2	Th	21.1675
Fos	Hsp90ab1	21.0811
Junb	Egr1	21.0658
Fosb	Junb	20.9624
Tax1bp1	Ccnd1	20.8623
Tsc22d3	Sstr3	20.7851
Zfp74	Cenpf	20.7246
Sox4	Gm37510	20.7072
Zfp719	Gm28528	20.5345
Klf6	mt-Cytb	20.5102
Mis18bp1	Kif20b	20.455
Zfp949	Cfap70	20.3425
Egr1	Klf6	20.1
Zfp113	Gm15782	19.7032
Mis18bp1	Racgap1	19.5354
Zbtb20	Top1	19.5154
Cenpa	Kif22	19.4579
Srf	Jund	19.4181
Junb	Ier2	19.3113
Sox6	Ccnd1	19.3007
Tax1bp1	mt-Rnr2	19.2426
Fosb	Sox6	19.1898
Egr1	Jund	19.0851
Junb	Fos	19.0444
Srf	Ier2	19.0392
Creb3l2	Gm10421	19.0142
Mier3	Ston2	18.947
Ebf2	Gm37045	18.7831
Mis18bp1	Casc5	18.6982
Nr4a1	Hsp90ab1	18.6525
Zfp827	Ly6a	18.3571
Cenpa	Sgol2a	18.2031
Tax1bp1	Ppfibp1	18.0506
Peg3	Gpr17	17.9541
Mis18bp1	Fam64a	17.878
Fosb	Socs3	17.667
Jund	Rpl23a-ps4	17.6482
Gmeb1	Gm6211	17.5509
Jund	Junb	17.44
Terf1	Cdca8	17.4155
Bclaf1	Gm11149	17.3374
5430403G16Rik	Ccdc40	17.1999
Egr1	Socs3	16.9853
Jund	Stmn4	16.9603
Tbx3	Pltp	16.9342
Cenpa	Kif15	16.8823
Erg	Ifitm3	16.754
Tax1bp1	Id3	16.667
Hes5	mt-Cytb	16.5836
Id2	Mbp	16.5686
Tax1bp1	C4b	16.5355
Tax1bp1	mt-Rnr1	16.4469
Jun	Ier2	16.4059
Jun	Jund	16.3491
Cenpa	Gas2l3	16.3035
Nr4a1	Ier2	16.2264
2610021A01Rik	Fmn2	16.1814
Jun	Tax1bp1	16.1394
Zfp322a	Kiss1r	16.1109
Mta1	B930082K07Rik	15.9602
Erg	Flt1	15.9276
Cenpa	Aurkb	15.8531
Zbtb20	Gm11523	15.7283
Fosb	Jund	15.6694
Cenpa	Tubb5	15.6572
Dmrta1	Nuf2	15.5034
Zfp945	RP23-381H23.1	15.4972
Peg3	mt-Rnr2	15.4111
Gm28557	Ncapg	15.3766
Nfyc	Gm14019	15.3027
Zfp229	Dusp19	15.2827
Mta1	Nupr1l	15.2649
Zfp426	Golga4	15.2541
Id2	mt-Rnr2	15.2036
Terf1	Cdc20	15.2012
Stat2	Vmn1r4	15.1405
Mis18bp1	Kif22	15.117
Egr1	Tubb5	14.8899
Tax1bp1	Gm37101	14.8806
Arid4a	Gm15809	14.8093
Peg3	mt-Rnr1	14.7447
Mis18bp1	Kif15	14.7386
Tax1bp1	Tnr	14.7277
Cenpa	Nucks1	14.7233
Tax1bp1	mt-Cytb	14.6746
Zfp398	Disp2	14.6354
Jun	Adamts1	14.4969
Zfp329	Cbr2	14.4766
Fos	Tax1bp1	14.4681
Zbtb20	Dclk1	14.4475
Mis18bp1	Mad2l1	14.4215
Mis18bp1	Cdc20	14.3619
Fos	Klf6	14.283
Zfp719	Npbwr1	14.2661
Mis18bp1	Ckap5	14.2395
Jund	Srf	14.2341
Foxo1	Gm12224	14.2302
Foxr2	Gm42901	14.2126
Jund	Gpr17	14.1788
Id3	Id2	14.1677
Foxo3	C4b	14.1607
Nr4a1	Zbtb20	14.1118
Atf1	Tmprss5	14.0856
Mis18bp1	Anln	14.0825
Zbtb20	Ppfibp1	14.0062
Junb	Fosb	14.0023
Zkscan7	Tmem45a	13.9532
Jund	Lmntd1	13.9499
Rcor1	Cdca8	13.9146
Mis18bp1	Arl6ip1	13.8923
Nr4a1	Adamts1	13.8611
Peg3	Atrx	13.8478
Zfp131	Gm15420	13.84
Klf6	Upp1	13.8333
Nr4a1	mt-Rnr1	13.803
Zfp949	Gpr179	13.7494
Egr1	Srf	13.7312
Setdb2	Gm9167	13.7244
Zfp120	Flt1	13.6857
Gmeb1	Crb1	13.6239
Erf	RP23-410B24.4	13.611
Rora	Ppip5k1	13.5235
Elf1	Gpr17	13.4239
Tbx3	Abcb1a	13.3871
Jun	Nr4a1	13.3419
Fosb	Gm6054	13.2831
Fos	Adamts1	13.2733
Mis18bp1	Ncapg	13.2522
Fosb	Btg2	13.2274
Zbtb26	Defb30	13.2118
Ikzf2	Itpr2	13.1994
Jun	Junb	13.1488
Zfp689	Casq1	13.148
Fos	G0s2	13.1257
Zbtb41	6430573P05Rik	13.1223
Rbpjl	Oxtr	13.1111
Id2	Ttc39a	13.0474
Terf1	Cenpf	13.0463
Nr4a1	Gm7129	12.9927
Klf6	mt-Rnr2	12.9708
Zfp329	Top1	12.8988
Mis18bp1	Gas2l3	12.8821
Jund	Rgn	12.876
Zfp952	Lrrc14b	12.8212
Jund	Nr4a1	12.8065
Zkscan6	Col13a1	12.7972
Zfp316	Gm13880	12.7804
Zfp148	Hspe1-ps6	12.7796
Foxo1	Gm37963	12.7788
Terf1	Ube2c	12.7598
Lyar	Uqcc3	12.7579
Prrx1	Gm28294	12.714
Sox4	Ccnd1	12.6968
Junb	Jun	12.6575
Nr4a1	Socs3	12.6133
Dbp	Zbtb20	12.6081
Id2	Id3	12.4986
Pbx3	Emsy	12.3545
Fos	Sox6	12.2771
Nkrf	Ercc4	12.2543
Zbtb10	Zfp182	12.2384
Fos	Gadd45g	12.2285
Sox6	Gpr17	12.2137
Phtf1	Gm5507	12.1987
Fos	Btg2	12.1652
Tbx3	Slco1a4	12.1306
Jund	Socs3	12.1251
Arid4b	Chd3	12.1131
Nfib	Hsp90ab1	12.0914
Zfp949	Cntrl	12.0898
2610008E11Rik	Gm5322	12.0441
Zfp472	Top2a	12.0384
Nr4a1	Ccnd1	12.0379
Peg3	Hspa5	12.0226
Fosb	Srf	11.9625
Hmbox1	Hspa5	11.9459
Rxrb	Mbp	11.9438
Id3	Tmem176a	11.9328
Id3	Gm6500	11.9298
Zfp120	Gm15390	11.9074
Id1	C4b	11.8971
Fos	Cyr61	11.896
Tax1bp1	Hspa5	11.8851
Jun	Btg2	11.8794
Meis2	Gm16125	11.864
Cenpa	Usp1	11.825
Zfp160	Gm24927	11.8188
Zfp62	Gm10563	11.8021
Fosb	Tax1bp1	11.7866
Tet2	A230001M10Rik	11.7468
Dbp	Crlf1	11.7326
Nfib	Rgn	11.7218
5430403G16Rik	Gm11380	11.7108
Peg3	Pnn	11.674
AU041133	Ccl25	11.6118
Egr1	Gm28379	11.5944
Erf	Gm16340	11.5818
Zfp11	Calca	11.5758
Arid4a	Zbtb20	11.5568
Elf1	Gm7334	11.5447
Zfp281	Gm6500	11.5438
Rxrb	Oxtr	11.5411
Zfp148	Gm11875	11.519
Tef	Atrx	11.517
Tsc22d3	4930458D05Rik	11.4814
Erf	Jund	11.4757
Sox6	Id2	11.4669
Zkscan7	2900018N21Rik	11.4629
Zfp768	Cdhr1	11.4519
Gabpb2	Gm15937	11.4205
Ebf1	Gm13458	11.396
Atf3	Cd180	11.3472
Erg	Ly6c1	11.3215
Tbx3	Ly6c1	11.2881
Terf1	Racgap1	11.2764
Zfp970	Cdca8	11.2458
Zbtb20	Atrx	11.2452
Snai2	Myom3	11.2438
Lyar	Id3	11.2362
Bcl6	Cdr1	11.2099
Id2	AY074887	11.185
Zfhx3	Sltm	11.1772
Nr4a1	Sparc	11.1701
Tshz2	Zbtb20	11.1137
Zfp120	Slc16a4	11.11
Tax1bp1	Top1	11.1096
Zfhx3	Rgs6	11.093
Tead1	Gm17244	11.079
Ttf1	Dhx29	11.0687
Nfib	Zbtb20	11.0607
Egr1	Sox6	11.0541
Zfp950	Ercc4	11.0331
Nkrf	Pnma3	11.0329
Peg3	Ccnd1	11.031
Jund	Hspa5	10.9885
Glis3	Gm27238	10.9742
Zfp763	Gm19409	10.9645
Fosb	Peg3	10.9576
Pbrm1	Brs3	10.9423
Zbtb1	1810041H14Rik	10.9333
Baz2b	Kptn	10.9237
Hes5	Ccnd1	10.9142
Fosb	Zbtb20	10.8899
Zfp768	mt-Rnr2	10.8569
Jun	Grm5	10.855
Jund	Egr1	10.8535
Zbtb1	Cnih3	10.8423
Rreb1	Cenpe	10.8153
2610008E11Rik	Sla	10.7996
Snai2	Ublcp1	10.7843
Insm1	Golga4	10.7499
Mis18bp1	Shcbp1	10.7444
Zfp688	Elf1	10.6956
AU041133	Neu2	10.6699
Hes5	Gm12443	10.6498
Stat2	Cdca8	10.6106
Pbrm1	Gm6916	10.6051
Stat2	Gm43660	10.5904
Zfp945	Triqk	10.5635
Cenpa	Shcbp1	10.5208
Gabpb2	Cd1d1	10.4763
Junb	Gpr17	10.3864
Arid4a	Arid4b	10.3768
Nr1d1	Hsp90ab1	10.3444
Zfp820	Cdca8	10.33
Jun	Dbp	10.3211
Fos	Gm15703	10.3159
9130023H24Rik	Aldob	10.3108
Ybx3	Gabra2	10.3051
Zfhx3	Hsp90ab1	10.292
Zfp949	Pgam2	10.2667
Erg	Slco1a4	10.2503
Foxb1	B230104I21Rik	10.2488
Dbp	Hspa5	10.2428
Gtf2ird1	Hjurp	10.2385
Tshz2	Fuca2	10.2342
Erg	Pltp	10.2323
Mycn	Epx	10.2281
Pou2f2	Arrdc2	10.2271
Sox6	Clec18a	10.2196
Mafb	Tas1r3	10.2099
Zbtb20	Fosb	10.1746
Erf	Map2k3	10.156
Zfp74	Gm43885	10.1491
Creb3l2	Ebf2	10.1425
Arid4b	Ccl25	10.1353
Bcl6	Acaa1b	10.1223
Zic4	Fuca2	10.108
Ybx3	RP23-355N5.6	10.1019
Zfp7	Zfp281	10.0877
Ascl2	Gm26885	10.0823
Zbtb18	Lnx2	10.0757
Elk3	Peg3	10.0597
Erf	Mmadhc	10.0469
Zfp74	Cenpe	10.0388
Dbp	Tnr	10.0368
Srf	Gm12531	10.0314
Zfp35	Trim36	9.99371
Zfp322a	Fzd4	9.98946
Zfp74	Gm2869	9.97659
Zkscan14	Gm37954	9.95653
Atf3	Flt1	9.9533
Id2	Gm4524	9.94409
Zbtb41	H2afx	9.92701
Zfp260	Pum3	9.92418
Fos	Srf	9.9146
Jund	Fos	9.91076
Gm28557	Slc25a5-ps	9.9039
Srf	Egr1	9.89322
Egr1	Gpr17	9.8901
Peg3	Adamts1	9.88501
Nr4a1	Gm12969	9.88348
Relb	Mrc2	9.88191
Ar	Icam4	9.86385
Irx3	Gm38115	9.8596
Thap1	Rp31-ps19	9.8343
Rora	Jund	9.81549
Zfp952	Gm10226	9.79679
Zfp300	Disp2	9.78358
Zfp329	Zbtb20	9.77129
Tulp2	Gm11572	9.77085
Tax1bp1	Hsp90aa1	9.7679
Rbak	Cep83	9.75458
Zfp182	Gm3362	9.7455
Zfp74	Smc2	9.73391
Zfp120	Gm9409	9.72913
Nr4a1	Klf6	9.72003
Zfp9	Itpr2	9.71841
Atf1	Gm1862	9.70876
Erf	2700046G09Rik	9.68017
Pbrm1	Insm1	9.67493
Nkrf	D430001F17Rik	9.66046
Dbp	mt-Cytb	9.6199
Rora	Atrx	9.61177
2610008E11Rik	Sox6os	9.60254
Zfp182	Tax1bp1	9.59953
Dnajc2	Rec114	9.58597
Zbtb41	Socs3	9.58581
BC025920	Rangap1	9.58131
Zfp160	Gm26843	9.57696
Tbx3	Paqr5	9.56566
Mier3	1700064M15Rik	9.54737
Zfp281	Cdca8	9.53881
Zfp398	Id2	9.53689
Rcor1	Cenpa	9.52144
Purg	D430001F17Rik	9.50347
Arid4a	1700084C06Rik	9.49551
Plek	Ctss	9.49379
Foxo1	Capn3	9.49351
Zfp7	Ctnna3	9.48276
Dbp	Cdk12	9.46016
Arid4b	Gpr17	9.45336
Zfp808	Gm12245	9.43969
Mis18bp1	Tubb5	9.43858
Pbrm1	Gm6133	9.43634
Zfp280d	Kl	9.43479
Elf1	Map3k11	9.42571
Hmbox1	Lrmp	9.42182
Jun	Stmn4	9.4218
Ikzf2	1700086L19Rik	9.4151
Zfp329	Bfsp1	9.41163
Sox4	Rangap1	9.40818
AU041133	Kcnv1	9.40633
Zbtb44	Bcl7a	9.40123
Ddit3	Gm44957	9.40018
Hmbox1	Glra1	9.39137
Zfp950	G0s2	9.38584
Thrb	Galnt9	9.36682
Id2	Rlbp1	9.35803
Zbtb20	Sparc	9.3422
Jun	Srf	9.33655
Zfp790	Gm26908	9.31328
Rarb	Gm16867	9.29331
Rara	Peg3	9.26687
Arid4b	N4bp1	9.25152
Jun	Fam64a	9.23186
Id2	Sox6	9.21454
Klf2	Flt1	9.20967
Zfp945	Slc12a1	9.19774
Aebp2	Gm5272	9.19346
Zfp455	Col4a3	9.18755
Mta1	Itpr2	9.18529
Cc2d1a	Gm29201	9.17654
Nr4a1	Top1	9.15257
Stat2	Prickle2	9.14149
Fos	Gm37101	9.12403
Pbrm1	Notch3	9.10418
Tax1bp1	Sox6	9.09811
Plek	Csf1r	9.09746
Rorb	Cd27	9.09292
Pou2f1	Golga4	9.08845
Dnajc2	Gm13880	9.07966
Nfib	mt-Rnr2	9.06033
Tead1	Cntrl	9.0602
Zfp426	Dbp	9.03535
Ppara	Catsperg1	9.03109
Zfp74	Ccdc34	9.02964
Zfp763	Col4a5	9.02675
Nr1h3	Gm37402	9.02371
Sox4	Sparc	9.02252
Tox3	G0s2	8.98771
Zic3	Gm4978	8.97882
Sox4	Incenp	8.97648
Rbpjl	Gm5257	8.95515
Nkrf	Gm8318	8.94869
Tbx3	Itm2a	8.94398
Thrb	Fam216a	8.92739
Junb	Klf6	8.924
Zbtb20	Brs3	8.91815
Zfp677	Gm16052	8.91728
Dbx2	Cdh5	8.91023
Fos	Gm14138	8.88091
Arid4b	Gm29781	8.88036
Peg3	Klf6	8.87243
2610021A01Rik	Peg3	8.86031
Id2	C4b	8.85897
Zfp316	Gm42525	8.84321
Srf	Hjurp	8.84079
Zfp945	Gm9719	8.83955
Id2	Gm14138	8.83769
Prrx1	Gm15809	8.83451
Ttf1	Agt	8.82734
Zfp398	Dlx1as	8.82294
Nfrkb	Gm44411	8.81551
Sox4	Zbtb20	8.81025
Pbrm1	Golga4	8.80796
Sox4	mt-Rnr2	8.80778
Zfp120	RP23-322E23.5	8.80692
Arid4b	Gm13665	8.8047
Pbrm1	Gm11888	8.79699
Fos	Dbp	8.79276
Tax1bp1	Ccdc142os	8.78976
Ascl2	Dbp	8.78345
Rbpjl	Nfkbiz	8.77508
Fosb	Eif1a	8.77448
Rarb	Map3k7cl	8.75622
Dbx2	Gm18406	8.74639
Mier3	Golga4	8.74053
Dmrta1	Pcdha11	8.72673
Fos	Gpr17	8.72585
Nr1d2	Adcyap1	8.72176
Gtf2ird2	Dusp19	8.72098
Lrrfip2	Gm15697	8.71977
Hmbox1	Plcd4	8.71721
Cenpa	Cntrl	8.71398
Prrx1	Fmn2	8.71329
Nr4a1	Fbxo5	8.70474
Tsc22d3	Kcna4	8.6907
Jund	Ier2	8.66164
Terf1	Hmmr	8.65754
Zbtb20	Fam21	8.65453
Aff2	Gm44836	8.6478
Dbp	Zfp456	8.64237
Zfp971	Rab33b	8.64172
Bclaf1	Zbtb20	8.63965
Jund	Jun	8.63304
Jund	Zic3	8.62659
Pbx3	Nusap1	8.62583
Lrrfip2	Gm42549	8.62332
Nr4a1	Tbcel	8.62188
Jun	Klf6	8.59366
Zfp605	Cdk12	8.59162
Foxb1	C4b	8.57796
Zkscan7	Gm2011	8.577
Gmeb1	Stmnd1	8.55966
Tet2	Junb	8.55899
Ikzf2	Mta1	8.54946
Zfp3	Gadd45g	8.54491
Jun	Mt1	8.53557
Id1	9330102E08Rik	8.52627
Gm28557	Gm8234	8.52343
Zbtb26	Gm10254	8.52304
Id1	Abcb1a	8.50733
Zfp827	Gm20404	8.49717
Ikzf2	Sprtn	8.48403
Zbtb20	Gm16283	8.47607
Elf1	Fam229a	8.46628
Plek	Vav1	8.4613
Zfp160	mt-Cytb	8.45499
Zfp202	Aspm	8.44813
Jund	Gm43578	8.44638
Six3	Zfp182	8.44529
Zfp329	Gtsf1l	8.42826
Zfp398	Gm12842	8.41587
Insm1	Cox7a1	8.4025
Arid4a	Gm6088	8.39071
Zfp945	Prr29	8.37141
Klf6	Peg3	8.3561
Gm28557	Trpv3	8.34898
Bclaf1	Gm6054	8.29452
Mier3	Cdhr4	8.27712
Zfp688	RP24-194N4.6	8.27122
Plek	Nup62	8.26044
Zfp329	5033426O07Rik	8.25479
Tef	Smim18	8.23403
Pou2f1	Sox4	8.2303
Zfp950	Tnr	8.21939
Gtf2ird1	Mki67	8.20815
Foxo1	Pdzd9	8.19572
Nr1d2	Arfip1	8.18976
Zfp202	Gm15467	8.18904
Blzf1	Gm12634	8.16317
Six3	Agl	8.14818
Relb	Gm42457	8.13708
Zfp827	Triqk	8.13479
2610008E11Rik	Gjb2	8.13098
Tef	Gm20445	8.1281
Zfp354a	1600014C23Rik	8.12516
Arid4b	Gm12969	8.11582
Rbpjl	Gm10254	8.09552
Zfhx3	Suv420h1	8.09491
Arid4a	mt-Cytb	8.09282
Bcl6	Gm17139	8.08133
Pou3f4	Phldb2	8.05952
Hmbox1	Top1	8.04258
Mlx	Lrrc6	8.02925
Fos	Gm28379	8.01815
Arid4a	Notch3	8.01635
Zbtb1	Sltm	8.01273
2610008E11Rik	Bfsp1	8.00637
Junb	Clip1	7.99821
Zfp7	Il17rb	7.98506
Pou2f1	Gm12279	7.9785
Zbtb10	Ptger2	7.97676
Pbx3	Ptch1	7.9744
Fosb	Gm10717	7.97319
Blzf1	Egfl6	7.97126
Jund	Eif5b	7.96807
Tsc22d3	Dennd1c	7.96471
Baz2b	Bcl7a	7.95001
Adnp	Cpa2	7.94765
Stat2	Gm12583	7.94492
Meis2	Crhr2	7.9363
Ikzf2	Gm2694	7.90527
Ikzf2	Cdc34b	7.90446
Foxo3	Mmadhc	7.90324
Mier3	Arl6ip1	7.90178
AU041133	Pcdhgb6	7.89432
Zfp937	Socs3	7.88913
Tsc22d3	Sla	7.87425
2610008E11Rik	Maml3	7.8735
Zfp35	Rln1	7.87279
Tax1bp1	Jun	7.87071
Rbpjl	Pafah1b1	7.86799
Zfp7	Spc24	7.86436
Zbtb20	Nr4a1	7.86078
Zmat1	Gm15532	7.85182
Tsc22d3	Arhgap30	7.8413
Scrt1	mt-Rnr1	7.83873
Elf1	Zfp456	7.83611
Tsc22d3	Tmem116	7.81691
Zfp786	Gm42696	7.80305
Ikzf4	Bmp2	7.80261
Atf3	Id3	7.80233
Dnajc2	Npy5r	7.8011
Rorb	Gm8419	7.79218
Dach1	Casc5	7.78305
Ppara	Gabra2	7.78242
Nkrf	Birc5	7.77644
Relb	Usp1	7.7655
Mis18bp1	Fam111a	7.76121
Ebf1	Eif1a	7.75909
Rara	BC025920	7.75652
Jun	Gm11969	7.75411
Ybx3	Gm37923	7.74126
Arid4a	Gm44286	7.74009
Pbx3	Dnttip2	7.72653
Zkscan7	Nvl	7.72601
Zfp322a	Upp1	7.72026
Rbpjl	8430429K09Rik	7.71527
Gtf2ird1	Kif15	7.71439
Zfp35	Trpv3	7.71371
Ybx3	mt-Cytb	7.70892
Dnajc2	Gm26823	7.70798
Pbrm1	Gm43478	7.70375
Nr1d2	Ercc4	7.70357
Dach2	Smc2	7.69816
Nfx1	Dnajc13	7.6898
Id3	S100a7a	7.68771
Nr4a1	Sltm	7.681
Zfp808	Brip1os	7.66618
Rbak	Dcc	7.66148
Id2	Epx	7.65128
Egr1	Dusp1	7.64994
Zfp131	Gm38034	7.64694
Tox3	Cpne9	7.64276
Tax1bp1	Gm5272	7.6371
Gtf2ird1	2700099C18Rik	7.62901
Nr1d1	Kif11	7.61547
Zfp512	Fam216a	7.61295
Fos	Hspa5	7.59572
Rcor1	Crhr2	7.59399
Erf	Gm37459	7.5833
Ddit3	Gpr12	7.58166
Pou2f1	Nvl	7.57454
Fosb	Ccnd1	7.56082
Zfp952	4932411E22Rik	7.56058
Zfp300	Adamts1	7.55104
Nfil3	Rpl36	7.54131
Zfp120	Kcnb2	7.53942
Nr1d1	Gm43230	7.53704
Zbtb44	Gm20404	7.53679
Meis2	Lcmt2	7.53438
Zbtb41	Gm9725	7.51951
Zmat1	Sorbs2os	7.51385
Tead2	Fbxl13	7.51075
Mis18bp1	Ccdc34	7.50784
Zfp612	Rbks	7.50444
Thrb	Map3k7cl	7.50368
Rbpjl	Gm3617	7.50335
Plek	Chchd4	7.4994
Dbp	mt-Rnr2	7.49935
Foxb1	Itih3	7.48688
Tulp2	Pltp	7.48674
Nfib	Mustn1	7.48376
Hes5	S100a7a	7.48301
Zbtb1	Mbp	7.47532
Elf1	0610043K17Rik	7.47522
Jun	Gm10717	7.47501
Bclaf1	Gm7091	7.47498
Gm10226	Rpl15-ps1	7.46198
Zfp120	Cntrl	7.45819
Nfib	Cdca8	7.44719
Baz2b	Pzp	7.44379
Peg3	Fosb	7.43312
Zfp512	Ndc80	7.4328
Ascl2	Isoc2b	7.4289
Mta1	Gm9497	7.42759
Mis18bp1	H2afx	7.42676
Rbak	Nlrp5-ps	7.41562
Nfyc	Gm10193	7.41293
Otp	Gm11767	7.40939
Gabpb2	Gpr12	7.40551
Sox6	Fosb	7.40471
Pou2f1	Nck1	7.40294
Tead1	Dpys	7.40193
Arid4b	Rpl23a-ps14	7.39289
Klf6	Gm8550	7.38803
Pbrm1	Gm44901	7.38508
Zfp457	Saal1	7.38477
Nr1d2	Dbp	7.37907
Snai2	Abcb1a	7.37684
Nfil3	Gm37383	7.37339
Id2	Fos	7.37338
Nfx1	Gm29542	7.37153
Irx3	Rassf7	7.36501
Tbx3	Tnfsf10	7.36375
Lrrfip2	RP24-156K15.4	7.36224
Zfp975	Dkc1	7.36053
Cenpa	Mns1	7.35775
Zfp512	Tmem116	7.35774
Id2	Tm4sf5	7.35668
Foxr2	Thbs2	7.35202
Sox6	Fos	7.35186
Bcl6	Nrg3	7.34942
Zfp160	Cep83	7.34861
Mta1	Gm42462	7.34587
Klf6	Junb	7.33453
Klf6	Selenbp2	7.33068
Mlxipl	Gm43445	7.32695
Zbtb20	Akap9	7.3235
Pou3f4	Tpx2	7.31463
Tbx3	Ly6a	7.31442
Tmf1	Hspa1l	7.31271
Jund	Gadd45g	7.31235
Bcl11a	Fam111a	7.30978
Zbtb20	Mt1	7.30873
Nfx1	Gm12531	7.30679
Pou2f1	mt-Cytb	7.30614
2610021A01Rik	Rtbdn	7.30419
Zfp322a	Ppp1r7	7.28966
Fosb	Cyr61	7.28244
Zfp711	Hbegf	7.28189
Zfp827	Dpys	7.27762
Zfp398	Atrx	7.27578
Zfp472	Coch	7.26578
Irx3	5033426O07Rik	7.26242
Thap1	Gm2404	7.261
Meis2	Cenpc1	7.26062
Zfp763	Gm32444	7.26006
5430403G16Rik	Gm43566	7.24033
Rcor1	4931440J10Rik	7.23366
Tef	Nvl	7.23203
Arid4a	Gm12279	7.23159
Ybx3	Gm11737	7.22567
Gabpb2	Gm37963	7.22133
Arid4b	Cntrl	7.21358
Nfrkb	Gm42462	7.20535
Mier3	Gtsf1l	7.20377
Ddit3	Ltc4s	7.19389
Sox4	Gm43566	7.19319
Cenpa	Ect2	7.19288
Nr1d1	Nr4a1	7.18642
Lyar	Gm7972	7.18128
Arid4a	Pgm2l1	7.16783
Sox4	mt-Cytb	7.16738
Dbx2	Tnr	7.16653
Zfp41	Enpp6	7.16356
Zbtb20	Hsp90aa1	7.15422
Id1	Ly6a	7.15298
Klf6	Jun	7.15089
Zfp790	Ptpn2	7.15002
Zbtb20	Cdc25a	7.13952
Arid4a	1700030C14Rik	7.13366
Zfp148	Snupn	7.12383
Zfp329	RP23-478L20.2	7.11858
Gm3854	Apobec3	7.11446
Atf1	Guf1	7.11244
Stat2	Cenpf	7.11065
Pbrm1	Pafah1b1	7.10168
Jund	Ebf2	7.09953
Irx3	Rangap1	7.09292
Mta1	Gm6433	7.08593
Gabpb2	Nfam1	7.0854
Zfp329	Selenbp2	7.08274
Zfp202	Gm43681	7.0818
Zfp229	Fmn2	7.07925
Klf2	Atf3	7.07742
Tef	8430429K09Rik	7.06553
Rbpjl	Kptn	7.06418
Fos	Mrpl47	7.06326
Zfp260	Cyp20a1	7.06186
Zfp260	Gm16052	7.05246
Tsc22d3	Cd84	7.04103
Zfp229	9330102E08Rik	7.02884
Glis3	Gm12999	7.02803
Nkrf	Slc27a5	7.02674
Tax1bp1	Pafah1b1	7.01844
2610008E11Rik	Gm11767	7.01777
Dnajc2	Agbl4	7.01294
Tead1	5330417C22Rik	7.01167
Klf6	Gm15627	7.0103
Erg	Adgrf5	7.00524
Zfp808	Gm44219	7.00498
Hmbox1	2900018N21Rik	7.0047
Zfp182	Prpf18	7.00355
Pbrm1	Gm5464	7.00347
Stat2	Kif23	6.99362
Adnp	Gm23935	6.99155
Zfp62	Gm43110	6.99142
Ikzf4	Zic3	6.98663
Bcl11a	Msh3	6.98646
Pbrm1	Gm3695	6.98464
Zfp518b	Cyp4v3	6.97698
Hes5	Gm37339	6.97256
Foxb1	Pltp	6.96419
Tsc22d3	Synpr	6.96126
Srf	Tnr	6.96123
Tef	Ddx55	6.95775
Terf1	Ckap2l	6.95481
Dach2	Hmmr	6.95475
Bclaf1	Usp14	6.95292
Zfp949	Gm42446	6.93373
Zfp970	Sspn	6.9328
Srf	Armcx4	6.93116
Zfp260	Tnr	6.93037
Zfp316	Lmln	6.92769
Tox3	Hspa5	6.9221
Erf	Bmx	6.92026
Jund	Gm44957	6.9144
Zbtb20	Gabra2	6.91014
Zbtb18	Gm23849	6.90913
Gabpb2	Gm5257	6.90862
Peg3	Gadd45g	6.90856
Zfhx3	Gm29609	6.9069
Pou2f2	Gm37954	6.90549
Gabpb2	Trim17	6.89953
Cc2d1a	Icam4	6.89861
Zfp9	Zbtb20	6.89346
Gtf2ird2	Nkpd1	6.89025
Tmf1	Hspa5	6.88524
Zfp820	Birc5	6.88031
Zfp182	Gm28343	6.88015
Zfp3	Rpl36	6.87394
Zbtb1	Sox6	6.86825
Zfp281	Dynlt1c	6.86695
Zbtb18	Fgf9	6.86662
Dbx2	4930458D05Rik	6.86646
Zfp30	Top1	6.86456
Zfp975	Nagk	6.86135
Lrrfip2	Rbpms	6.86008
Tead1	Gm6088	6.85915
Insm1	Gm6916	6.84362
Snai2	Gm37204	6.84163
Zfp950	Hspa5	6.8411
Zfp281	Aplnr	6.83711
Zfp131	Gm8237	6.83559
Egr1	Id2	6.83432
Zbtb20	Nol4	6.83227
Rorb	Gm14126	6.83151
Tax1bp1	Fosb	6.83114
Dnajc2	Id2	6.82707
Srf	Jun	6.8089
Zfp472	Ckap2	6.8045
Creb3l2	Rapgef3	6.80207
Zfp9	Rnf111	6.80177
Rara	Gm7551	6.80078
Pbrm1	RP23-418L5.3	6.79799
Mlx	Bcl7a	6.78937
Zfp11	Gm10312	6.78394
Pbrm1	BC060293	6.78277
Zfp74	Crip3	6.78167
Dnajc2	Eif1a	6.78107
Jund	Armcx4	6.77463
Egr1	Pnn	6.76744
Zfp472	Hjurp	6.76506
Tox3	Gmppb	6.76498
Tax1bp1	Capn3	6.76139
Zfp626	RP24-95N3.2	6.7576
Zfp472	Cd1d1	6.75694
Nr4a1	Cyr61	6.75594
Zfp120	Hspa5	6.75426
Gmeb1	Cep83	6.75303
Mier3	Armcx4	6.75236
Zfp512	Nppa	6.75022
Dnajc2	Lmntd1	6.74709
Id1	Prc1	6.74503
Arid4b	Pgam2	6.74281
Irx3	Hspa1l	6.73063
Dbp	Gpr17	6.73036
Tmf1	Fam229a	6.72764
Srf	Wdr60	6.72301
Zfp472	Rad51ap1	6.72064
Zhx3	Smc4	6.7198
Rbpjl	Aspa	6.71974
Arid4b	Epx	6.71952
Nr1h3	H2-Oa	6.71935
Tsc22d3	Pipox	6.71537
Rbpjl	Gprc5c	6.71283
Creb3l2	Sparcl1	6.71065
Pbrm1	Sox6os	6.70879
Peg3	Tnr	6.70341
Zscan29	Apoc3	6.70266
Jun	Map7d2	6.69363
Irx3	Spata17	6.6934
Zfp398	Pdyn	6.68416
Aebp2	Ckap5	6.67919
Erf	Nfib	6.67792
Irx5	Gm960	6.67643
Zmat1	Gm16793	6.67569
Jun	Wdr63	6.67562
Dbp	Adam33	6.67524
Zfp281	RP23-74O12.8	6.6658
Setdb2	Gm42521	6.66217
Thrb	Pdyn	6.65851
Zfp260	Gm3086	6.65641
Zbtb20	Sox6	6.65592
Bclaf1	Gm6057	6.65456
Zfp763	Agt	6.65243
Stat5a	Agt	6.65168
Irx3	Smim24	6.64767
Zbtb44	Gm16183	6.64414
Zkscan14	Rapgef4	6.64229
Zfp612	2010109A12Rik	6.63335
Atf3	Tnf	6.63175
Zfp9	Plcb2	6.6312
Peg3	RP23-42I13.3	6.62638
Terf1	Lockd	6.61463
Setdb2	Gm24927	6.61421
Dbp	Cnih3	6.61396
Tox3	Npy5r	6.61376
Zfp398	Tomm20l	6.61194
Zfp329	Spata17	6.61149
Zbtb20	Gm5302	6.61109
Zfp937	Gm11703	6.6045
Zfp398	2010109A12Rik	6.60221
Dbx2	Glra1	6.59675
Gm3854	H2-Oa	6.59187
Zfp369	Gm11997	6.58772
Gmeb1	Gm15246	6.58769
Zfp354a	Dnah3	6.58762
Zfp160	A330074K22Rik	6.58481
Zfp316	B230377A18Rik	6.57901
Lrrfip2	Npffr1	6.57699
Gm3854	Gm37402	6.57579
Foxb1	Gm29096	6.56958
Ahctf1	Gm9726	6.56561
Dbp	Ccnd1	6.55906
2610021A01Rik	Pnma3	6.55037
Zfp260	Gm3510	6.5455
Cenpa	Ska2	6.54535
Aebp2	Phldb2	6.54441
Thrb	Gm20281	6.54261
Zfp612	RP23-419K14.11	6.53976
Zmat1	2700099C18Rik	6.53921
Dbx2	Tmem116	6.53902
Zfp322a	Nrros	6.53661
Foxj3	Plcb2	6.53466
Zfp975	Arrdc2	6.53044
Ahctf1	Pik3r1	6.52831
Meis2	Eef1e1	6.52538
Zfp790	2700099C18Rik	6.51946
Dbp	Jun	6.51604
Prrx1	Rpl28-ps2	6.51408
Gabpb2	Gm37401	6.51109
Zfp30	Pgam2	6.51056
Zfp41	Gm43339	6.50819
Zbtb18	Rps24-ps2	6.507
Zfp518b	Gm7745	6.49692
Zfp148	Scn1a	6.49476
St18	Aif1	6.49315
Gabpb2	Gm15532	6.49281
Sox4	Cdca8	6.48792
Jun	Cnih3	6.48668
Baz2b	Gm14239	6.47925
Zfp952	Cep83	6.47847
Gabpb2	Gm38299	6.47542
Arid4b	Neu2	6.47499
Aebp2	Armcx4	6.47375
2610021A01Rik	Vwa3b	6.47287
Rcor1	Cenpe	6.47224
Tmf1	Trim36	6.47025
Zfp975	Gm14776	6.46965
Tox3	Gm16754	6.46702
Zfp949	Wdr63	6.46427
Tax1bp1	Usp1	6.45961
Dbp	Tmprss5	6.45343
Zfp612	Gpr17	6.4534
Zfp160	Gm42521	6.45141
Zfp518b	Gm20445	6.4501
Zfp688	Cfap54	6.44581
Hopx	9330136K24Rik	6.43638
Zfp369	Gm8087	6.43233
Tox3	Col6a3	6.43226
Id2	Gjb2	6.43122
Baz2b	Sparc	6.42558
Zfp768	Ptpn2	6.42277
Ikzf2	Rnf128	6.42187
Klf6	Gm9409	6.42075
Bclaf1	Gm38451	6.41355
Zfp953	Pltp	6.41274
Tax1bp1	Slc16a4	6.40848
Dach1	Smg6	6.40412
Zhx2	Insm1	6.40185
Zmat1	Gm11363	6.40017
Zfp398	Zc3h12c	6.39873
Gm3854	Pik3r1	6.39765
Mycn	Mansc1	6.395
Lrrfip2	Gm9625	6.39462
Zfp329	Col19a1	6.39454
Tax1bp1	Gm43230	6.38884
Sox4	2700099C18Rik	6.38037
Egr1	Sparcl1	6.37763
Pou2f2	Iqub	6.37607
Dach1	Ntm	6.37457
Cc2d1a	Apoc3	6.37288
Tulp2	Fam13b	6.37264
Zfp472	Lockd	6.37172
Bclaf1	Kif11	6.36372
Tet2	mt-Cytb	6.36346
Snai2	Slc39a3	6.36279
Nfx1	Gm43578	6.35819
Bbx	Gm37569	6.35748
Tax1bp1	Nudcd1	6.35162
Arid4b	Tnr	6.34661
Id3	Gpnmb	6.34492
Zbtb41	Lsp1	6.34388
Ebf1	Endou	6.34341
Zfp120	Golga4	6.34233
Bcl6	Nab1	6.3392
Zfp975	Rufy2	6.33795
Egr1	Mir1931	6.33794
Klf6	Mbp	6.33239
Gm10226	Pnp	6.32964
Zfp457	Arfip1	6.328
Nfil3	Gadd45g	6.31628
Rbpjl	Gm4735	6.31625
Sox4	Nup62	6.31425
Bbx	Iws1	6.31301
Tax1bp1	1700030C14Rik	6.30808
Dbp	F830115B05Rik	6.30614
Rorb	Kif11	6.30252
Dbx2	Gm8225	6.30129
Zfp35	Elovl2	6.3012
Erf	Rsf1	6.30063
Srf	Fos	6.30009
AU041133	Prc1	6.29412
Ybx3	Gm16259	6.29292
Bclaf1	5033426O07Rik	6.2917
Nr1i3	Ap5z1	6.28838
Gmeb1	Tmem176a	6.28762
Zfp719	Clip1	6.28735
Jund	Tnr	6.28416
Arid4a	Serpinf1	6.28295
Rxrb	Ythdc2	6.28124
Id2	Gpr35	6.27901
Nr4a1	Rtf1	6.27851
Zfp763	Vcam1	6.27689
Zfp160	Psmd5	6.27031
Zfp820	Stmnd1	6.26749
AU041133	Exoc1	6.26538
Zfp949	Zkscan6	6.25989
Thrb	Ebag9	6.25505
Jun	Rp31-ps19	6.25134
Klf6	Hsp90ab1	6.2513
Bclaf1	Cdca8	6.24861
Ikzf2	Gm20696	6.24806
Mafb	Gm37760	6.24612
Zfp808	Cpne4	6.2412
Terf1	Tmem229a	6.23874
Zfp229	Bsn	6.23816
Cenpa	Ccdc34	6.23716
[truncated: 185,303 more rows]

[truncated: 6 more sheets: Oligodendrocytes_netowrk_raw, Oligodendrocytes_netowrk_enhanc, SCN_Neurons_netowrk_raw, SCN_Neurons_netowrk_enhanced, Tanycytes_netowrk_raw, Tanycytes_netowrk_enhanced]
