# Supplementary material for: scPrisma infers, filters and enhances topological signals in single-cell data using spectral template matching
Source: Nat Biotechnol. 2023 Feb 27;41(11):1645–54. doi: 10.1038/s41587-023-01663-5 (PMC10635821; doi:10.1038/s41587-023-01663-5)
Supplement: Supplementary file 4 — List of cell–cell interactions related to the circadian rhythm signal inferred by CellPhoneDB after cyclic enhancement by scPrisma. [file 41587_2023_1663_MOESM4_ESM.xlsx]

## Sheet: interactions_raw
source	score	pvalues	target	source cell type	target cell type	CT
CXCL12	0.119582	0	JAK2	Ependymal	NG2	2
TYK2	0.295204	0	PIK3R1	Ependymal	NG2	2
HBEGF	0.516634	0	PIK3R1	Ependymal	NG2	2
FGF7	0.360034	0	PIK3R1	Ependymal	NG2	2
CXCL12	0.31028	0	PIK3R1	Ependymal	NG2	2
AGT	0.364342	0	PIK3R1	Ependymal	NG2	2
VEGFA	0.303184	0	PIK3R1	Ependymal	NG2	2
EFNB3	0.0671856	0.791	EPHA4	Ependymal	NG2	2
GDF15	0.0642757	0	ERBB3	Ependymal	NG2	2
S100A4	0.104895	0	ERBB3	Ependymal	NG2	2
AGT	0.110753	0.837	PRKCE	Ependymal	NG2	2
EFNB3	0.0554312	1	EPHB1	Ependymal	NG2	2
FGF7	0.155906	0	FGFR3	Ependymal	NG2	2
FGF7	1.29617	0	PDGFRA	Ependymal	NG2	2
VEGFA	1.23932	0	PDGFRA	Ependymal	NG2	2
APOE	2.15482	0	LRP6	Ependymal	NG2	2
CXCL10	0.047831	0	MAP2K3	Ependymal	NG2	2
TYK2	0.0549051	0	IFNAR2	Ependymal	NG2	2
VEGFA	0.042641	0	VCAM1	Ependymal	NG2	2
KMT2E	0.277247	0	RARA	Ependymal	NG2	2
TYK2	0.0396559	0	GHR	Ependymal	NG2	2
CXCL12	0.120794	0	GNAI1	Ependymal	NG2	2
EFNB3	0.0651734	0.219	EPHB3	Ependymal	NG2	2
VEGFA	0.0615023	0.119	NRP2	Ependymal	NG2	2
SEMA3E	0.0753707	0.006	NRP2	Ependymal	NG2	2
OXT	0.0783706	0	SLC12A5	Ependymal	NG2	2
ALCAM	0.242386	0	CHL1	Ependymal	NG2	2
CXCL12	0.333778	0	ROCK1	Ependymal	NG2	2
PTN	0.190766	0.999	CDH10	Ependymal	NG2	2
ADM	0.0696929	0	PTH1R	Ependymal	NG2	2
AVP	0.109237	1	PTH1R	Ependymal	NG2	2
VIP	0.0704323	0.904	PTH1R	Ependymal	NG2	2
VEGFA	0.0714276	0	AKT3	Ependymal	NG2	2
APOE	2.12933	0	LRP8	Ependymal	NG2	2
SLIT2	0.0279042	0	ROBO2	Ependymal	NG2	2
PAM	0.114724	0	FXYD1	Ependymal	NG2	2
FGF7	0.27262	0	PDGFRB	Ependymal	Endothelial	2
VEGFA	0.21577	0	PDGFRB	Ependymal	Endothelial	2
PTN	0.170282	1	PTPRZ1	Ependymal	Endothelial	2
SLIT2	0.0386673	0	PLXNA1	Ependymal	Endothelial	2
VIP	0.0532678	0.972	PTGS2	Ependymal	Endothelial	2
EFNB3	0.0394858	0.929	PAK1	Ependymal	Endothelial	2
FGF7	0.0978361	0	FGFR3	Ependymal	Endothelial	2
FGF7	0.0929547	1	PDGFRA	Ependymal	Endothelial	2
VEGFA	0.036105	1	PDGFRA	Ependymal	Endothelial	2
VEGFA	0.0447705	0	BCL2	Ependymal	Endothelial	2
NPY	0.161513	0	ODC1	Ependymal	Endothelial	2
FGF7	0.105234	0	VEGFA	Ependymal	Endothelial	2
VIP	0.0443844	0.991	VEGFA	Ependymal	Endothelial	2
VIP	0.0295316	1	F3	Ependymal	Endothelial	2
CXCL10	0.045945	0.003	CX3CR1	Ependymal	Endothelial	2
CXCL12	0.0568128	0.014	CX3CR1	Ependymal	Endothelial	2
SFRP5	0.149751	0	WNT5A	Ependymal	Endothelial	2
ADM	0.0303092	0	ADRB2	Ependymal	Endothelial	2
AVP	0.0698528	1	ADRB2	Ependymal	Endothelial	2
VIP	0.0310486	0.998	ADRB2	Ependymal	Endothelial	2
NPY	0.139439	0	ADRB2	Ependymal	Endothelial	2
VEGFA	0.10014	0	CSF1	Ependymal	Endothelial	2
VEGFA	0.132112	0	VCAM1	Ependymal	Endothelial	2
CXCL10	0.0567798	0	DPP4	Ependymal	Endothelial	2
CXCL12	0.0676476	0	DPP4	Ependymal	Endothelial	2
VIP	0.0565528	0.959	DPP4	Ependymal	Endothelial	2
NPY	0.164943	0	DPP4	Ependymal	Endothelial	2
PAM	0.133802	0	DPP4	Ependymal	Endothelial	2
CXCL12	0.279958	0	PLCB1	Ependymal	Endothelial	2
AGT	0.33402	0	PLCB1	Ependymal	Endothelial	2
AGT	0.237257	0.047	SGK1	Ependymal	Endothelial	2
FGF7	0.588135	0	NRP1	Ependymal	Endothelial	2
VEGFA	0.531285	0	NRP1	Ependymal	Endothelial	2
SEMA3E	0.545154	0	NRP1	Ependymal	Endothelial	2
CNTN2	0.527351	0	NRP1	Ependymal	Endothelial	2
ALCAM	0.717014	0	NRP1	Ependymal	Endothelial	2
TYK2	0.0499925	0	IL1R1	Ependymal	Endothelial	2
AGT	0.101351	0.927	EDNRA	Ependymal	Endothelial	2
VEGFA	0.0353159	0	SIRPA	Ependymal	Endothelial	2
CXCL12	0.0500861	0.197	GNAI1	Ependymal	Endothelial	2
TYK2	0.0884106	0	PRKD2	Ependymal	Endothelial	2
AGT	0.16153	0.076	HDAC2	Ependymal	Endothelial	2
QRFP	0.13924	0	P2RY14	Ependymal	Endothelial	2
S100A4	0.38458	0	PGLYRP1	Ependymal	Endothelial	2
PAM	0.177146	0	FXYD1	Ependymal	Endothelial	2
CXCL12	0.0615135	0.044	JAK2	Ependymal	Astrocytes	2
TYK2	0.208622	0	PIK3R1	Ependymal	Astrocytes	2
HBEGF	0.430052	0	PIK3R1	Ependymal	Astrocytes	2
FGF7	0.273452	0	PIK3R1	Ependymal	Astrocytes	2
CXCL12	0.223698	0	PIK3R1	Ependymal	Astrocytes	2
AGT	0.277759	0.002	PIK3R1	Ependymal	Astrocytes	2
VEGFA	0.216602	0	PIK3R1	Ependymal	Astrocytes	2
TYK2	0.0511853	0	PTPN1	Ependymal	Astrocytes	2
DLL1	0.120998	0	STAT3	Ependymal	Astrocytes	2
TYK2	0.119322	0	STAT3	Ependymal	Astrocytes	2
CXCL12	0.134398	0	STAT3	Ependymal	Astrocytes	2
AGT	0.18846	0.02	STAT3	Ependymal	Astrocytes	2
TYK2	0.079295	0	PIK3CA	Ependymal	Astrocytes	2
HBEGF	0.300725	0	PIK3CA	Ependymal	Astrocytes	2
FGF7	0.144125	0	PIK3CA	Ependymal	Astrocytes	2
CXCL12	0.0943711	0	PIK3CA	Ependymal	Astrocytes	2
AGT	0.148433	0.397	PIK3CA	Ependymal	Astrocytes	2
VEGFA	0.0872757	0	PIK3CA	Ependymal	Astrocytes	2
CXCL12	0.0744642	0.017	ITGB1	Ependymal	Astrocytes	2
VEGFA	0.0673689	0.003	ITGB1	Ependymal	Astrocytes	2
AGT	0.122526	0.579	ABL1	Ependymal	Astrocytes	2
SLIT2	0.205837	0	APP	Ependymal	Astrocytes	2
APOE	2.26038	0	APP	Ependymal	Astrocytes	2
FGF7	0.267805	0	IGF1R	Ependymal	Astrocytes	2
VEGFA	0.210955	0	IGF1R	Ependymal	Astrocytes	2
EFNB3	0.0519102	0.632	PAK1	Ependymal	Astrocytes	2
TYK2	0.0665113	0	EIF2AK2	Ependymal	Astrocytes	2
TYK2	0.0297263	0	PIK3CB	Ependymal	Astrocytes	2
HBEGF	0.251157	0	PIK3CB	Ependymal	Astrocytes	2
CXCL12	0.0448024	0.001	PIK3CB	Ependymal	Astrocytes	2
VIP	0.0313971	1	AR	Ependymal	Astrocytes	2
CXCL10	0.0440081	0	CXCR4	Ependymal	Astrocytes	2
CXCL12	0.0548759	0.002	CXCR4	Ependymal	Astrocytes	2
AGT	0.108938	0.825	CXCR4	Ependymal	Astrocytes	2
SFRP5	0.132692	0	FZD3	Ependymal	Astrocytes	2
SFRP5	0.279799	0	FZD2	Ependymal	Astrocytes	2
PIK3IP1	0.116333	0	PIK3CA	Ependymal	Astrocytes	2
EFNB3	0.0367004	0.926	KRAS	Ependymal	Astrocytes	2
FRS3	0.0442559	0.001	KRAS	Ependymal	Astrocytes	2
COL6A5	0.394246	0	ITGB1	Ependymal	Astrocytes	2
TYK2	0.0331194	0	IFNAR1	Ependymal	Astrocytes	2
CXCL12	0.246322	0	PLCB1	Ependymal	Astrocytes	2
AGT	0.300384	0	PLCB1	Ependymal	Astrocytes	2
FGF7	0.124293	0.005	NRP1	Ependymal	Astrocytes	2
VEGFA	0.0674437	0.36	NRP1	Ependymal	Astrocytes	2
SEMA3E	0.0813121	0.147	NRP1	Ependymal	Astrocytes	2
CNTN2	0.0635088	0.385	NRP1	Ependymal	Astrocytes	2
ALCAM	0.253172	0.052	NRP1	Ependymal	Astrocytes	2
EFNB3	0.0908425	0	MAP2K1	Ependymal	Astrocytes	2
CXCL12	0.103688	0	MAP2K1	Ependymal	Astrocytes	2
CXCL12	0.0574955	0.115	GNAI1	Ependymal	Astrocytes	2
VEGFA	0.0338923	0.009	TGFBR1	Ependymal	Astrocytes	2
CXCL12	0.0728132	0	ACKR3	Ependymal	Astrocytes	2
ADM	0.060979	0	ACKR3	Ependymal	Astrocytes	2
EFNB3	0.0820865	0.008	SYNJ1	Ependymal	Astrocytes	2
CXCL12	0.230017	0	GNAQ	Ependymal	Astrocytes	2
CXCL12	0.216599	0.03	ROCK1	Ependymal	Astrocytes	2
ADM	0.0376346	0.008	PTH1R	Ependymal	Astrocytes	2
AVP	0.0771782	1	PTH1R	Ependymal	Astrocytes	2
VIP	0.038374	0.997	PTH1R	Ependymal	Astrocytes	2
VIP	0.0312968	0.998	ADRB1	Ependymal	Astrocytes	2
NPY	0.139687	0	ADRB1	Ependymal	Astrocytes	2
VIP	0.110981	0.168	TLR3	Ependymal	Astrocytes	2
CNTN2	0.0311664	0.001	CNTN2	Ependymal	Astrocytes	2
TYK2	0.15541	0	PIK3CA	Ependymal	Microglia	2
HBEGF	0.37684	0	PIK3CA	Ependymal	Microglia	2
FGF7	0.22024	0	PIK3CA	Ependymal	Microglia	2
CXCL12	0.170486	0	PIK3CA	Ependymal	Microglia	2
AGT	0.224548	0.002	PIK3CA	Ependymal	Microglia	2
VEGFA	0.163391	0	PIK3CA	Ependymal	Microglia	2
VEGFA	0.042972	0	KDR	Ependymal	Microglia	2
PTN	0.205987	0.998	PTPRZ1	Ependymal	Microglia	2
CXCL12	0.0618527	0	RAF1	Ependymal	Microglia	2
VIP	0.105442	0.194	PTGS2	Ependymal	Microglia	2
TYK2	0.0408964	0	PIK3CB	Ependymal	Microglia	2
HBEGF	0.262327	0	PIK3CB	Ependymal	Microglia	2
CXCL12	0.0559724	0.001	PIK3CB	Ependymal	Microglia	2
TYK2	0.131291	0	PIK3CD	Ependymal	Microglia	2
HBEGF	0.352721	0	PIK3CD	Ependymal	Microglia	2
CXCL12	0.146367	0	PIK3CD	Ependymal	Microglia	2
VEGFA	0.0769902	0.002	FLT1	Ependymal	Microglia	2
FGF7	0.0921706	0	VEGFA	Ependymal	Microglia	2
VIP	0.0313214	0.998	VEGFA	Ependymal	Microglia	2
CXCL10	0.359708	0	CCR5	Ependymal	Microglia	2
TYK2	0.355499	0	CCR5	Ependymal	Microglia	2
CXCL12	0.370576	0	CCR5	Ependymal	Microglia	2
S100A4	0.397413	0	CCR5	Ependymal	Microglia	2
TYK2	0.728993	0	TNF	Ependymal	Microglia	2
AGT	0.134582	0.342	MAP3K7	Ependymal	Microglia	2
PIK3IP1	0.192448	0	PIK3CA	Ependymal	Microglia	2
EFNB3	0.171144	0	KRAS	Ependymal	Microglia	2
FRS3	0.1787	0	KRAS	Ependymal	Microglia	2
TYK2	0.0249402	0.947	PIK3R3	Ependymal	Microglia	2
HBEGF	0.246371	0.079	PIK3R3	Ependymal	Microglia	2
CXCL12	0.0400162	0.936	PIK3R3	Ependymal	Microglia	2
CXCL10	0.056073	0.002	MAP2K3	Ependymal	Microglia	2
COL6A5	0.410105	0	ITGA9	Ependymal	Microglia	2
VEGFA	0.120222	0	CSF1	Ependymal	Microglia	2
SLIT2	0.0603487	0.029	CXCL12	Ependymal	Microglia	2
AGT	0.0961393	0.941	MTOR	Ependymal	Microglia	2
AGT	0.686514	0	SGK1	Ependymal	Microglia	2
AGT	0.112229	0.762	SLC9A1	Ependymal	Microglia	2
TFRC	0.0475404	0	SLC9A1	Ependymal	Microglia	2
FGF7	0.154179	0	PLAU	Ependymal	Microglia	2
AVP	0.132134	1	PLAU	Ependymal	Microglia	2
VEGFA	0.0832277	0	ITGA9	Ependymal	Microglia	2
PTN	0.115761	1	PTPRB	Ependymal	Microglia	2
ADM	0.475571	0	GPR84	Ependymal	Microglia	2
AVP	0.515115	0	GPR84	Ependymal	Microglia	2
VIP	0.47631	0	GPR84	Ependymal	Microglia	2
APOE	2.10637	0	SCARB1	Ependymal	Microglia	2
VIP	0.0623171	0.914	TLR3	Ependymal	Microglia	2
CLEC1B	0.118228	0	PDPN	Ependymal	Microglia	2
EFNB3	0.0767667	0.52	EPHA4	Ependymal	Oligodendrocytes	2
FGF7	0.187871	0	IGF1R	Ependymal	Oligodendrocytes	2
VEGFA	0.131021	0	IGF1R	Ependymal	Oligodendrocytes	2
PTN	0.122635	1	SDC3	Ependymal	Oligodendrocytes	2
PTN	0.171392	1	PTPRZ1	Ependymal	Oligodendrocytes	2
CNTN2	0.136127	0	CNTN1	Ependymal	Oligodendrocytes	2
EFNB3	0.253595	0	EPHB1	Ependymal	Oligodendrocytes	2
FGF7	0.087728	1	PDGFRA	Ependymal	Oligodendrocytes	2
VEGFA	0.0308782	1	PDGFRA	Ependymal	Oligodendrocytes	2
VEGFA	0.0424132	0	FLT1	Ependymal	Oligodendrocytes	2
VIP	0.0256277	1	F3	Ependymal	Oligodendrocytes	2
TYK2	0.0725309	0.314	PIK3R3	Ependymal	Oligodendrocytes	2
HBEGF	0.293961	0	PIK3R3	Ependymal	Oligodendrocytes	2
CXCL12	0.087607	0.351	PIK3R3	Ependymal	Oligodendrocytes	2
SLIT2	0.0327746	0.04	CXCL12	Ependymal	Oligodendrocytes	2
CXCL12	0.0603662	0.661	PLCB1	Ependymal	Oligodendrocytes	2
AGT	0.114428	0.998	PLCB1	Ependymal	Oligodendrocytes	2
AGT	0.200162	0.358	SGK1	Ependymal	Oligodendrocytes	2
EFNB3	0.0309164	0.987	RHBDL2	Ependymal	Oligodendrocytes	2
AGT	0.0893944	0.989	EDNRA	Ependymal	Oligodendrocytes	2
TYK2	0.203702	0	FYN	Ependymal	Oligodendrocytes	2
PTN	0.11325	1	PTPRB	Ependymal	Oligodendrocytes	2
VEGFA	0.0314857	0.994	NRP2	Ependymal	Oligodendrocytes	2
SEMA3E	0.045354	0.676	NRP2	Ependymal	Oligodendrocytes	2
CNTN2	0.0632032	0	NRCAM	Ependymal	Oligodendrocytes	2
BCAN	0.133073	0	NRCAM	Ependymal	Oligodendrocytes	2
ADM	0.0617649	0	RAMP1	Ependymal	Oligodendrocytes	2
VIP	0.0625043	0.982	RAMP1	Ependymal	Oligodendrocytes	2
ADM	0.0417686	0	ADCYAP1R1	Ependymal	Oligodendrocytes	2
AVP	0.0813122	1	ADCYAP1R1	Ependymal	Oligodendrocytes	2
VIP	0.042508	0.997	ADCYAP1R1	Ependymal	Oligodendrocytes	2
FGF7	0.277324	0	IGF1R	Ependymal	Neurons2	2
VEGFA	0.220475	0	IGF1R	Ependymal	Neurons2	2
PTN	0.153275	1	PTPRZ1	Ependymal	Neurons2	2
EFNB3	0.163352	0.527	EPHB1	Ependymal	Neurons2	2
VIP	0.12398	0.218	AR	Ependymal	Neurons2	2
CXCL10	0.0340272	0.017	CX3CR1	Ependymal	Neurons2	2
CXCL12	0.044895	0.071	CX3CR1	Ependymal	Neurons2	2
APOE	2.13312	0	LRP6	Ependymal	Neurons2	2
TYK2	0.224332	0	PIK3R3	Ependymal	Neurons2	2
HBEGF	0.445762	0	PIK3R3	Ependymal	Neurons2	2
CXCL12	0.239408	0	PIK3R3	Ependymal	Neurons2	2
ZFP91	0.303427	0	MAP3K14	Ependymal	Neurons2	2
SLIT2	0.063304	0	CXCL12	Ependymal	Neurons2	2
FGF7	0.134546	0	NRP1	Ependymal	Neurons2	2
VEGFA	0.077696	0.051	NRP1	Ependymal	Neurons2	2
SEMA3E	0.0915644	0	NRP1	Ependymal	Neurons2	2
CNTN2	0.0737612	0.071	NRP1	Ependymal	Neurons2	2
ALCAM	0.263425	0.002	NRP1	Ependymal	Neurons2	2
VEGFA	0.0442312	0	TGFBR1	Ependymal	Neurons2	2
TYK2	0.0219619	0.036	PRKD2	Ependymal	Neurons2	2
VEGFA	0.164835	0	NRP2	Ependymal	Neurons2	2
SEMA3E	0.178703	0	NRP2	Ependymal	Neurons2	2
CXCL12	0.21152	0	ROCK1	Ependymal	Neurons2	2
CXCL12	0.0539139	0	AVPR1A	Ependymal	Neurons2	2
OXT	0.0628433	0.002	AVPR1A	Ependymal	Neurons2	2
AVP	0.0816233	1	AVPR1A	Ependymal	Neurons2	2
VIP	0.0428191	0.995	AVPR1A	Ependymal	Neurons2	2
ADM	0.0931472	0	CALCR	Ependymal	Neurons2	2
APOE	2.12205	0	SCARB1	Ependymal	Neurons2	2
NPY	0.14835	0	NPY6R	Ependymal	Neurons2	2
CNTN2	0.100672	0	CNTNAP2	Ependymal	Neurons2	2
DUSP18	0.0771988	0	MAPK8	NG2	Ependymal	2
GHR	0.0396559	0	TYK2	NG2	Ependymal	2
IFNAR2	0.0549051	0	TYK2	NG2	Ependymal	2
DLL1	0.151192	0	STAT3	NG2	Ependymal	2
PDGFA	0.149064	0.134	STAT3	NG2	Ependymal	2
FGFR3	0.148409	0	STAT3	NG2	Ependymal	2
AGT	0.114888	0.933	STAT3	NG2	Ependymal	2
GHR	0.103063	0	PIK3CA	NG2	Ependymal	2
HBEGF	0.268371	0	PIK3CA	NG2	Ependymal	2
PDGFA	0.155137	0.088	PIK3CA	NG2	Ependymal	2
FGFR3	0.154483	0	PIK3CA	NG2	Ependymal	2
AGT	0.120962	0.898	PIK3CA	NG2	Ependymal	2
VCAM1	0.159602	0	ITGB1	NG2	Ependymal	2
SEMA7A	0.170477	0	ITGB1	NG2	Ependymal	2
DUSP18	0.190923	0	ITGB1	NG2	Ependymal	2
DUSP18	0.0777461	0	ITGA6	NG2	Ependymal	2
PDGFA	0.0997102	0.912	VEGFA	NG2	Ependymal	2
COL26A1	0.156253	0	ITGB1	NG2	Ependymal	2
CCL25	0.0857057	0	ADRA2A	NG2	Ependymal	2
AGT	0.106116	0.944	ADRA2A	NG2	Ependymal	2
MT-RNR2	2.11928	0	ADRA2A	NG2	Ependymal	2
AGT	0.0606093	1	PLCB1	NG2	Ependymal	2
C4B	0.107863	0	C3	NG2	Ependymal	2
TGFB2	0.0975899	0	TGFBR2	NG2	Ependymal	2
GRP	0.114806	0.023	HSPA1A	NG2	Ependymal	2
PDGFA	0.276851	0	PDGFRB	NG2	Endothelial	2
SEMA6D	0.0871039	0	PLXNA1	NG2	Endothelial	2
PDGFA	0.0971859	1	PDGFRA	NG2	Endothelial	2
PCNA	0.154386	0	DNMT1	NG2	Endothelial	2
PDGFA	0.109465	0.749	VEGFA	NG2	Endothelial	2
CCL25	0.0562121	0	CX3CR1	NG2	Endothelial	2
CXCL14	0.122876	0	CX3CR1	NG2	Endothelial	2
AVP	0.0802524	1	ADRB2	NG2	Endothelial	2
PAM	0.143479	0	DPP4	NG2	Endothelial	2
AGT	0.299768	0	PLCB1	NG2	Endothelial	2
AGT	0.203006	0.366	SGK1	NG2	Endothelial	2
AGT	0.0670996	1	EDNRA	NG2	Endothelial	2
AGT	0.127278	0.604	HDAC2	NG2	Endothelial	2
GRP	0.425341	0	HSPA1A	NG2	Endothelial	2
PAM	0.186823	0	FXYD1	NG2	Endothelial	2
GHR	0.0634253	0.001	JAK2	NG2	Astrocytes	2
IFNAR2	0.0786746	0	JAK2	NG2	Astrocytes	2
GHR	0.225609	0	PIK3R1	NG2	Astrocytes	2
HBEGF	0.390917	0	PIK3R1	NG2	Astrocytes	2
PDGFA	0.277683	0	PIK3R1	NG2	Astrocytes	2
FGFR3	0.277029	0	PIK3R1	NG2	Astrocytes	2
AGT	0.243508	0.02	PIK3R1	NG2	Astrocytes	2
DLL1	0.190512	0	STAT3	NG2	Astrocytes	2
PDGFA	0.188383	0	STAT3	NG2	Astrocytes	2
FGFR3	0.187729	0	STAT3	NG2	Astrocytes	2
AGT	0.154208	0.276	STAT3	NG2	Astrocytes	2
GHR	0.0962828	0	PIK3CA	NG2	Astrocytes	2
HBEGF	0.261591	0	PIK3CA	NG2	Astrocytes	2
PDGFA	0.148357	0.204	PIK3CA	NG2	Astrocytes	2
FGFR3	0.147702	0	PIK3CA	NG2	Astrocytes	2
AGT	0.114181	0.922	PIK3CA	NG2	Astrocytes	2
VCAM1	0.0713805	0.003	ITGB1	NG2	Astrocytes	2
SEMA7A	0.0822553	0	ITGB1	NG2	Astrocytes	2
DUSP18	0.102701	0	ITGB1	NG2	Astrocytes	2
AGT	0.0882747	0.995	ABL1	NG2	Astrocytes	2
APOE	1.74963	0	APP	NG2	Astrocytes	2
PDGFA	0.272036	0.005	IGF1R	NG2	Astrocytes	2
DUSP18	0.193212	0	ITGA6	NG2	Astrocytes	2
HBEGF	0.212022	0	PIK3CB	NG2	Astrocytes	2
FGFR3	0.0981334	0	PIK3CB	NG2	Astrocytes	2
SPARC	0.895009	0	MMP14	NG2	Astrocytes	2
CCL25	0.0542752	0	CXCR4	NG2	Astrocytes	2
AGT	0.074686	0.999	CXCR4	NG2	Astrocytes	2
CXCL14	0.120939	0	CXCR4	NG2	Astrocytes	2
FRS3	0.0395126	0.001	KRAS	NG2	Astrocytes	2
COL26A1	0.0680311	0.003	ITGB1	NG2	Astrocytes	2
AGT	0.266132	0	PLCB1	NG2	Astrocytes	2
VCAM1	0.0846502	0	EZR	NG2	Astrocytes	2
NECTIN4	0.125755	0	PARD3	NG2	Astrocytes	2
TGFB2	0.0368675	0.518	TGFBR1	NG2	Astrocytes	2
FGFR3	0.109642	0	LRRTM2	NG2	Astrocytes	2
AVP	0.0875778	1	PTH1R	NG2	Astrocytes	2
GHR	0.172398	0	PIK3CA	NG2	Microglia	2
HBEGF	0.337706	0	PIK3CA	NG2	Microglia	2
PDGFA	0.224471	0	PIK3CA	NG2	Microglia	2
FGFR3	0.223817	0	PIK3CA	NG2	Microglia	2
AGT	0.190296	0.042	PIK3CA	NG2	Microglia	2
PDGFA	0.104053	0.775	KDR	NG2	Microglia	2
SEMA6D	0.0893986	0	KDR	NG2	Microglia	2
ANGPTL1	0.0963396	0	TEK	NG2	Microglia	2
HBEGF	0.223192	0	PIK3CB	NG2	Microglia	2
FGFR3	0.109303	0	PIK3CB	NG2	Microglia	2
HBEGF	0.313587	0	PIK3CD	NG2	Microglia	2
FGFR3	0.199698	0	PIK3CD	NG2	Microglia	2
PDGFA	0.138071	0.329	FLT1	NG2	Microglia	2
PDGFA	0.0964017	0.933	VEGFA	NG2	Microglia	2
CCL25	0.369975	0	CCR5	NG2	Microglia	2
CXCL14	0.436639	0	CCR5	NG2	Microglia	2
TGFB2	0.0764	0	MAP3K7	NG2	Microglia	2
AGT	0.10033	0.946	MAP3K7	NG2	Microglia	2
FRS3	0.173957	0	KRAS	NG2	Microglia	2
HBEGF	0.207236	0.354	PIK3R3	NG2	Microglia	2
PDGFA	0.973473	0	IL1A	NG2	Microglia	2
VCAM1	0.0872393	0	ITGA9	NG2	Microglia	2
AGT	0.0618875	1	MTOR	NG2	Microglia	2
AGT	0.652263	0	SGK1	NG2	Microglia	2
AGT	0.0779775	0.999	SLC9A1	NG2	Microglia	2
FGFR3	0.157756	0	PLAU	NG2	Microglia	2
AVP	0.142533	1	PLAU	NG2	Microglia	2
TGFB2	0.0774605	0	ACVR1	NG2	Microglia	2
AVP	0.525514	0	GPR84	NG2	Microglia	2
GRP	0.172104	0.011	HSPA1A	NG2	Microglia	2
APOE	1.59561	0	SCARB1	NG2	Microglia	2
VCAM1	0.0773255	0	CYBB	NG2	Microglia	2
FGFR3	0.142943	0	EPHA4	NG2	Oligodendrocytes	2
PDGFA	0.192102	0.727	IGF1R	NG2	Oligodendrocytes	2
PDGFA	0.0919591	1	PDGFRA	NG2	Oligodendrocytes	2
PDGFA	0.103494	0.958	FLT1	NG2	Oligodendrocytes	2
HBEGF	0.254827	0.001	PIK3R3	NG2	Oligodendrocytes	2
AGT	0.0801762	1	PLCB1	NG2	Oligodendrocytes	2
AGT	0.16591	0.935	SGK1	NG2	Oligodendrocytes	2
AGT	0.0551426	1	EDNRA	NG2	Oligodendrocytes	2
TGFB2	0.104163	0	PLAT	NG2	Oligodendrocytes	2
FGFR3	0.14021	0	LRRTM2	NG2	Oligodendrocytes	2
AVP	0.0917118	1	ADCYAP1R1	NG2	Oligodendrocytes	2
GRP	0.0745279	0.881	HSPA1A	NG2	Oligodendrocytes	2
CNTN6	0.0769746	0	PTPRG	NG2	Oligodendrocytes	2
GHR	0.0430902	0	TYK2	NG2	Neurons2	2
IFNAR2	0.0583394	0	TYK2	NG2	Neurons2	2
PDGFA	0.281556	0	IGF1R	NG2	Neurons2	2
DUSP18	0.140818	0	ITGB8	NG2	Neurons2	2
CCL25	0.0442943	0	CX3CR1	NG2	Neurons2	2
CXCL14	0.110958	0	CX3CR1	NG2	Neurons2	2
APOE	1.62236	0	LRP6	NG2	Neurons2	2
HBEGF	0.406628	0	PIK3R3	NG2	Neurons2	2
TGFB2	0.0472064	0.12	TGFBR1	NG2	Neurons2	2
HHIP	0.0383548	0	SHH	NG2	Neurons2	2
OXT	0.0573829	0.006	AVPR1A	NG2	Neurons2	2
AVP	0.0920229	1	AVPR1A	NG2	Neurons2	2
GRP	0.0657962	0.944	HSPA1A	NG2	Neurons2	2
APOE	1.61129	0	SCARB1	NG2	Neurons2	2
EDN1	0.271191	0	MAPK8	Endothelial	Ependymal	2
FGF2	0.0838408	0	STAT3	Endothelial	Ependymal	2
FGFR3	0.0903399	0	STAT3	Endothelial	Ependymal	2
AGT	0.104072	0.916	STAT3	Endothelial	Ependymal	2
VEGFA	0.0385196	0	CSK	Endothelial	Ependymal	2
TNFSF10	0.180828	0	PIK3CA	Endothelial	Ependymal	2
HBEGF	0.425562	0	PIK3CA	Endothelial	Ependymal	2
FGF2	0.089914	0	PIK3CA	Endothelial	Ependymal	2
EFNB2	0.132849	0	PIK3CA	Endothelial	Ependymal	2
FGFR3	0.0964132	0	PIK3CA	Endothelial	Ependymal	2
AGT	0.110146	0.886	PIK3CA	Endothelial	Ependymal	2
VEGFA	0.103811	0	PIK3CA	Endothelial	Ependymal	2
VEGFC	0.184721	0	PIK3CA	Endothelial	Ependymal	2
NTN1	0.144697	0	PIK3CA	Endothelial	Ependymal	2
LAMB1	0.148629	0	PIK3CA	Endothelial	Ependymal	2
VEGFA	0.165345	0	ITGB1	Endothelial	Ependymal	2
VEGFC	0.246256	0	ITGB1	Endothelial	Ependymal	2
VTN	0.725081	0	ITGB1	Endothelial	Ependymal	2
VWF	0.414882	0	ITGB1	Endothelial	Ependymal	2
VCAM1	0.249074	0	ITGB1	Endothelial	Ependymal	2
SPP1	0.156264	0	ITGB1	Endothelial	Ependymal	2
LAMB1	0.210163	0	ITGB1	Endothelial	Ependymal	2
JAM3	0.187758	0	ITGB1	Endothelial	Ependymal	2
VTN	0.611904	0	ITGA6	Endothelial	Ependymal	2
VWF	0.301705	0	ITGA6	Endothelial	Ependymal	2
SPP1	0.0430869	0	ITGA6	Endothelial	Ependymal	2
LAMB1	0.0969858	0	ITGA6	Endothelial	Ependymal	2
CSF1	0.109131	0	PAK1	Endothelial	Ependymal	2
EFNB2	0.0864131	0	PAK1	Endothelial	Ependymal	2
FGF2	0.0310541	0	FGFRL1	Endothelial	Ependymal	2
VEGFA	0.157647	0	MCL1	Endothelial	Ependymal	2
IGF2	0.231851	0	IGF2R	Endothelial	Ependymal	2
CSF1	0.10014	0	VEGFA	Endothelial	Ependymal	2
BMP4	0.032551	0.112	VEGFA	Endothelial	Ependymal	2
VTN	0.60812	0	VEGFA	Endothelial	Ependymal	2
DCN	0.0661164	0	VEGFA	Endothelial	Ependymal	2
COL27A1	0.178122	0	ITGB1	Endothelial	Ependymal	2
WNT5A	0.103048	0	VANGL2	Endothelial	Ependymal	2
WNT5A	0.19786	0.914	RORA	Endothelial	Ependymal	2
DPP4	0.0676476	0	CXCL12	Endothelial	Ependymal	2
VTN	2.60778	0	HSP90AA1	Endothelial	Ependymal	2
APLN	0.0744995	0	ADRA2A	Endothelial	Ependymal	2
AGT	0.0953006	0.93	ADRA2A	Endothelial	Ependymal	2
CXCL1	0.0981557	0	ADRA2A	Endothelial	Ependymal	2
PF4	0.0911011	0	ADRA2A	Endothelial	Ependymal	2
CCL4	0.0307548	1	PLCB1	Endothelial	Ependymal	2
AGT	0.0497935	1	PLCB1	Endothelial	Ependymal	2
EDN1	0.263029	0	PLCB1	Endothelial	Ependymal	2
ACE2	0.154608	0.137	AGT	Endothelial	Ependymal	2
TGFB2	0.377632	0	TGFBR2	Endothelial	Ependymal	2
BMP4	0.0599309	0.032	BMPR2	Endothelial	Ependymal	2
EDN1	0.424758	0	EDNRB	Endothelial	Ependymal	2
EDN3	0.43181	0	EDNRB	Endothelial	Ependymal	2
PTN	2.4537	0	NCL	Endothelial	Ependymal	2
VTN	0.861174	0	ROCK1	Endothelial	Ependymal	2
EDN1	0.278638	0	ECE1	Endothelial	Ependymal	2
EDN1	0.262535	0	ADCY9	Endothelial	Ependymal	2
VEGFA	0.0705045	0	AKT3	Endothelial	Ependymal	2
RLF	0.0603522	0.006	RXFP2	Endothelial	Ependymal	2
EDN1	0.341812	0	JAK2	Endothelial	NG2	2
TNFSF10	0.389956	0	PIK3R1	Endothelial	NG2	2
HBEGF	0.634691	0	PIK3R1	Endothelial	NG2	2
FGF2	0.299042	0	PIK3R1	Endothelial	NG2	2
EFNB2	0.341978	0	PIK3R1	Endothelial	NG2	2
FGFR3	0.305541	0	PIK3R1	Endothelial	NG2	2
AGT	0.319274	0	PIK3R1	Endothelial	NG2	2
CX3CL1	0.40063	0	PIK3R1	Endothelial	NG2	2
VEGFA	0.312939	0	PIK3R1	Endothelial	NG2	2
VEGFC	0.393849	0	PIK3R1	Endothelial	NG2	2
NTN1	0.353825	0	PIK3R1	Endothelial	NG2	2
LAMB1	0.357757	0	PIK3R1	Endothelial	NG2	2
EFNB2	0.111729	0	EPHA4	Endothelial	NG2	2
FGFR3	0.0752926	0.009	EPHA4	Endothelial	NG2	2
AGT	0.0656858	0.997	PRKCE	Endothelial	NG2	2
VEGFC	0.140261	0	PRKCE	Endothelial	NG2	2
EFNB2	0.0999743	0.932	EPHB1	Endothelial	NG2	2
FGF2	0.0949137	0	FGFR3	Endothelial	NG2	2
FGF2	1.23518	0	PDGFRA	Endothelial	NG2	2
VEGFA	1.24907	0	PDGFRA	Endothelial	NG2	2
VEGFC	1.32998	0	PDGFRA	Endothelial	NG2	2
NRP1	1.73198	0	PDGFRA	Endothelial	NG2	2
WNT5A	0.137627	0	LRP6	Endothelial	NG2	2
BMP4	0.0962036	0	LRP6	Endothelial	NG2	2
APOE	0.958743	0.924	LRP6	Endothelial	NG2	2
DKK2	0.138091	0	LRP6	Endothelial	NG2	2
PF4	0.0634936	0	MAP2K3	Endothelial	NG2	2
WNT5A	0.167282	1	RORA	Endothelial	NG2	2
TNFSF10	0.171467	0	MAP3K1	Endothelial	NG2	2
SPP1	0.0853684	0	MAP3K1	Endothelial	NG2	2
VEGFA	0.0523955	0	VCAM1	Endothelial	NG2	2
VTN	0.612132	0	VCAM1	Endothelial	NG2	2
ICAM1	0.108723	0	VCAM1	Endothelial	NG2	2
VTN	1.23341	0.003	HSP90AA1	Endothelial	NG2	2
ACE2	0.120356	0.74	AGT	Endothelial	NG2	2
BMP4	0.0514052	0.016	ACACA	Endothelial	NG2	2
PF4	0.125589	0	GNAI1	Endothelial	NG2	2
BMP4	0.077794	0.002	BMPR1A	Endothelial	NG2	2
EFNB2	0.109717	0	EPHB3	Endothelial	NG2	2
EFNB2	0.335859	0	GRM5	Endothelial	NG2	2
VEGFA	0.0712568	0.026	NRP2	Endothelial	NG2	2
VEGFC	0.152167	0	NRP2	Endothelial	NG2	2
SEMA3G	0.223702	0	NRP2	Endothelial	NG2	2
OXT	0.0773632	0.004	SLC12A5	Endothelial	NG2	2
FGFR3	0.0713226	0	DYRK1A	Endothelial	NG2	2
VTN	0.896173	0	ROCK1	Endothelial	NG2	2
PTN	1.83133	0	CDH10	Endothelial	NG2	2
AVP	0.129126	1	PTH1R	Endothelial	NG2	2
VEGFA	0.0811821	0	AKT3	Endothelial	NG2	2
APOE	0.933253	0.941	LRP8	Endothelial	NG2	2
VTN	0.694335	0	PI4KA	Endothelial	NG2	2
SEMA3G	0.223284	0	PLXNA2	Endothelial	NG2	2
SEMA3G	0.223992	0	PLXNA3	Endothelial	NG2	2
SEMA3G	0.214376	0	PLXNA4	Endothelial	NG2	2
NTN1	0.138143	0	UNC5C	Endothelial	NG2	2
EDN1	0.283743	0	JAK2	Endothelial	Astrocytes	2
TNFSF10	0.303374	0	PIK3R1	Endothelial	Astrocytes	2
HBEGF	0.548108	0	PIK3R1	Endothelial	Astrocytes	2
FGF2	0.21246	0	PIK3R1	Endothelial	Astrocytes	2
EFNB2	0.255395	0	PIK3R1	Endothelial	Astrocytes	2
FGFR3	0.218959	0	PIK3R1	Endothelial	Astrocytes	2
AGT	0.232692	0.093	PIK3R1	Endothelial	Astrocytes	2
CX3CL1	0.314048	0	PIK3R1	Endothelial	Astrocytes	2
VEGFA	0.226357	0	PIK3R1	Endothelial	Astrocytes	2
VEGFC	0.307267	0	PIK3R1	Endothelial	Astrocytes	2
NTN1	0.267243	0	PIK3R1	Endothelial	Astrocytes	2
LAMB1	0.271175	0	PIK3R1	Endothelial	Astrocytes	2
FGF2	0.12316	0	STAT3	Endothelial	Astrocytes	2
FGFR3	0.12966	0	STAT3	Endothelial	Astrocytes	2
AGT	0.143392	0.465	STAT3	Endothelial	Astrocytes	2
TNFSF10	0.174048	0	PIK3CA	Endothelial	Astrocytes	2
HBEGF	0.418782	0	PIK3CA	Endothelial	Astrocytes	2
FGF2	0.0831336	0	PIK3CA	Endothelial	Astrocytes	2
EFNB2	0.126069	0	PIK3CA	Endothelial	Astrocytes	2
FGFR3	0.0896327	0.001	PIK3CA	Endothelial	Astrocytes	2
AGT	0.103365	0.916	PIK3CA	Endothelial	Astrocytes	2
VEGFA	0.0970302	0	PIK3CA	Endothelial	Astrocytes	2
VEGFC	0.177941	0	PIK3CA	Endothelial	Astrocytes	2
NTN1	0.137917	0	PIK3CA	Endothelial	Astrocytes	2
LAMB1	0.141848	0	PIK3CA	Endothelial	Astrocytes	2
VEGFA	0.0771233	0.001	ITGB1	Endothelial	Astrocytes	2
VEGFC	0.158034	0	ITGB1	Endothelial	Astrocytes	2
VTN	0.63686	0	ITGB1	Endothelial	Astrocytes	2
VWF	0.32666	0	ITGB1	Endothelial	Astrocytes	2
VCAM1	0.160852	0	ITGB1	Endothelial	Astrocytes	2
SPP1	0.0680423	0.002	ITGB1	Endothelial	Astrocytes	2
LAMB1	0.121941	0	ITGB1	Endothelial	Astrocytes	2
JAM3	0.0995364	0	ITGB1	Endothelial	Astrocytes	2
AGT	0.0774589	0.976	ABL1	Endothelial	Astrocytes	2
APOE	1.06431	0.238	APP	Endothelial	Astrocytes	2
IGF2	0.377603	0	IGF1R	Endothelial	Astrocytes	2
FGF2	0.206813	0	IGF1R	Endothelial	Astrocytes	2
VEGFA	0.220709	0	IGF1R	Endothelial	Astrocytes	2
VEGFC	0.30162	0	IGF1R	Endothelial	Astrocytes	2
DCN	0.238442	0	IGF1R	Endothelial	Astrocytes	2
S100B	0.0666289	0.999	FAS	Endothelial	Astrocytes	2
VTN	0.72737	0	ITGA6	Endothelial	Astrocytes	2
VWF	0.417171	0	ITGA6	Endothelial	Astrocytes	2
SPP1	0.158553	0	ITGA6	Endothelial	Astrocytes	2
LAMB1	0.212452	0	ITGA6	Endothelial	Astrocytes	2
CSF1	0.119171	0	PAK1	Endothelial	Astrocytes	2
EFNB2	0.0964534	0	PAK1	Endothelial	Astrocytes	2
TNFSF10	0.124479	0	PIK3CB	Endothelial	Astrocytes	2
HBEGF	0.369213	0	PIK3CB	Endothelial	Astrocytes	2
FGFR3	0.040064	0.034	PIK3CB	Endothelial	Astrocytes	2
TNFSF10	0.21018	0	CHUK	Endothelial	Astrocytes	2
EDN1	0.264722	0	AR	Endothelial	Astrocytes	2
FGF2	0.0436384	0	CXCR4	Endothelial	Astrocytes	2
AGT	0.0638701	0.997	CXCR4	Endothelial	Astrocytes	2
CCL3	0.0445112	0.363	CXCR4	Endothelial	Astrocytes	2
CXCL1	0.0667252	0	CXCR4	Endothelial	Astrocytes	2
CX3CL1	0.145227	0	CXCR4	Endothelial	Astrocytes	2
PF4	0.0596707	0	CXCR4	Endothelial	Astrocytes	2
WNT5A	0.0922605	0	FZD3	Endothelial	Astrocytes	2
WNT5A	0.239368	0	FZD2	Endothelial	Astrocytes	2
EFNB2	0.0812436	0	KRAS	Endothelial	Astrocytes	2
COL27A1	0.0899005	0	ITGB1	Endothelial	Astrocytes	2
WNT5A	0.141819	0	NLK	Endothelial	Astrocytes	2
VTN	0.919992	1	HSP90AA1	Endothelial	Astrocytes	2
CCL4	0.236278	0	PLCB1	Endothelial	Astrocytes	2
AGT	0.255316	0.005	PLCB1	Endothelial	Astrocytes	2
EDN1	0.468552	0	PLCB1	Endothelial	Astrocytes	2
ACE2	1.62333	0	AGT	Endothelial	Astrocytes	2
FGF2	0.0633016	0.348	NRP1	Endothelial	Astrocytes	2
VEGFA	0.0771982	0.208	NRP1	Endothelial	Astrocytes	2
ICAM1	0.14672	0	EZR	Endothelial	Astrocytes	2
VCAM1	0.174122	0	EZR	Endothelial	Astrocytes	2
BMP4	0.121105	0	ACACA	Endothelial	Astrocytes	2
CSF1	0.158103	0	MAP2K1	Endothelial	Astrocytes	2
EFNB2	0.135386	0	MAP2K1	Endothelial	Astrocytes	2
NTN1	0.147234	0	MAP2K1	Endothelial	Astrocytes	2
PF4	0.0622902	0.003	GNAI1	Endothelial	Astrocytes	2
TGFB2	0.31691	0	TGFBR1	Endothelial	Astrocytes	2
VEGFA	0.0436468	0.002	TGFBR1	Endothelial	Astrocytes	2
BMP4	0.0323838	0.153	ACVR2A	Endothelial	Astrocytes	2
NODAL	0.076875	0	ACVR2A	Endothelial	Astrocytes	2
EFNB2	0.12663	0	SYNJ1	Endothelial	Astrocytes	2
EFNB2	0.105726	0.164	GRM5	Endothelial	Astrocytes	2
FGFR3	0.0515722	0.203	LRRTM2	Endothelial	Astrocytes	2
VTN	0.778994	0	ROCK1	Endothelial	Astrocytes	2
AVP	0.0970678	1	PTH1R	Endothelial	Astrocytes	2
ICAM1	0.163105	0	PLCG2	Endothelial	Microglia	2
TNFSF10	0.250163	0	PIK3CA	Endothelial	Microglia	2
HBEGF	0.494897	0	PIK3CA	Endothelial	Microglia	2
FGF2	0.159248	0	PIK3CA	Endothelial	Microglia	2
EFNB2	0.202184	0	PIK3CA	Endothelial	Microglia	2
FGFR3	0.165748	0	PIK3CA	Endothelial	Microglia	2
AGT	0.17948	0.136	PIK3CA	Endothelial	Microglia	2
VEGFA	0.173145	0	PIK3CA	Endothelial	Microglia	2
VEGFC	0.254056	0	PIK3CA	Endothelial	Microglia	2
NTN1	0.214032	0	PIK3CA	Endothelial	Microglia	2
LAMB1	0.217963	0	PIK3CA	Endothelial	Microglia	2
VEGFA	0.0527264	0	KDR	Endothelial	Microglia	2
VEGFC	0.133637	0	KDR	Endothelial	Microglia	2
VTN	0.612463	0	KDR	Endothelial	Microglia	2
DCN	0.070459	0	KDR	Endothelial	Microglia	2
NRP1	0.535628	0	KDR	Endothelial	Microglia	2
PTN	1.84655	0	PTPRZ1	Endothelial	Microglia	2
FGF2	0.0506152	0	RAF1	Endothelial	Microglia	2
SPP1	0.0554308	0	RAF1	Endothelial	Microglia	2
IGF2	0.276089	0	PTGS2	Endothelial	Microglia	2
FGF2	0.105299	0	PTGS2	Endothelial	Microglia	2
VEGFC	0.200106	0	PTGS2	Endothelial	Microglia	2
TNFSF10	0.135649	0	PIK3CB	Endothelial	Microglia	2
HBEGF	0.380383	0	PIK3CB	Endothelial	Microglia	2
FGFR3	0.051234	0.014	PIK3CB	Endothelial	Microglia	2
TNFSF10	0.226044	0	PIK3CD	Endothelial	Microglia	2
HBEGF	0.470778	0	PIK3CD	Endothelial	Microglia	2
FGFR3	0.141629	0	PIK3CD	Endothelial	Microglia	2
TNFSF10	0.220585	0	CHUK	Endothelial	Microglia	2
VEGFA	0.0867447	0	FLT1	Endothelial	Microglia	2
VEGFC	0.167655	0	FLT1	Endothelial	Microglia	2
CSF1	0.0968316	0	VEGFA	Endothelial	Microglia	2
BMP4	0.0292424	0.21	VEGFA	Endothelial	Microglia	2
VTN	0.604812	0	VEGFA	Endothelial	Microglia	2
DCN	0.0628079	0.001	VEGFA	Endothelial	Microglia	2
CCL4	0.360531	0	CCR5	Endothelial	Microglia	2
CCL3	0.360211	0	CCR5	Endothelial	Microglia	2
CXCL1	0.382425	0	CCR5	Endothelial	Microglia	2
CX3CL1	0.460926	0	CCR5	Endothelial	Microglia	2
PF4	0.37537	0	CCR5	Endothelial	Microglia	2
CSF1	0.798484	0	TNF	Endothelial	Microglia	2
S100B	0.737246	0	TNF	Endothelial	Microglia	2
STC1	0.733089	0	TNF	Endothelial	Microglia	2
TGFB2	0.356442	0	MAP3K7	Endothelial	Microglia	2
BMP4	0.0673463	0	MAP3K7	Endothelial	Microglia	2
AGT	0.0895143	0.922	MAP3K7	Endothelial	Microglia	2
EFNB2	0.215688	0	KRAS	Endothelial	Microglia	2
TNFSF10	0.119693	0.07	PIK3R3	Endothelial	Microglia	2
HBEGF	0.364427	0	PIK3R3	Endothelial	Microglia	2
FGF2	0.12801	0	MAP3K5	Endothelial	Microglia	2
S100B	0.132424	0.628	MAP3K5	Endothelial	Microglia	2
PF4	0.0717355	0	MAP2K3	Endothelial	Microglia	2
VCAM1	0.176711	0	ITGA9	Endothelial	Microglia	2
SPP1	0.0839012	0	ITGA9	Endothelial	Microglia	2
LAMB1	0.1378	0	ITGA9	Endothelial	Microglia	2
WNT5A	0.0852136	0.022	NLK	Endothelial	Microglia	2
WNT5A	0.0831819	0.999	RORA	Endothelial	Microglia	2
VEGFA	0.129977	0	CSF1	Endothelial	Microglia	2
DPP4	0.0842815	0.002	CXCL12	Endothelial	Microglia	2
VTN	0.917772	0.996	HSP90AA1	Endothelial	Microglia	2
RARRES2	0.608679	0	CCRL2	Endothelial	Microglia	2
AGT	0.0510716	1	MTOR	Endothelial	Microglia	2
SPP1	0.0356555	0	MTOR	Endothelial	Microglia	2
AGT	0.641447	0	SGK1	Endothelial	Microglia	2
ACE2	0.129853	0.473	AGT	Endothelial	Microglia	2
AGT	0.0671616	0.994	SLC9A1	Endothelial	Microglia	2
EDN1	0.280397	0	SLC9A1	Endothelial	Microglia	2
FGF2	0.093187	0	PLAU	Endothelial	Microglia	2
FGFR3	0.0996861	0	PLAU	Endothelial	Microglia	2
AVP	0.152023	0.997	PLAU	Endothelial	Microglia	2
VTN	0.66682	0	PLAU	Endothelial	Microglia	2
SPP1	0.0980026	0	PLAU	Endothelial	Microglia	2
VEGFA	0.0929822	0	ITGA9	Endothelial	Microglia	2
VEGFC	0.173893	0	ITGA9	Endothelial	Microglia	2
VTN	0.652718	0	ITGA9	Endothelial	Microglia	2
VWF	0.342519	0	ITGA9	Endothelial	Microglia	2
TGFB2	0.357503	0	ACVR1	Endothelial	Microglia	2
BMP4	0.0436203	0.05	ACVR2A	Endothelial	Microglia	2
NODAL	0.0881115	0	ACVR2A	Endothelial	Microglia	2
BMP4	0.0684068	0.002	ACVR1	Endothelial	Microglia	2
PTN	1.75632	0	PTPRB	Endothelial	Microglia	2
EDN1	0.290239	0	EDNRB	Endothelial	Microglia	2
EDN3	0.297291	0	EDNRB	Endothelial	Microglia	2
AVP	0.535004	0	GPR84	Endothelial	Microglia	2
VEGFC	0.128176	0	LYVE1	Endothelial	Microglia	2
APOE	0.910292	0.976	SCARB1	Endothelial	Microglia	2
VCAM1	0.166797	0	CYBB	Endothelial	Microglia	2
NTN1	0.106482	0	NEO1	Endothelial	Microglia	2
NTN1	0.145126	0	TRIO	Endothelial	Microglia	2
EFNB2	0.12131	0	EPHA4	Endothelial	Oligodendrocytes	2
FGFR3	0.0848736	0.001	EPHA4	Endothelial	Oligodendrocytes	2
IGF2	0.297669	0	IGF1R	Endothelial	Oligodendrocytes	2
FGF2	0.126879	0	IGF1R	Endothelial	Oligodendrocytes	2
VEGFA	0.140776	0	IGF1R	Endothelial	Oligodendrocytes	2
VEGFC	0.221686	0	IGF1R	Endothelial	Oligodendrocytes	2
DCN	0.158508	0	IGF1R	Endothelial	Oligodendrocytes	2
FGF2	0.0363966	0	SDC3	Endothelial	Oligodendrocytes	2
PTN	1.7632	0	SDC3	Endothelial	Oligodendrocytes	2
PTN	1.81195	0	PTPRZ1	Endothelial	Oligodendrocytes	2
EFNB2	0.298138	0	EPHB1	Endothelial	Oligodendrocytes	2
FGF2	0.0267361	1	PDGFRA	Endothelial	Oligodendrocytes	2
VEGFA	0.0406327	1	PDGFRA	Endothelial	Oligodendrocytes	2
VEGFC	0.121543	1	PDGFRA	Endothelial	Oligodendrocytes	2
NRP1	0.523534	0	PDGFRA	Endothelial	Oligodendrocytes	2
VEGFA	0.0521676	0	FLT1	Endothelial	Oligodendrocytes	2
VEGFC	0.133078	0	FLT1	Endothelial	Oligodendrocytes	2
TNFSF10	0.167284	0	PIK3R3	Endothelial	Oligodendrocytes	2
HBEGF	0.412018	0	PIK3R3	Endothelial	Oligodendrocytes	2
WNT5A	0.124369	1	RORA	Endothelial	Oligodendrocytes	2
DPP4	0.0567074	0	CXCL12	Endothelial	Oligodendrocytes	2
VTN	1.70865	0	HSP90AA1	Endothelial	Oligodendrocytes	2
CCL4	0.0503217	0.982	PLCB1	Endothelial	Oligodendrocytes	2
AGT	0.0693604	1	PLCB1	Endothelial	Oligodendrocytes	2
EDN1	0.282596	0	PLCB1	Endothelial	Oligodendrocytes	2
AGT	0.155095	0.93	SGK1	Endothelial	Oligodendrocytes	2
ACE2	0.111689	0.942	AGT	Endothelial	Oligodendrocytes	2
EFNB2	0.0754596	0	RHBDL2	Endothelial	Oligodendrocytes	2
AGT	0.0443268	1	EDNRA	Endothelial	Oligodendrocytes	2
EDN1	0.257562	0	EDNRA	Endothelial	Oligodendrocytes	2
EDN3	0.264614	0	EDNRA	Endothelial	Oligodendrocytes	2
NTN1	0.262324	0	FYN	Endothelial	Oligodendrocytes	2
BMP4	0.0267982	0.269	ACVR2A	Endothelial	Oligodendrocytes	2
NODAL	0.0712894	0	ACVR2A	Endothelial	Oligodendrocytes	2
BMP4	0.0456285	0.324	BMPR1A	Endothelial	Oligodendrocytes	2
TGFB2	0.384205	0	PLAT	Endothelial	Oligodendrocytes	2
EFNB2	0.0735586	0.786	GRM5	Endothelial	Oligodendrocytes	2
PTN	1.75381	0	PTPRB	Endothelial	Oligodendrocytes	2
EDN1	0.267361	0	EDNRB	Endothelial	Oligodendrocytes	2
EDN3	0.274413	0	EDNRB	Endothelial	Oligodendrocytes	2
VEGFA	0.0412401	0.865	NRP2	Endothelial	Oligodendrocytes	2
VEGFC	0.122151	0	NRP2	Endothelial	Oligodendrocytes	2
SEMA3G	0.193686	0	NRP2	Endothelial	Oligodendrocytes	2
FGFR3	0.0821408	0	LRRTM2	Endothelial	Oligodendrocytes	2
BCAN	0.0770118	0.555	NRCAM	Endothelial	Oligodendrocytes	2
AVP	0.101202	1	ADCYAP1R1	Endothelial	Oligodendrocytes	2
VWF	0.301864	0	GP1BB	Endothelial	Oligodendrocytes	2
NTN1	0.0981479	0	DSCAM	Endothelial	Oligodendrocytes	2
NTN1	0.135125	0	TRIO	Endothelial	Oligodendrocytes	2
VEGFC	0.315711	0	PRKCA	Endothelial	Neurons2	2
IGF2	0.387122	0	IGF1R	Endothelial	Neurons2	2
FGF2	0.216333	0	IGF1R	Endothelial	Neurons2	2
VEGFA	0.230229	0	IGF1R	Endothelial	Neurons2	2
VEGFC	0.31114	0	IGF1R	Endothelial	Neurons2	2
DCN	0.247962	0	IGF1R	Endothelial	Neurons2	2
PTN	1.79383	0	PTPRZ1	Endothelial	Neurons2	2
EFNB2	0.141688	0	GRM1	Endothelial	Neurons2	2
EFNB2	0.207895	0	EPHB1	Endothelial	Neurons2	2
VTN	0.674976	0	ITGB8	Endothelial	Neurons2	2
VWF	0.364777	0	ITGB8	Endothelial	Neurons2	2
SPP1	0.106159	0	ITGB8	Endothelial	Neurons2	2
LAMB1	0.160058	0	ITGB8	Endothelial	Neurons2	2
EDN1	0.357305	0	AR	Endothelial	Neurons2	2
CCL4	0.0348505	0.852	CX3CR1	Endothelial	Neurons2	2
CCL3	0.0345303	0.797	CX3CR1	Endothelial	Neurons2	2
CXCL1	0.0567443	0	CX3CR1	Endothelial	Neurons2	2
CX3CL1	0.135246	0	CX3CR1	Endothelial	Neurons2	2
PF4	0.0496897	0	CX3CR1	Endothelial	Neurons2	2
WNT5A	0.115923	0	LRP6	Endothelial	Neurons2	2
BMP4	0.0744999	0.003	LRP6	Endothelial	Neurons2	2
APOE	0.937039	0.959	LRP6	Endothelial	Neurons2	2
DKK2	0.116388	0	LRP6	Endothelial	Neurons2	2
TNFSF10	0.319085	0	PIK3R3	Endothelial	Neurons2	2
HBEGF	0.563819	0	PIK3R3	Endothelial	Neurons2	2
WNT5A	0.151228	0	NLK	Endothelial	Neurons2	2
WNT5A	0.840262	0	RORA	Endothelial	Neurons2	2
SPP1	0.031235	0	MAP3K14	Endothelial	Neurons2	2
DPP4	0.0872367	0	CXCL12	Endothelial	Neurons2	2
VTN	1.89012	0	HSP90AA1	Endothelial	Neurons2	2
ACE2	0.101672	0.968	AGT	Endothelial	Neurons2	2
FGF2	0.0735539	0.052	NRP1	Endothelial	Neurons2	2
VEGFA	0.0874505	0.005	NRP1	Endothelial	Neurons2	2
VEGFC	0.174245	0	PRKCB	Endothelial	Neurons2	2
TGFB2	0.327249	0	TGFBR1	Endothelial	Neurons2	2
VEGFA	0.0539856	0	TGFBR1	Endothelial	Neurons2	2
BMP4	0.0862515	0	BMPR2	Endothelial	Neurons2	2
BMP4	0.037088	0.671	BMPR1A	Endothelial	Neurons2	2
EFNB2	0.174562	0	GRM5	Endothelial	Neurons2	2
EDN1	0.267858	0	EDNRB	Endothelial	Neurons2	2
EDN3	0.27491	0	EDNRB	Endothelial	Neurons2	2
VEGFA	0.174589	0	NRP2	Endothelial	Neurons2	2
VEGFC	0.2555	0	NRP2	Endothelial	Neurons2	2
SEMA3G	0.327035	0	NRP2	Endothelial	Neurons2	2
VTN	0.773916	0	ROCK1	Endothelial	Neurons2	2
OXT	0.0618359	0.025	AVPR1A	Endothelial	Neurons2	2
AVP	0.101513	1	AVPR1A	Endothelial	Neurons2	2
EDN1	0.312925	0	ADCY2	Endothelial	Neurons2	2
APOE	0.925971	0.96	SCARB1	Endothelial	Neurons2	2
PDGFA	0.0984299	0.891	STAT3	Astrocytes	Ependymal	2
AGT	1.61786	0	STAT3	Astrocytes	Ependymal	2
TLN1	0.137727	0	PIK3CA	Astrocytes	Ependymal	2
PDGFA	0.104503	0.859	PIK3CA	Astrocytes	Ependymal	2
AGT	1.62394	0	PIK3CA	Astrocytes	Ependymal	2
TLN1	0.199262	0	ITGB1	Astrocytes	Ependymal	2
VCAN	0.16969	0	ITGB1	Astrocytes	Ependymal	2
LGALS3BP	0.179223	0	ITGB1	Astrocytes	Ependymal	2
PDGFA	0.0490764	0.998	VEGFA	Astrocytes	Ependymal	2
VIP	0.0328018	0.962	VEGFA	Astrocytes	Ependymal	2
VIP	0.0888365	0.583	F3	Astrocytes	Ependymal	2
SST	0.089993	0	F3	Astrocytes	Ependymal	2
TLN1	0.0860846	0	ITGA6	Astrocytes	Ependymal	2
SLIT2	0.0633574	0	CXCL12	Astrocytes	Ependymal	2
AGT	1.60909	0	ADRA2A	Astrocytes	Ependymal	2
MT-RNR2	2.27972	0	ADRA2A	Astrocytes	Ependymal	2
SST	0.0745399	0	ADRA2A	Astrocytes	Ependymal	2
AGT	1.56359	0	PLCB1	Astrocytes	Ependymal	2
RSPO3	0.0645244	0	LGR4	Astrocytes	Ependymal	2
GDF10	0.0637236	0	BMPR2	Astrocytes	Ependymal	2
RLF	0.0526149	0.057	RXFP2	Astrocytes	Ependymal	2
CNTN2	0.0311664	0.001	CNTN2	Astrocytes	Ependymal	2
TLN1	0.346856	0	PIK3R1	Astrocytes	NG2	2
PDGFA	0.313631	0	PIK3R1	Astrocytes	NG2	2
AGT	1.83307	0	PIK3R1	Astrocytes	NG2	2
SPARC	1.98277	0	ERBB3	Astrocytes	NG2	2
AGT	1.57948	0	PRKCE	Astrocytes	NG2	2
PDGFA	1.24977	0	PDGFRA	Astrocytes	NG2	2
NRP1	1.26813	0	PDGFRA	Astrocytes	NG2	2
RSPO3	0.11016	0	LRP6	Astrocytes	NG2	2
CKLF	0.126922	0	LRP6	Astrocytes	NG2	2
FAS	0.0793306	0	MAP2K3	Astrocytes	NG2	2
GDF10	0.0815867	0	BMPR1A	Astrocytes	NG2	2
OXT	0.0844771	0.004	SLC12A5	Astrocytes	NG2	2
ALCAM	0.271118	0	CHL1	Astrocytes	NG2	2
AVP	0.113595	0.999	PTH1R	Astrocytes	NG2	2
VIP	0.0686042	0.748	PTH1R	Astrocytes	NG2	2
SLIT2	0.0475469	0	ROBO2	Astrocytes	NG2	2
PDGFA	0.226217	0.001	PDGFRB	Astrocytes	Endothelial	2
NRP1	0.244584	0	PDGFRB	Astrocytes	Endothelial	2
SLIT2	0.0583099	0	PLXNA1	Astrocytes	Endothelial	2
NRP1	0.0694916	0.259	PLXNA1	Astrocytes	Endothelial	2
VIP	0.0514396	0.862	PTGS2	Astrocytes	Endothelial	2
PDGFA	0.046552	1	PDGFRA	Astrocytes	Endothelial	2
NRP1	0.0649193	1	PDGFRA	Astrocytes	Endothelial	2
FAS	0.0724977	0	BCL2	Astrocytes	Endothelial	2
PDGFA	0.0588308	0.993	VEGFA	Astrocytes	Endothelial	2
VIP	0.0425563	0.923	VEGFA	Astrocytes	Endothelial	2
VIP	0.0277034	0.992	F3	Astrocytes	Endothelial	2
SST	0.0288599	0.233	F3	Astrocytes	Endothelial	2
SFRP5	0.288219	0	WNT5A	Astrocytes	Endothelial	2
AVP	0.0742116	1	ADRB2	Astrocytes	Endothelial	2
VIP	0.0292205	0.963	ADRB2	Astrocytes	Endothelial	2
VIP	0.0547246	0.819	DPP4	Astrocytes	Endothelial	2
AGT	1.80274	0	PLCB1	Astrocytes	Endothelial	2
AGT	1.70598	0	SGK1	Astrocytes	Endothelial	2
CNTN2	0.527757	0	NRP1	Astrocytes	Endothelial	2
ALCAM	0.745746	0	NRP1	Astrocytes	Endothelial	2
AGT	1.57008	0	EDNRA	Astrocytes	Endothelial	2
AGT	1.63025	0	HDAC2	Astrocytes	Endothelial	2
TLN1	0.207062	0	PIK3CA	Astrocytes	Microglia	2
PDGFA	0.173838	0.094	PIK3CA	Astrocytes	Microglia	2
AGT	1.69327	0	PIK3CA	Astrocytes	Microglia	2
PDGFA	0.0534189	0.995	KDR	Astrocytes	Microglia	2
NRP1	0.0717863	0.23	KDR	Astrocytes	Microglia	2
LGI1	0.24971	0	RAF1	Astrocytes	Microglia	2
VIP	0.103614	0.274	PTGS2	Astrocytes	Microglia	2
FAS	0.16154	0	CHUK	Astrocytes	Microglia	2
PDGFA	0.0874372	0.922	FLT1	Astrocytes	Microglia	2
PDGFA	0.0457678	0.998	VEGFA	Astrocytes	Microglia	2
VIP	0.0294933	0.962	VEGFA	Astrocytes	Microglia	2
AGT	1.60331	0	MAP3K7	Astrocytes	Microglia	2
FAS	0.159879	0	MAP3K5	Astrocytes	Microglia	2
FAS	0.0875726	0	MAP2K3	Astrocytes	Microglia	2
FAS	0.940119	0	IL1A	Astrocytes	Microglia	2
PDGFA	0.922839	0	IL1A	Astrocytes	Microglia	2
TLN1	0.126899	0	ITGA9	Astrocytes	Microglia	2
SLIT2	0.0799913	0.004	CXCL12	Astrocytes	Microglia	2
AGT	1.56486	0	MTOR	Astrocytes	Microglia	2
AGT	2.15524	0	SGK1	Astrocytes	Microglia	2
AGT	1.58095	0	SLC9A1	Astrocytes	Microglia	2
AVP	0.136493	0.996	PLAU	Astrocytes	Microglia	2
GDF10	0.047413	0.001	ACVR2A	Astrocytes	Microglia	2
AVP	0.519473	0	GPR84	Astrocytes	Microglia	2
VIP	0.474482	0	GPR84	Astrocytes	Microglia	2
VIP	0.060489	0.776	TLR3	Astrocytes	Microglia	2
VCAN	0.0804158	0.004	TLR3	Astrocytes	Microglia	2
LGALS3BP	0.058679	0	VANGL1	Astrocytes	Microglia	2
PDGFA	0.141468	0.989	IGF1R	Astrocytes	Oligodendrocytes	2
CNTN2	0.136533	0	CNTN1	Astrocytes	Oligodendrocytes	2
PDGFA	0.0413252	1	PDGFRA	Astrocytes	Oligodendrocytes	2
NRP1	0.0596925	1	PDGFRA	Astrocytes	Oligodendrocytes	2
PDGFA	0.0528602	1	FLT1	Astrocytes	Oligodendrocytes	2
VIP	0.0237996	0.996	F3	Astrocytes	Oligodendrocytes	2
SST	0.024956	0.325	F3	Astrocytes	Oligodendrocytes	2
SLIT2	0.0524172	0	CXCL12	Astrocytes	Oligodendrocytes	2
AGT	1.58315	0	PLCB1	Astrocytes	Oligodendrocytes	2
AGT	1.66889	0	SGK1	Astrocytes	Oligodendrocytes	2
AGT	1.55812	0	EDNRA	Astrocytes	Oligodendrocytes	2
GDF10	0.030591	0	ACVR2A	Astrocytes	Oligodendrocytes	2
GDF10	0.0494212	0.001	BMPR1A	Astrocytes	Oligodendrocytes	2
CNTN2	0.06361	0	NRCAM	Astrocytes	Oligodendrocytes	2
VIP	0.0606762	0.88	RAMP1	Astrocytes	Oligodendrocytes	2
AVP	0.085671	1	ADCYAP1R1	Astrocytes	Oligodendrocytes	2
VIP	0.0406799	0.949	ADCYAP1R1	Astrocytes	Oligodendrocytes	2
TLN1	0.268718	0	PRKCA	Astrocytes	Neurons2	2
PDGFA	0.230922	0.166	IGF1R	Astrocytes	Neurons2	2
TLN1	0.149156	0	ITGB8	Astrocytes	Neurons2	2
VIP	0.122152	0.284	AR	Astrocytes	Neurons2	2
RSPO3	0.0884567	0	LRP6	Astrocytes	Neurons2	2
CKLF	0.105218	0	LRP6	Astrocytes	Neurons2	2
ZFP91	0.26171	0	MAP3K14	Astrocytes	Neurons2	2
SLIT2	0.0829466	0	CXCL12	Astrocytes	Neurons2	2
CNTN2	0.0741679	0.077	NRP1	Astrocytes	Neurons2	2
ALCAM	0.292157	0.002	NRP1	Astrocytes	Neurons2	2
GDF10	0.0419455	0	TGFBR1	Astrocytes	Neurons2	2
GDF10	0.0900442	0	BMPR2	Astrocytes	Neurons2	2
GDF10	0.0408807	0.043	BMPR1A	Astrocytes	Neurons2	2
OXT	0.0689497	0.025	AVPR1A	Astrocytes	Neurons2	2
AVP	0.0859821	1	AVPR1A	Astrocytes	Neurons2	2
VIP	0.040991	0.933	AVPR1A	Astrocytes	Neurons2	2
CNTN2	0.101079	0	CNTNAP2	Astrocytes	Neurons2	2
TNF	0.74021	0	MAPK8	Microglia	Ependymal	2
IL1B	0.635236	0	MAPK8	Microglia	Ependymal	2
TEK	0.0421937	0	MAPK8	Microglia	Ependymal	2
EDN1	0.0575939	0.056	MAPK8	Microglia	Ependymal	2
IL1B	0.624018	0	TYK2	Microglia	Ependymal	2
LIFR	0.0910667	0	TYK2	Microglia	Ependymal	2
IGF1	0.0830122	0	STAT3	Microglia	Ependymal	2
TNF	0.786327	0	STAT3	Microglia	Ependymal	2
OSM	0.142552	0	STAT3	Microglia	Ependymal	2
CXCL12	0.111712	0.001	STAT3	Microglia	Ependymal	2
AGT	0.124385	0.611	STAT3	Microglia	Ependymal	2
LGALS1	0.0854702	0	STAT3	Microglia	Ependymal	2
KDR	0.0331077	0	CSK	Microglia	Ependymal	2
VEGFA	0.0254566	0.039	CSK	Microglia	Ependymal	2
IGF1	0.0890855	0	PIK3CA	Microglia	Ependymal	2
HBEGF	0.154014	0.471	PIK3CA	Microglia	Ependymal	2
TEK	0.0943837	0	PIK3CA	Microglia	Ependymal	2
KDR	0.0983988	0	PIK3CA	Microglia	Ependymal	2
CXCL12	0.117785	0	PIK3CA	Microglia	Ependymal	2
AGT	0.130458	0.58	PIK3CA	Microglia	Ependymal	2
VEGFA	0.0907476	0	PIK3CA	Microglia	Ependymal	2
CXCL12	0.17932	0	ITGB1	Microglia	Ependymal	2
VEGFA	0.152282	0	ITGB1	Microglia	Ependymal	2
VTN	0.176885	0.005	ITGB1	Microglia	Ependymal	2
LGALS1	0.153078	0	ITGB1	Microglia	Ependymal	2
LGALS3BP	0.207563	0	ITGB1	Microglia	Ependymal	2
JAM3	0.152177	0	ITGB1	Microglia	Ependymal	2
IGF1	0.042629	0.056	CASP3	Microglia	Ependymal	2
TNF	0.745944	0	CASP3	Microglia	Ependymal	2
IL1A	0.916176	0	ITGA6	Microglia	Ependymal	2
VTN	0.0637077	0.46	ITGA6	Microglia	Ependymal	2
CSF1	0.129213	0	PAK1	Microglia	Ependymal	2
TNF	0.745964	0	PAK1	Microglia	Ependymal	2
IL1B	0.640989	0	PAK1	Microglia	Ependymal	2
EFNB3	0.0439583	0.685	PAK1	Microglia	Ependymal	2
VEGFA	0.144584	0	MCL1	Microglia	Ependymal	2
IGF1	0.0602327	0	IGF2R	Microglia	Ependymal	2
IGF1	0.0336587	0	VEGFA	Microglia	Ependymal	2
CCL2	0.30927	0	VEGFA	Microglia	Ependymal	2
CSF1	0.120222	0	VEGFA	Microglia	Ependymal	2
IL1B	0.631999	0	VEGFA	Microglia	Ependymal	2
KDR	0.042972	0	VEGFA	Microglia	Ependymal	2
VTN	0.0599236	0.438	VEGFA	Microglia	Ependymal	2
CCL2	0.365305	0	F3	Microglia	Ependymal	2
TNF	0.793008	0	F3	Microglia	Ependymal	2
OSM	0.149233	0	F3	Microglia	Ependymal	2
OSM	0.0860359	0	STAT6	Microglia	Ependymal	2
BST2	0.117621	0	STAT6	Microglia	Ependymal	2
TNF	0.735951	0	PLA2G6	Microglia	Ependymal	2
IL1B	0.630976	0	PLA2G6	Microglia	Ependymal	2
TNF	0.733623	0	CTSS	Microglia	Ependymal	2
CCL5	0.0387607	0.032	CXCL12	Microglia	Ependymal	2
IL1A	0.919488	0	CXCL12	Microglia	Ependymal	2
TNF	0.733201	0	CXCL10	Microglia	Ependymal	2
IL1B	0.628226	0	CXCL10	Microglia	Ependymal	2
OSM	0.0894259	0	CXCL10	Microglia	Ependymal	2
KDR	2.04263	0	HSP90AA1	Microglia	Ependymal	2
VTN	2.05958	0	HSP90AA1	Microglia	Ependymal	2
CCL5	0.0722469	0	ADRA2A	Microglia	Ependymal	2
CXCL10	0.198224	0	ADRA2A	Microglia	Ependymal	2
CXCL12	0.10294	0	ADRA2A	Microglia	Ependymal	2
APLN	0.0779621	0	ADRA2A	Microglia	Ependymal	2
AGT	0.115613	0.617	ADRA2A	Microglia	Ependymal	2
CXCL2	0.146101	0	ADRA2A	Microglia	Ependymal	2
MT-RNR2	2.29629	0	ADRA2A	Microglia	Ependymal	2
PF4	0.120753	0	ADRA2A	Microglia	Ependymal	2
CCL4	1.37198	0	PLCB1	Microglia	Ependymal	2
CXCL12	0.0574332	0.616	PLCB1	Microglia	Ependymal	2
AGT	0.0701061	0.99	PLCB1	Microglia	Ependymal	2
EDN1	0.0494316	0.794	PLCB1	Microglia	Ependymal	2
IL1A	0.981855	0	C3	Microglia	Ependymal	2
TNF	0.764817	0	CD83	Microglia	Ependymal	2
RSPO1	0.0503178	0	LGR4	Microglia	Ependymal	2
GDF15	0.108644	0	TGFBR2	Microglia	Ependymal	2
TNF	0.730737	0	NCOA3	Microglia	Ependymal	2
TNF	0.858143	0	STK39	Microglia	Ependymal	2
IL1B	0.645763	0	NR2C2	Microglia	Ependymal	2
IL1B	0.648846	0.777	PTGDS	Microglia	Ependymal	2
LIFR	0.143033	0	NEGR1	Microglia	Ependymal	2
EDN1	0.211161	0	EDNRB	Microglia	Ependymal	2
PTN	0.810981	0	NCL	Microglia	Ependymal	2
CXCL12	0.315412	0	ROCK1	Microglia	Ependymal	2
VTN	0.312977	0.001	ROCK1	Microglia	Ependymal	2
EDN1	0.0650402	0.037	ECE1	Microglia	Ependymal	2
EDN1	0.0489374	0.095	ADCY9	Microglia	Ependymal	2
VEGFA	0.0574415	0.007	AKT3	Microglia	Ependymal	2
CCL2	0.383127	0	JAK2	Microglia	NG2	2
IL1B	0.705856	0	JAK2	Microglia	NG2	2
LIFR	0.172904	0	JAK2	Microglia	NG2	2
CXCL12	0.136216	0	JAK2	Microglia	NG2	2
EDN1	0.128214	0	JAK2	Microglia	NG2	2
IGF1	0.298214	0	PIK3R1	Microglia	NG2	2
HBEGF	0.363142	0	PIK3R1	Microglia	NG2	2
TEK	0.303512	0	PIK3R1	Microglia	NG2	2
KDR	0.307527	0	PIK3R1	Microglia	NG2	2
CXCL12	0.326914	0	PIK3R1	Microglia	NG2	2
AGT	0.339587	0.002	PIK3R1	Microglia	NG2	2
VEGFA	0.299876	0	PIK3R1	Microglia	NG2	2
EFNB3	0.069274	0.611	EPHA4	Microglia	NG2	2
EFNA4	0.0692883	0.001	EPHA4	Microglia	NG2	2
SEMA3C	0.0775368	0	PLXNA2	Microglia	NG2	2
GDF15	0.0849908	0	ERBB3	Microglia	NG2	2
AGT	0.0859985	0.826	PRKCE	Microglia	NG2	2
IGF1	0.0708961	0	CASP3	Microglia	NG2	2
TNF	0.774211	0	CASP3	Microglia	NG2	2
EFNB3	0.0575196	1	EPHB1	Microglia	NG2	2
IGF1	1.23435	0	PDGFRA	Microglia	NG2	2
VEGFA	1.23601	0	PDGFRA	Microglia	NG2	2
IGF1	0.0568212	0	PLXNA3	Microglia	NG2	2
RSPO1	0.0959539	0	LRP6	Microglia	NG2	2
APOE	0.942919	0.837	LRP6	Microglia	NG2	2
CXCL10	0.170617	0	MAP2K3	Microglia	NG2	2
TNF	0.749948	0	MAP2K3	Microglia	NG2	2
IL1B	0.644973	0	MAP2K3	Microglia	NG2	2
PF4	0.0931459	0	MAP2K3	Microglia	NG2	2
IL1A	0.958458	0	MAP3K1	Microglia	NG2	2
TNF	0.783039	0	MAP3K1	Microglia	NG2	2
TNF	0.750231	0	MAP4K3	Microglia	NG2	2
TNF	0.736064	0	CTSS	Microglia	NG2	2
TNF	0.740985	0	VCAM1	Microglia	NG2	2
VEGFA	0.0393325	0.047	VCAM1	Microglia	NG2	2
VTN	0.0639353	0.486	VCAM1	Microglia	NG2	2
ICAM1	0.599697	0	VCAM1	Microglia	NG2	2
KDR	0.668266	1	HSP90AA1	Microglia	NG2	2
VTN	0.685218	1	HSP90AA1	Microglia	NG2	2
CXCL12	0.137428	0	GNAI1	Microglia	NG2	2
PF4	0.155241	0	GNAI1	Microglia	NG2	2
IL1B	0.676868	0.577	PTGDS	Microglia	NG2	2
LIFR	0.135394	0	NEGR1	Microglia	NG2	2
EFNB3	0.0672618	0.337	EPHB3	Microglia	NG2	2
VEGFA	0.0581938	0.239	NRP2	Microglia	NG2	2
SEMA3C	0.0779556	0.004	NRP2	Microglia	NG2	2
CXCL12	0.350412	0	ROCK1	Microglia	NG2	2
VTN	0.347976	0.001	ROCK1	Microglia	NG2	2
PTN	0.188608	0.906	CDH10	Microglia	NG2	2
AVP	0.0699267	1	PTH1R	Microglia	NG2	2
VEGFA	0.0681191	0.001	AKT3	Microglia	NG2	2
APOE	0.917429	0.848	LRP8	Microglia	NG2	2
VTN	0.146138	0.019	PI4KA	Microglia	NG2	2
SEMA3C	0.0782452	0	PLXNA3	Microglia	NG2	2
SEMA3C	0.0686289	0	PLXNA4	Microglia	NG2	2
IGF1	0.210799	0	PDGFRB	Microglia	Endothelial	2
EFNA4	0.212123	0	PDGFRB	Microglia	Endothelial	2
VEGFA	0.212462	0	PDGFRB	Microglia	Endothelial	2
PTN	0.168124	0.988	PTPRZ1	Microglia	Endothelial	2
SEMA4B	0.0532468	0	DCBLD2	Microglia	Endothelial	2
CCL2	0.327908	0	PTGS2	Microglia	Endothelial	2
TNF	0.755611	0	PTGS2	Microglia	Endothelial	2
IL1B	0.650637	0	PTGS2	Microglia	Endothelial	2
OSM	0.111836	0	PTGS2	Microglia	Endothelial	2
TEK	0.155584	0	BMX	Microglia	Endothelial	2
KDR	0.159599	0	BMX	Microglia	Endothelial	2
CSF1	0.126828	0	PAK1	Microglia	Endothelial	2
TNF	0.74358	0	PAK1	Microglia	Endothelial	2
IL1B	0.638605	0	PAK1	Microglia	Endothelial	2
EFNB3	0.0415742	0.715	PAK1	Microglia	Endothelial	2
IGF1	0.0311343	1	PDGFRA	Microglia	Endothelial	2
VEGFA	0.0327965	1	PDGFRA	Microglia	Endothelial	2
CCL5	0.129111	0	CX3CL1	Microglia	Endothelial	2
TNF	0.83442	0	CX3CL1	Microglia	Endothelial	2
TNF	0.743115	0	BCL2	Microglia	Endothelial	2
VEGFA	0.041462	0.011	BCL2	Microglia	Endothelial	2
LGALS1	0.0422578	0	BCL2	Microglia	Endothelial	2
IGF1	0.055546	0	PDPK1	Microglia	Endothelial	2
TNF	0.758861	0	PDPK1	Microglia	Endothelial	2
IGF1	0.0455932	0	PRKAA1	Microglia	Endothelial	2
IGF1	0.0434132	0	VEGFA	Microglia	Endothelial	2
CCL2	0.319025	0	VEGFA	Microglia	Endothelial	2
CSF1	0.129977	0	VEGFA	Microglia	Endothelial	2
IL1B	0.641753	0	VEGFA	Microglia	Endothelial	2
KDR	0.0527264	0	VEGFA	Microglia	Endothelial	2
VTN	0.0696781	0.345	VEGFA	Microglia	Endothelial	2
CCL2	0.304172	0	F3	Microglia	Endothelial	2
TNF	0.731875	0	F3	Microglia	Endothelial	2
OSM	0.0880999	0	F3	Microglia	Endothelial	2
CCL2	0.320358	0	CX3CR1	Microglia	Endothelial	2
CCL5	0.0427533	0.005	CX3CR1	Microglia	Endothelial	2
CCL4	1.38799	0	CX3CR1	Microglia	Endothelial	2
CXCL10	0.168731	0	CX3CR1	Microglia	Endothelial	2
CXCL12	0.0734467	0.019	CX3CR1	Microglia	Endothelial	2
CCL3	1.15686	0	CX3CR1	Microglia	Endothelial	2
CCL7	0.0598387	0	CX3CR1	Microglia	Endothelial	2
CXCL2	0.116608	0	CX3CR1	Microglia	Endothelial	2
PF4	0.0912599	0	CX3CR1	Microglia	Endothelial	2
IL1B	0.628417	0	ADRB2	Microglia	Endothelial	2
KDR	0.0393906	0	ADRB2	Microglia	Endothelial	2
AVP	0.030543	1	ADRB2	Microglia	Endothelial	2
IL1A	0.973903	0	CSF1	Microglia	Endothelial	2
IL1B	0.69351	0	CSF1	Microglia	Endothelial	2
VEGFA	0.0968316	0	CSF1	Microglia	Endothelial	2
TNF	0.748274	0	CTSS	Microglia	Endothelial	2
TNF	0.830457	0	VCAM1	Microglia	Endothelial	2
VEGFA	0.128804	0	VCAM1	Microglia	Endothelial	2
VTN	0.153407	0.013	VCAM1	Microglia	Endothelial	2
ICAM1	0.689168	0	VCAM1	Microglia	Endothelial	2
KDR	0.314762	1	HSP90AA1	Microglia	Endothelial	2
VTN	0.331713	1	HSP90AA1	Microglia	Endothelial	2
CCL5	0.0535881	0	DPP4	Microglia	Endothelial	2
IL1A	0.934315	0	DPP4	Microglia	Endothelial	2
CXCL10	0.179565	0	DPP4	Microglia	Endothelial	2
CXCL12	0.0842815	0.002	DPP4	Microglia	Endothelial	2
CXCL2	0.127443	0	DPP4	Microglia	Endothelial	2
CCL4	1.85024	0	SLC7A1	Microglia	Endothelial	2
CSF1	0.593552	0	SLC7A1	Microglia	Endothelial	2
CCL4	1.61114	0	PLCB1	Microglia	Endothelial	2
CXCL12	0.296592	0	PLCB1	Microglia	Endothelial	2
AGT	0.309265	0.003	PLCB1	Microglia	Endothelial	2
EDN1	0.28859	0	PLCB1	Microglia	Endothelial	2
AGT	0.212502	0.333	SGK1	Microglia	Endothelial	2
KDR	0.535628	0	NRP1	Microglia	Endothelial	2
VEGFA	0.527977	0	NRP1	Microglia	Endothelial	2
SEMA3C	0.547739	0	NRP1	Microglia	Endothelial	2
IL1A	0.931736	0	IL1R1	Microglia	Endothelial	2
IL1B	0.651343	0	IL1R1	Microglia	Endothelial	2
TNF	0.773969	0	CD83	Microglia	Endothelial	2
AGT	0.0765964	0.881	EDNRA	Microglia	Endothelial	2
EDN1	0.0559219	0.074	EDNRA	Microglia	Endothelial	2
CSF1	0.116909	0	SIRPA	Microglia	Endothelial	2
VEGFA	0.0320073	0.029	SIRPA	Microglia	Endothelial	2
CXCL12	0.06672	0.093	GNAI1	Microglia	Endothelial	2
PF4	0.0845333	0.001	GNAI1	Microglia	Endothelial	2
CSF1	0.121155	0	CSF1R	Microglia	Endothelial	2
TNF	0.740057	0	CDH11	Microglia	Endothelial	2
ANGPTL4	0.0384045	0	CDH11	Microglia	Endothelial	2
TNF	0.742395	0	RPS6KA5	Microglia	Endothelial	2
TNF	0.979739	0	MYLK	Microglia	Endothelial	2
IL1B	0.655792	0.682	PTGDS	Microglia	Endothelial	2
GAS6	0.293999	0	MERTK	Microglia	Endothelial	2
EDN1	0.0595326	0.441	EDNRB	Microglia	Endothelial	2
APLN	0.0795416	0	APLNR	Microglia	Endothelial	2
AGT	0.136775	0.427	HDAC2	Microglia	Endothelial	2
EDN1	0.0464201	0.105	KCNK3	Microglia	Endothelial	2
SEMA3C	0.0571305	0	PLXNA1	Microglia	Endothelial	2
CCL2	0.325059	0	JAK2	Microglia	Astrocytes	2
IL1B	0.647788	0	JAK2	Microglia	Astrocytes	2
LIFR	0.114836	0	JAK2	Microglia	Astrocytes	2
CXCL12	0.0781474	0.032	JAK2	Microglia	Astrocytes	2
EDN1	0.0701458	0.087	JAK2	Microglia	Astrocytes	2
IGF1	0.211632	0	PIK3R1	Microglia	Astrocytes	2
HBEGF	0.27656	0.044	PIK3R1	Microglia	Astrocytes	2
TEK	0.21693	0	PIK3R1	Microglia	Astrocytes	2
KDR	0.220945	0	PIK3R1	Microglia	Astrocytes	2
CXCL12	0.240332	0	PIK3R1	Microglia	Astrocytes	2
AGT	0.253004	0.093	PIK3R1	Microglia	Astrocytes	2
VEGFA	0.213294	0	PIK3R1	Microglia	Astrocytes	2
TEK	0.0594935	0	PTPN1	Microglia	Astrocytes	2
SLAMF1	0.0555045	0	PTPN1	Microglia	Astrocytes	2
IGF1	0.122332	0	STAT3	Microglia	Astrocytes	2
TNF	0.825647	0	STAT3	Microglia	Astrocytes	2
OSM	0.181872	0	STAT3	Microglia	Astrocytes	2
CXCL12	0.151032	0	STAT3	Microglia	Astrocytes	2
AGT	0.163705	0.301	STAT3	Microglia	Astrocytes	2
LGALS1	0.12479	0	STAT3	Microglia	Astrocytes	2
IGF1	0.082305	0	PIK3CA	Microglia	Astrocytes	2
HBEGF	0.147234	0.536	PIK3CA	Microglia	Astrocytes	2
TEK	0.0876032	0	PIK3CA	Microglia	Astrocytes	2
KDR	0.0916183	0	PIK3CA	Microglia	Astrocytes	2
CXCL12	0.111005	0.002	PIK3CA	Microglia	Astrocytes	2
AGT	0.123678	0.632	PIK3CA	Microglia	Astrocytes	2
VEGFA	0.0839671	0	PIK3CA	Microglia	Astrocytes	2
CXCL12	0.0910981	0.013	ITGB1	Microglia	Astrocytes	2
VEGFA	0.0640603	0.019	ITGB1	Microglia	Astrocytes	2
VTN	0.0886631	0.331	ITGB1	Microglia	Astrocytes	2
LGALS1	0.0648561	0.005	ITGB1	Microglia	Astrocytes	2
LGALS3BP	0.119341	0	ITGB1	Microglia	Astrocytes	2
JAM3	0.0639548	0.013	ITGB1	Microglia	Astrocytes	2
AGT	0.0977715	0.711	ABL1	Microglia	Astrocytes	2
IGF1	0.202877	0	APP	Microglia	Astrocytes	2
APOE	1.04848	0.407	APP	Microglia	Astrocytes	2
IGF1	0.205984	0	IGF1R	Microglia	Astrocytes	2
VEGFA	0.207646	0	IGF1R	Microglia	Astrocytes	2
TNF	0.764701	0	FAS	Microglia	Astrocytes	2
S100B	0.176037	0.23	FAS	Microglia	Astrocytes	2
IGF1	0.0527796	0.049	CASP3	Microglia	Astrocytes	2
TNF	0.756095	0	CASP3	Microglia	Astrocytes	2
IL1A	1.03164	0	ITGA6	Microglia	Astrocytes	2
VTN	0.179174	0.003	ITGA6	Microglia	Astrocytes	2
CSF1	0.139253	0	PAK1	Microglia	Astrocytes	2
TNF	0.756004	0	PAK1	Microglia	Astrocytes	2
IL1B	0.65103	0	PAK1	Microglia	Astrocytes	2
EFNB3	0.0539986	0.549	PAK1	Microglia	Astrocytes	2
IL1B	0.631076	0	PIK3CB	Microglia	Astrocytes	2
HBEGF	0.0976649	0.821	PIK3CB	Microglia	Astrocytes	2
KDR	0.0420496	0	PIK3CB	Microglia	Astrocytes	2
CXCL12	0.0614363	0.025	PIK3CB	Microglia	Astrocytes	2
IL1A	0.997171	0	CHUK	Microglia	Astrocytes	2
TNF	0.821752	0	CHUK	Microglia	Astrocytes	2
IGF1	0.0304259	0.318	AR	Microglia	Astrocytes	2
GAS6	0.17309	0	AR	Microglia	Astrocytes	2
EDN1	0.0511243	0.37	AR	Microglia	Astrocytes	2
CCL2	0.690399	0	MMP14	Microglia	Astrocytes	2
CCL2	0.318421	0	CXCR4	Microglia	Astrocytes	2
CCL5	0.0408164	0.002	CXCR4	Microglia	Astrocytes	2
CXCL10	0.166794	0	CXCR4	Microglia	Astrocytes	2
CXCL12	0.0715098	0.011	CXCR4	Microglia	Astrocytes	2
AGT	0.0841827	0.824	CXCR4	Microglia	Astrocytes	2
CCL3	1.15492	0	CXCR4	Microglia	Astrocytes	2
CCL7	0.0579018	0	CXCR4	Microglia	Astrocytes	2
CXCL2	0.114671	0	CXCR4	Microglia	Astrocytes	2
PF4	0.089323	0	CXCR4	Microglia	Astrocytes	2
EFNB3	0.0387888	0.708	KRAS	Microglia	Astrocytes	2
TNF	0.766549	0	MAP4K5	Microglia	Astrocytes	2
TNF	0.737249	0	MAP4K3	Microglia	Astrocytes	2
IL1B	0.634469	0	IFNAR1	Microglia	Astrocytes	2
TNF	0.741462	0	CTSS	Microglia	Astrocytes	2
TNF	0.769681	0	BACE1	Microglia	Astrocytes	2
KDR	0.354844	1	HSP90AA1	Microglia	Astrocytes	2
VTN	0.371796	1	HSP90AA1	Microglia	Astrocytes	2
CCL4	1.5775	0	PLCB1	Microglia	Astrocytes	2
CXCL12	0.262956	0	PLCB1	Microglia	Astrocytes	2
AGT	0.275629	0.022	PLCB1	Microglia	Astrocytes	2
EDN1	0.254955	0	PLCB1	Microglia	Astrocytes	2
KDR	0.0717863	0.23	NRP1	Microglia	Astrocytes	2
VEGFA	0.0641352	0.421	NRP1	Microglia	Astrocytes	2
SEMA3C	0.083897	0.095	NRP1	Microglia	Astrocytes	2
ICAM1	0.637694	0	EZR	Microglia	Astrocytes	2
IL1A	0.916835	0	MAPKAPK2	Microglia	Astrocytes	2
TNF	0.741416	0	MAPKAPK2	Microglia	Astrocytes	2
TNF	0.783502	0	LTBR	Microglia	Astrocytes	2
CSF1	0.178185	0	MAP2K1	Microglia	Astrocytes	2
EFNB3	0.0929309	0.06	MAP2K1	Microglia	Astrocytes	2
CXCL12	0.120322	0	MAP2K1	Microglia	Astrocytes	2
NECTIN4	0.13262	0	PARD3	Microglia	Astrocytes	2
CXCL12	0.0741294	0.052	GNAI1	Microglia	Astrocytes	2
PF4	0.0919426	0	GNAI1	Microglia	Astrocytes	2
VEGFA	0.0305837	0.069	TGFBR1	Microglia	Astrocytes	2
TNF	0.736733	0	RGS7	Microglia	Astrocytes	2
TNF	0.744229	0	NCOA3	Microglia	Astrocytes	2
TNF	0.741086	0	RPS6KA5	Microglia	Astrocytes	2
TNF	0.747093	0	SLC9A8	Microglia	Astrocytes	2
TNF	0.916231	0	HSD11B1	Microglia	Astrocytes	2
TNF	0.763396	0	SENP1	Microglia	Astrocytes	2
CXCL12	0.0894471	0	ACKR3	Microglia	Astrocytes	2
IL1B	0.662169	0.582	PTGDS	Microglia	Astrocytes	2
EFNA4	0.0391324	0.001	EPHA5	Microglia	Astrocytes	2
EFNB3	0.084175	0.098	SYNJ1	Microglia	Astrocytes	2
KDR	0.227264	0	GNAQ	Microglia	Astrocytes	2
CXCL12	0.246651	0	GNAQ	Microglia	Astrocytes	2
CXCL12	0.233233	0.015	ROCK1	Microglia	Astrocytes	2
VTN	0.230797	0.163	ROCK1	Microglia	Astrocytes	2
AVP	0.0378684	1	PTH1R	Microglia	Astrocytes	2
EFNB3	0.0788551	0.473	EPHA4	Microglia	Oligodendrocytes	2
EFNA4	0.0788693	0	EPHA4	Microglia	Oligodendrocytes	2
IGF1	0.12605	0	IGF1R	Microglia	Oligodendrocytes	2
VEGFA	0.127713	0.008	IGF1R	Microglia	Oligodendrocytes	2
PTN	0.120477	0.996	SDC3	Microglia	Oligodendrocytes	2
ANGPTL4	0.0372302	0	SDC3	Microglia	Oligodendrocytes	2
PTN	0.169234	0.99	PTPRZ1	Microglia	Oligodendrocytes	2
IGF1	0.0511808	0	CASP3	Microglia	Oligodendrocytes	2
TNF	0.754496	0	CASP3	Microglia	Oligodendrocytes	2
EFNB3	0.255683	0.002	EPHB1	Microglia	Oligodendrocytes	2
IGF1	0.0259076	1	PDGFRA	Microglia	Oligodendrocytes	2
VEGFA	0.0275697	1	PDGFRA	Microglia	Oligodendrocytes	2
IGF1	0.0374425	0.001	FLT1	Microglia	Oligodendrocytes	2
KDR	0.0467558	0	FLT1	Microglia	Oligodendrocytes	2
VEGFA	0.0391046	0.049	FLT1	Microglia	Oligodendrocytes	2
CCL2	0.300268	0	F3	Microglia	Oligodendrocytes	2
TNF	0.727971	0	F3	Microglia	Oligodendrocytes	2
OSM	0.084196	0	F3	Microglia	Oligodendrocytes	2
HBEGF	0.140469	0.927	PIK3R3	Microglia	Oligodendrocytes	2
KDR	0.0848542	0.024	PIK3R3	Microglia	Oligodendrocytes	2
CXCL12	0.104241	0.127	PIK3R3	Microglia	Oligodendrocytes	2
TNF	0.741506	0	CTSS	Microglia	Oligodendrocytes	2
LGALS3	0.0303026	0	ANXA2	Microglia	Oligodendrocytes	2
CCL5	0.0278205	0.091	CXCL12	Microglia	Oligodendrocytes	2
IL1A	0.908547	0	CXCL12	Microglia	Oligodendrocytes	2
KDR	1.14351	0	HSP90AA1	Microglia	Oligodendrocytes	2
VTN	1.16046	0.186	HSP90AA1	Microglia	Oligodendrocytes	2
CCL4	1.39155	0	PLCB1	Microglia	Oligodendrocytes	2
CXCL12	0.0770001	0.219	PLCB1	Microglia	Oligodendrocytes	2
AGT	0.089673	0.968	PLCB1	Microglia	Oligodendrocytes	2
EDN1	0.0689985	0.384	PLCB1	Microglia	Oligodendrocytes	2
AGT	0.175407	0.621	SGK1	Microglia	Oligodendrocytes	2
EFNB3	0.0330048	0.802	RHBDL2	Microglia	Oligodendrocytes	2
AGT	0.0646394	0.93	EDNRA	Microglia	Oligodendrocytes	2
EDN1	0.0439649	0.166	EDNRA	Microglia	Oligodendrocytes	2
TEK	0.21201	0	FYN	Microglia	Oligodendrocytes	2
TNF	0.747449	0	ABCG2	Microglia	Oligodendrocytes	2
IL1B	2.58734	0	PTGDS	Microglia	Oligodendrocytes	2
OSM	0.155756	0	PLAT	Microglia	Oligodendrocytes	2
EFNA4	0.035659	0	EPHA5	Microglia	Oligodendrocytes	2
TEK	0.0314815	0.002	PTPRB	Microglia	Oligodendrocytes	2
PTN	0.111092	0.997	PTPRB	Microglia	Oligodendrocytes	2
EDN1	0.0537633	0.562	EDNRB	Microglia	Oligodendrocytes	2
VEGFA	0.0281771	0.998	NRP2	Microglia	Oligodendrocytes	2
SEMA3C	0.047939	0.29	NRP2	Microglia	Oligodendrocytes	2
BCAN	0.0745236	0.544	NRCAM	Microglia	Oligodendrocytes	2
AVP	0.0420025	1	ADCYAP1R1	Microglia	Oligodendrocytes	2
IL1B	0.627452	0	TYK2	Microglia	Neurons2	2
LIFR	0.094501	0	TYK2	Microglia	Neurons2	2
IL1B	0.818416	0	PRKCA	Microglia	Neurons2	2
IGF1	0.215504	0	IGF1R	Microglia	Neurons2	2
VEGFA	0.217166	0	IGF1R	Microglia	Neurons2	2
PTN	0.151117	0.994	PTPRZ1	Microglia	Neurons2	2
EFNB3	0.16544	0.462	EPHB1	Microglia	Neurons2	2
VTN	0.126779	0.06	ITGB8	Microglia	Neurons2	2
TNF	0.73124	0	NR3C1	Microglia	Neurons2	2
IGF1	0.123009	0	AR	Microglia	Neurons2	2
GAS6	0.265673	0	AR	Microglia	Neurons2	2
EDN1	0.143707	0	AR	Microglia	Neurons2	2
CCL2	0.30844	0	CX3CR1	Microglia	Neurons2	2
CCL5	0.0308355	0.023	CX3CR1	Microglia	Neurons2	2
CCL4	1.37608	0	CX3CR1	Microglia	Neurons2	2
CXCL10	0.156813	0	CX3CR1	Microglia	Neurons2	2
CXCL12	0.0615289	0.05	CX3CR1	Microglia	Neurons2	2
CCL3	1.14494	0	CX3CR1	Microglia	Neurons2	2
CCL7	0.0479209	0	CX3CR1	Microglia	Neurons2	2
CXCL2	0.10469	0	CX3CR1	Microglia	Neurons2	2
PF4	0.0793421	0	CX3CR1	Microglia	Neurons2	2
RSPO1	0.0742501	0	LRP6	Microglia	Neurons2	2
APOE	0.921215	0.888	LRP6	Microglia	Neurons2	2
HBEGF	0.29227	0.018	PIK3R3	Microglia	Neurons2	2
KDR	0.236655	0	PIK3R3	Microglia	Neurons2	2
CXCL12	0.256042	0	PIK3R3	Microglia	Neurons2	2
TNF	0.740729	0	SMPD3	Microglia	Neurons2	2
TNF	0.728906	0	MAP3K14	Microglia	Neurons2	2
CCL5	0.0583498	0	CXCL12	Microglia	Neurons2	2
IL1A	0.939077	0	CXCL12	Microglia	Neurons2	2
KDR	1.32497	0	HSP90AA1	Microglia	Neurons2	2
VTN	1.34192	0	HSP90AA1	Microglia	Neurons2	2
KDR	0.0820386	0.017	NRP1	Microglia	Neurons2	2
VEGFA	0.0743875	0.166	NRP1	Microglia	Neurons2	2
SEMA3C	0.0941493	0.002	NRP1	Microglia	Neurons2	2
TNF	0.746628	0	SMPD2	Microglia	Neurons2	2
VEGFA	0.0409226	0.016	TGFBR1	Microglia	Neurons2	2
IL1B	0.651326	0.802	PTGDS	Microglia	Neurons2	2
LIFR	0.242014	0	NEGR1	Microglia	Neurons2	2
EDN1	0.05426	0.557	EDNRB	Microglia	Neurons2	2
VEGFA	0.161526	0	NRP2	Microglia	Neurons2	2
SEMA3C	0.181288	0	NRP2	Microglia	Neurons2	2
CXCL12	0.228154	0.001	ROCK1	Microglia	Neurons2	2
VTN	0.225719	0.158	ROCK1	Microglia	Neurons2	2
CXCL12	0.0705478	0.015	AVPR1A	Microglia	Neurons2	2
AVP	0.0423135	1	AVPR1A	Microglia	Neurons2	2
EDN1	0.0993274	0.004	ADCY2	Microglia	Neurons2	2
APOE	0.910147	0.87	SCARB1	Microglia	Neurons2	2
FYN	0.203702	0	TYK2	Oligodendrocytes	Ependymal	2
FYN	0.261036	0	STAT3	Oligodendrocytes	Ependymal	2
PDGFA	0.330811	0	STAT3	Oligodendrocytes	Ependymal	2
CXCL12	0.0841381	0	STAT3	Oligodendrocytes	Ependymal	2
AGT	0.106221	0.996	STAT3	Oligodendrocytes	Ependymal	2
FYN	0.201818	0	CSK	Oligodendrocytes	Ependymal	2
FYN	0.267109	0	PIK3CA	Oligodendrocytes	Ependymal	2
HBEGF	0.103625	1	PIK3CA	Oligodendrocytes	Ependymal	2
PDGFA	0.336884	0	PIK3CA	Oligodendrocytes	Ependymal	2
CXCL12	0.0902114	0	PIK3CA	Oligodendrocytes	Ependymal	2
AGT	0.112294	0.995	PIK3CA	Oligodendrocytes	Ependymal	2
VCL	0.1081	0	PIK3CA	Oligodendrocytes	Ependymal	2
NECTIN3	0.0960896	0	PIK3CA	Oligodendrocytes	Ependymal	2
LAMA2	0.0952183	0	PIK3CA	Oligodendrocytes	Ependymal	2
FYN	0.328644	0	ITGB1	Oligodendrocytes	Ependymal	2
CXCL12	0.151746	0	ITGB1	Oligodendrocytes	Ependymal	2
VCAN	0.192853	0	ITGB1	Oligodendrocytes	Ependymal	2
LAMA2	0.156753	0	ITGB1	Oligodendrocytes	Ependymal	2
FYN	0.256185	0	FLOT1	Oligodendrocytes	Ependymal	2
FYN	0.231631	0	LPP	Oligodendrocytes	Ependymal	2
FYN	0.277807	0	SLK	Oligodendrocytes	Ependymal	2
FYN	0.220653	0	CASP3	Oligodendrocytes	Ependymal	2
FYN	0.215467	0	ITGA6	Oligodendrocytes	Ependymal	2
LAMA2	0.0435755	0	ITGA6	Oligodendrocytes	Ependymal	2
FYN	0.220673	0	PAK1	Oligodendrocytes	Ependymal	2
FYN	0.220217	0	EIF2AK2	Oligodendrocytes	Ependymal	2
BMP4	0.0611836	0	VEGFA	Oligodendrocytes	Ependymal	2
PDGFA	0.281457	0	VEGFA	Oligodendrocytes	Ependymal	2
COL27A1	0.165442	0	ITGB1	Oligodendrocytes	Ependymal	2
CXCL12	0.0753662	0	ADRA2A	Oligodendrocytes	Ependymal	2
AGT	0.0974492	1	ADRA2A	Oligodendrocytes	Ependymal	2
MT-RNR2	2.04313	0	ADRA2A	Oligodendrocytes	Ependymal	2
CXCL12	0.0298591	1	PLCB1	Oligodendrocytes	Ependymal	2
AGT	0.0519421	1	PLCB1	Oligodendrocytes	Ependymal	2
C4B	0.0995425	0	C3	Oligodendrocytes	Ependymal	2
BMP2	0.0724629	0	BMPR2	Oligodendrocytes	Ependymal	2
BMP4	0.0885635	0	BMPR2	Oligodendrocytes	Ependymal	2
CXCL12	0.287838	0	ROCK1	Oligodendrocytes	Ependymal	2
RLF	0.055426	0	RXFP2	Oligodendrocytes	Ependymal	2
S100A1	0.322596	0	TRPM3	Oligodendrocytes	Ependymal	2
FYN	0.285539	0	JAK2	Oligodendrocytes	NG2	2
CXCL12	0.108641	0	JAK2	Oligodendrocytes	NG2	2
FYN	0.476238	0	PIK3R1	Oligodendrocytes	NG2	2
HBEGF	0.312753	0	PIK3R1	Oligodendrocytes	NG2	2
PDGFA	0.546012	0	PIK3R1	Oligodendrocytes	NG2	2
CXCL12	0.29934	0	PIK3R1	Oligodendrocytes	NG2	2
AGT	0.321423	0	PIK3R1	Oligodendrocytes	NG2	2
VCL	0.317228	0	PIK3R1	Oligodendrocytes	NG2	2
NECTIN3	0.305218	0	PIK3R1	Oligodendrocytes	NG2	2
LAMA2	0.304346	0	PIK3R1	Oligodendrocytes	NG2	2
FYN	0.245989	0	EPHA4	Oligodendrocytes	NG2	2
FYN	0.234137	0	PLXNA2	Oligodendrocytes	NG2	2
SEMA5A	0.0985276	0	PLXNA2	Oligodendrocytes	NG2	2
FYN	0.244015	0	ERBB3	Oligodendrocytes	NG2	2
SPARC	0.400482	0	ERBB3	Oligodendrocytes	NG2	2
FYN	0.214774	0	LPP	Oligodendrocytes	NG2	2
FYN	0.222649	0	PRKCE	Oligodendrocytes	NG2	2
AGT	0.0678345	1	PRKCE	Oligodendrocytes	NG2	2
FYN	0.24892	0	CASP3	Oligodendrocytes	NG2	2
FYN	0.234234	0.001	EPHB1	Oligodendrocytes	NG2	2
BMP2	0.105509	0	FGFR3	Oligodendrocytes	NG2	2
PDGFA	1.48215	0	PDGFRA	Oligodendrocytes	NG2	2
SEMA5A	0.0992359	0	PLXNA3	Oligodendrocytes	NG2	2
BMP4	0.124836	0	LRP6	Oligodendrocytes	NG2	2
APOE	1.02702	0.616	LRP6	Oligodendrocytes	NG2	2
VCL	0.0603116	0	DDX58	Oligodendrocytes	NG2	2
BMP4	0.0800378	0	ACACA	Oligodendrocytes	NG2	2
CXCL12	0.109854	0	GNAI1	Oligodendrocytes	NG2	2
BMP2	0.0903261	0	BMPR1A	Oligodendrocytes	NG2	2
BMP4	0.106427	0	BMPR1A	Oligodendrocytes	NG2	2
OXT	0.0699307	0	SLC12A5	Oligodendrocytes	NG2	2
CNTN1	0.158089	0	CHL1	Oligodendrocytes	NG2	2
ALCAM	0.182387	0.016	CHL1	Oligodendrocytes	NG2	2
CXCL12	0.322837	0	ROCK1	Oligodendrocytes	NG2	2
AVP	0.131171	1	PTH1R	Oligodendrocytes	NG2	2
APOE	1.00153	0.747	LRP8	Oligodendrocytes	NG2	2
SPON1	0.0855769	0.057	LRP8	Oligodendrocytes	NG2	2
SEMA3D	0.0827129	0	PLXNA2	Oligodendrocytes	NG2	2
SEMA3D	0.0834212	0	PLXNA3	Oligodendrocytes	NG2	2
SEMA3D	0.0738049	0	PLXNA4	Oligodendrocytes	NG2	2
PAM	0.0784428	0.01	FXYD1	Oligodendrocytes	NG2	2
FYN	0.249764	0	NTRK2	Oligodendrocytes	Endothelial	2
FYN	0.231615	0	GRIA1	Oligodendrocytes	Endothelial	2
C1QL1	0.0571631	0.287	GRIA1	Oligodendrocytes	Endothelial	2
FYN	0.388823	0	PDGFRB	Oligodendrocytes	Endothelial	2
PDGFA	0.458598	0	PDGFRB	Oligodendrocytes	Endothelial	2
MFGE8	0.244796	0	PDGFRB	Oligodendrocytes	Endothelial	2
FYN	2.45697	0	BSG	Oligodendrocytes	Endothelial	2
FYN	0.267102	0	LPP	Oligodendrocytes	Endothelial	2
FYN	0.514509	0	SLK	Oligodendrocytes	Endothelial	2
FYN	0.276284	0	LYN	Oligodendrocytes	Endothelial	2
FYN	0.261239	0	PTPRZ1	Oligodendrocytes	Endothelial	2
CNTN1	0.189618	0	PTPRZ1	Oligodendrocytes	Endothelial	2
FYN	0.216501	0	DCBLD2	Oligodendrocytes	Endothelial	2
FYN	0.21373	0	PLXNA1	Oligodendrocytes	Endothelial	2
SEMA5A	0.0781213	0	PLXNA1	Oligodendrocytes	Endothelial	2
FYN	0.23032	0	PTGS2	Oligodendrocytes	Endothelial	2
FYN	0.213797	0	FCER1G	Oligodendrocytes	Endothelial	2
FYN	0.32831	0	BMX	Oligodendrocytes	Endothelial	2
FYN	0.218289	0	PAK1	Oligodendrocytes	Endothelial	2
BMP2	0.04744	0.039	FGFR3	Oligodendrocytes	Endothelial	2
PDGFA	0.278933	0.841	PDGFRA	Oligodendrocytes	Endothelial	2
BMP4	0.0709381	0	VEGFA	Oligodendrocytes	Endothelial	2
PDGFA	0.291212	0	VEGFA	Oligodendrocytes	Endothelial	2
CXCL12	0.0458726	0.061	CX3CR1	Oligodendrocytes	Endothelial	2
AVP	0.0917871	1	ADRB2	Oligodendrocytes	Endothelial	2
CXCL12	0.0567074	0	DPP4	Oligodendrocytes	Endothelial	2
TAC1	0.0644827	0	DPP4	Oligodendrocytes	Endothelial	2
PAM	0.0975204	0	DPP4	Oligodendrocytes	Endothelial	2
CXCL12	0.269018	0	PLCB1	Oligodendrocytes	Endothelial	2
AGT	0.291101	0	PLCB1	Oligodendrocytes	Endothelial	2
AGT	0.194338	0.495	SGK1	Oligodendrocytes	Endothelial	2
SEMA3D	0.552915	0	NRP1	Oligodendrocytes	Endothelial	2
ALCAM	0.657015	0	NRP1	Oligodendrocytes	Endothelial	2
AGT	0.0584324	1	EDNRA	Oligodendrocytes	Endothelial	2
CXCL12	0.0391459	0.497	GNAI1	Oligodendrocytes	Endothelial	2
BMP2	0.0481667	0	CDH11	Oligodendrocytes	Endothelial	2
AGT	0.118611	0.875	HDAC2	Oligodendrocytes	Endothelial	2
SEMA3D	0.0623066	0	PLXNA1	Oligodendrocytes	Endothelial	2
PAM	0.140864	0	FXYD1	Oligodendrocytes	Endothelial	2
FYN	0.227471	0	JAK2	Oligodendrocytes	Astrocytes	2
CXCL12	0.0505733	0.132	JAK2	Oligodendrocytes	Astrocytes	2
FYN	0.389655	0	PIK3R1	Oligodendrocytes	Astrocytes	2
HBEGF	0.226171	0.068	PIK3R1	Oligodendrocytes	Astrocytes	2
PDGFA	0.45943	0	PIK3R1	Oligodendrocytes	Astrocytes	2
CXCL12	0.212757	0	PIK3R1	Oligodendrocytes	Astrocytes	2
AGT	0.234841	0.019	PIK3R1	Oligodendrocytes	Astrocytes	2
VCL	0.230646	0	PIK3R1	Oligodendrocytes	Astrocytes	2
NECTIN3	0.218636	0	PIK3R1	Oligodendrocytes	Astrocytes	2
LAMA2	0.217764	0	PIK3R1	Oligodendrocytes	Astrocytes	2
FYN	0.300356	0	STAT3	Oligodendrocytes	Astrocytes	2
PDGFA	0.37013	0	STAT3	Oligodendrocytes	Astrocytes	2
CXCL12	0.123458	0	STAT3	Oligodendrocytes	Astrocytes	2
AGT	0.145541	0.388	STAT3	Oligodendrocytes	Astrocytes	2
FYN	0.260329	0	PIK3CA	Oligodendrocytes	Astrocytes	2
HBEGF	0.0968443	1	PIK3CA	Oligodendrocytes	Astrocytes	2
PDGFA	0.330103	0	PIK3CA	Oligodendrocytes	Astrocytes	2
CXCL12	0.0834309	0	PIK3CA	Oligodendrocytes	Astrocytes	2
AGT	0.105514	0.996	PIK3CA	Oligodendrocytes	Astrocytes	2
VCL	0.101319	0	PIK3CA	Oligodendrocytes	Astrocytes	2
NECTIN3	0.0893091	0	PIK3CA	Oligodendrocytes	Astrocytes	2
LAMA2	0.0884378	0	PIK3CA	Oligodendrocytes	Astrocytes	2
FYN	0.240422	0	ITGB1	Oligodendrocytes	Astrocytes	2
CXCL12	0.063524	0.042	ITGB1	Oligodendrocytes	Astrocytes	2
VCAN	0.104631	0	ITGB1	Oligodendrocytes	Astrocytes	2
LAMA2	0.0685309	0.003	ITGB1	Oligodendrocytes	Astrocytes	2
FYN	0.234422	0	ABL1	Oligodendrocytes	Astrocytes	2
AGT	0.0796075	1	ABL1	Oligodendrocytes	Astrocytes	2
FYN	0.380901	0	APP	Oligodendrocytes	Astrocytes	2
APOE	1.13259	0	APP	Oligodendrocytes	Astrocytes	2
SPON1	0.216632	0	APP	Oligodendrocytes	Astrocytes	2
FYN	0.501632	0.003	BSG	Oligodendrocytes	Astrocytes	2
FYN	0.28045	0	AATK	Oligodendrocytes	Astrocytes	2
FYN	0.384008	0	IGF1R	Oligodendrocytes	Astrocytes	2
PDGFA	0.453783	0	IGF1R	Oligodendrocytes	Astrocytes	2
FYN	0.246394	0	LPP	Oligodendrocytes	Astrocytes	2
FYN	0.23941	0	FAS	Oligodendrocytes	Astrocytes	2
S100B	0.43364	0	FAS	Oligodendrocytes	Astrocytes	2
FYN	0.401217	0	TUBA4A	Oligodendrocytes	Astrocytes	2
FYN	0.230803	0	CASP3	Oligodendrocytes	Astrocytes	2
FYN	0.330933	0	ITGA6	Oligodendrocytes	Astrocytes	2
LAMA2	0.159041	0	ITGA6	Oligodendrocytes	Astrocytes	2
FYN	0.230713	0	PAK1	Oligodendrocytes	Astrocytes	2
FYN	0.247545	0	EIF2AK2	Oligodendrocytes	Astrocytes	2
FYN	0.21076	0	PIK3CB	Oligodendrocytes	Astrocytes	2
HBEGF	0.0472756	1	PIK3CB	Oligodendrocytes	Astrocytes	2
CXCL12	0.0338622	0.033	PIK3CB	Oligodendrocytes	Astrocytes	2
SPARC	0.749278	0	MMP14	Oligodendrocytes	Astrocytes	2
CXCL12	0.0439357	0.006	CXCR4	Oligodendrocytes	Astrocytes	2
AGT	0.0660188	1	CXCR4	Oligodendrocytes	Astrocytes	2
COL27A1	0.0772203	0.003	ITGB1	Oligodendrocytes	Astrocytes	2
CXCL12	0.235382	0	PLCB1	Oligodendrocytes	Astrocytes	2
AGT	0.257465	0	PLCB1	Oligodendrocytes	Astrocytes	2
SEMA3D	0.0890731	0.164	NRP1	Oligodendrocytes	Astrocytes	2
ALCAM	0.193173	0.72	NRP1	Oligodendrocytes	Astrocytes	2
BMP4	0.149738	0	ACACA	Oligodendrocytes	Astrocytes	2
CXCL12	0.0927476	0	MAP2K1	Oligodendrocytes	Astrocytes	2
NECTIN3	0.107583	0	PARD3	Oligodendrocytes	Astrocytes	2
CXCL12	0.0465553	0.275	GNAI1	Oligodendrocytes	Astrocytes	2
CXCL12	0.061873	0	ACKR3	Oligodendrocytes	Astrocytes	2
BMP2	0.0449159	0.001	ACVR2A	Oligodendrocytes	Astrocytes	2
BMP4	0.0610164	0	ACVR2A	Oligodendrocytes	Astrocytes	2
LEFTY1	0.0335928	0.002	ACVR2A	Oligodendrocytes	Astrocytes	2
CXCL12	0.219076	0	GNAQ	Oligodendrocytes	Astrocytes	2
CXCL12	0.205658	0.063	ROCK1	Oligodendrocytes	Astrocytes	2
AVP	0.0991125	1	PTH1R	Oligodendrocytes	Astrocytes	2
VCAN	0.152242	0	TLR3	Oligodendrocytes	Astrocytes	2
SEMA5A	0.0728565	0	PLXNB3	Oligodendrocytes	Astrocytes	2
FYN	0.20716	0	NTRK2	Oligodendrocytes	Microglia	2
FYN	0.208269	0.001	GRIA1	Oligodendrocytes	Microglia	2
C1QL1	0.0338166	0.724	GRIA1	Oligodendrocytes	Microglia	2
FYN	0.208021	0	SLAMF1	Oligodendrocytes	Microglia	2
FYN	0.22433	0	PTPRF	Oligodendrocytes	Microglia	2
FYN	0.270076	0	PLCG2	Oligodendrocytes	Microglia	2
FYN	0.336444	0	PIK3CA	Oligodendrocytes	Microglia	2
HBEGF	0.172959	0.12	PIK3CA	Oligodendrocytes	Microglia	2
PDGFA	0.406218	0	PIK3CA	Oligodendrocytes	Microglia	2
CXCL12	0.159546	0	PIK3CA	Oligodendrocytes	Microglia	2
AGT	0.181629	0.039	PIK3CA	Oligodendrocytes	Microglia	2
VCL	0.177434	0	PIK3CA	Oligodendrocytes	Microglia	2
NECTIN3	0.165424	0	PIK3CA	Oligodendrocytes	Microglia	2
LAMA2	0.164553	0	PIK3CA	Oligodendrocytes	Microglia	2
FYN	0.428951	0.151	BSG	Oligodendrocytes	Microglia	2
FYN	0.21589	0	CD36	Oligodendrocytes	Microglia	2
FYN	0.216025	0	KDR	Oligodendrocytes	Microglia	2
PDGFA	0.2858	0	KDR	Oligodendrocytes	Microglia	2
FYN	0.296944	0	PTPRZ1	Oligodendrocytes	Microglia	2
CNTN1	0.225323	0	PTPRZ1	Oligodendrocytes	Microglia	2
FYN	0.227811	0	RAF1	Oligodendrocytes	Microglia	2
CXCL12	0.0509126	0	RAF1	Oligodendrocytes	Microglia	2
FYN	0.207324	0	TUBA4A	Oligodendrocytes	Microglia	2
FYN	0.234966	0	CASP3	Oligodendrocytes	Microglia	2
FYN	0.282495	0	PTGS2	Oligodendrocytes	Microglia	2
FYN	0.21201	0	TEK	Oligodendrocytes	Microglia	2
FYN	0.238587	0	BCR	Oligodendrocytes	Microglia	2
FYN	0.22193	0	PIK3CB	Oligodendrocytes	Microglia	2
HBEGF	0.0584457	1	PIK3CB	Oligodendrocytes	Microglia	2
CXCL12	0.0450322	0.008	PIK3CB	Oligodendrocytes	Microglia	2
FYN	0.312325	0	PIK3CD	Oligodendrocytes	Microglia	2
HBEGF	0.14884	0.128	PIK3CD	Oligodendrocytes	Microglia	2
CXCL12	0.135427	0	PIK3CD	Oligodendrocytes	Microglia	2
PDGFA	0.319818	0	FLT1	Oligodendrocytes	Microglia	2
BMP4	0.0578751	0.007	VEGFA	Oligodendrocytes	Microglia	2
PDGFA	0.278149	0	VEGFA	Oligodendrocytes	Microglia	2
CXCL12	0.359635	0	CCR5	Oligodendrocytes	Microglia	2
S100B	1.10426	0	TNF	Oligodendrocytes	Microglia	2
BMP2	0.0798784	0	MAP3K7	Oligodendrocytes	Microglia	2
BMP4	0.095979	0	MAP3K7	Oligodendrocytes	Microglia	2
AGT	0.091663	1	MAP3K7	Oligodendrocytes	Microglia	2
HBEGF	0.0424895	1	PIK3R3	Oligodendrocytes	Microglia	2
CXCL12	0.0290761	0.988	PIK3R3	Oligodendrocytes	Microglia	2
S100B	0.499435	0	MAP3K5	Oligodendrocytes	Microglia	2
PDGFA	1.15522	0	IL1A	Oligodendrocytes	Microglia	2
LAMA2	0.0843898	0	ITGA9	Oligodendrocytes	Microglia	2
RARRES2	0.464006	0	CCRL2	Oligodendrocytes	Microglia	2
AGT	0.0532203	1	MTOR	Oligodendrocytes	Microglia	2
AGT	0.643595	0	SGK1	Oligodendrocytes	Microglia	2
AGT	0.0693103	1	SLC9A1	Oligodendrocytes	Microglia	2
AVP	0.154068	1	PLAU	Oligodendrocytes	Microglia	2
FAM3C	0.139535	0	LIFR	Oligodendrocytes	Microglia	2
BMP2	0.0561524	0.001	ACVR2A	Oligodendrocytes	Microglia	2
BMP4	0.072253	0	ACVR2A	Oligodendrocytes	Microglia	2
LEFTY1	0.0448293	0.003	ACVR2A	Oligodendrocytes	Microglia	2
BMP2	0.0809389	0	ACVR1	Oligodendrocytes	Microglia	2
BMP4	0.0970395	0	ACVR1	Oligodendrocytes	Microglia	2
AVP	0.537049	0	GPR84	Oligodendrocytes	Microglia	2
APOE	0.97857	0.936	SCARB1	Oligodendrocytes	Microglia	2
VCAN	0.103578	0	TLR3	Oligodendrocytes	Microglia	2
FYN	0.207136	0	TYK2	Oligodendrocytes	Neurons2	2
FYN	0.207638	0	TRPC4	Oligodendrocytes	Neurons2	2
FYN	0.384929	0	GRIA1	Oligodendrocytes	Neurons2	2
C1QL1	0.210477	0	GRIA1	Oligodendrocytes	Neurons2	2
FYN	0.3981	0	PRKCA	Oligodendrocytes	Neurons2	2
VCL	0.23909	0	PRKCA	Oligodendrocytes	Neurons2	2
FYN	0.429863	0	SCN9A	Oligodendrocytes	Neurons2	2
FYN	0.206363	0	PTPRT	Oligodendrocytes	Neurons2	2
FYN	0.223222	0	PTPRE	Oligodendrocytes	Neurons2	2
FYN	0.393528	0	IGF1R	Oligodendrocytes	Neurons2	2
PDGFA	0.463303	0	IGF1R	Oligodendrocytes	Neurons2	2
FYN	0.215875	0	UNC119	Oligodendrocytes	Neurons2	2
FYN	0.244232	0	PTPRZ1	Oligodendrocytes	Neurons2	2
CNTN1	0.17261	0	PTPRZ1	Oligodendrocytes	Neurons2	2
FYN	0.275948	0	GRM1	Oligodendrocytes	Neurons2	2
FYN	0.342155	0	EPHB1	Oligodendrocytes	Neurons2	2
FYN	0.278538	0	ITGB8	Oligodendrocytes	Neurons2	2
LAMA2	0.106647	0	ITGB8	Oligodendrocytes	Neurons2	2
CXCL12	0.0339548	0.336	CX3CR1	Oligodendrocytes	Neurons2	2
BMP4	0.103133	0	LRP6	Oligodendrocytes	Neurons2	2
APOE	1.00532	0.913	LRP6	Oligodendrocytes	Neurons2	2
HBEGF	0.241881	0.001	PIK3R3	Oligodendrocytes	Neurons2	2
CXCL12	0.228468	0	PIK3R3	Oligodendrocytes	Neurons2	2
SEMA3D	0.0993254	0	NRP1	Oligodendrocytes	Neurons2	2
ALCAM	0.203426	0.59	NRP1	Oligodendrocytes	Neurons2	2
BMP2	0.0987836	0	BMPR2	Oligodendrocytes	Neurons2	2
BMP4	0.114884	0	BMPR2	Oligodendrocytes	Neurons2	2
BMP2	0.0496201	0.039	BMPR1A	Oligodendrocytes	Neurons2	2
BMP4	0.0657206	0	BMPR1A	Oligodendrocytes	Neurons2	2
CXCL12	0.20058	0	ROCK1	Oligodendrocytes	Neurons2	2
CXCL12	0.0429737	0.002	AVPR1A	Oligodendrocytes	Neurons2	2
OXT	0.0544033	0	AVPR1A	Oligodendrocytes	Neurons2	2
AVP	0.103558	1	AVPR1A	Oligodendrocytes	Neurons2	2
APOE	0.994249	0.866	SCARB1	Oligodendrocytes	Neurons2	2
PTPN11	0.167785	0	MAPK8	Neurons2	Ependymal	2
BDNF	0.0381053	0	MAPK8	Neurons2	Ependymal	2
DUSP18	0.100428	0	MAPK8	Neurons2	Ependymal	2
PTPN11	0.213902	0	STAT3	Neurons2	Ependymal	2
TYK2	0.0834365	0	STAT3	Neurons2	Ependymal	2
PDGFA	0.14404	0.15	STAT3	Neurons2	Ependymal	2
BDNF	0.084222	0	STAT3	Neurons2	Ependymal	2
CXCL12	0.114667	0	STAT3	Neurons2	Ependymal	2
AGT	0.0962044	0.994	STAT3	Neurons2	Ependymal	2
PTPN11	0.219975	0	PIK3CA	Neurons2	Ependymal	2
TYK2	0.0895098	0	PIK3CA	Neurons2	Ependymal	2
HBEGF	0.217299	0	PIK3CA	Neurons2	Ependymal	2
PDGFA	0.150113	0.102	PIK3CA	Neurons2	Ependymal	2
BDNF	0.0902953	0	PIK3CA	Neurons2	Ependymal	2
CXCL12	0.120741	0	PIK3CA	Neurons2	Ependymal	2
AGT	0.102278	0.99	PIK3CA	Neurons2	Ependymal	2
FGF14	0.152066	0	PIK3CA	Neurons2	Ependymal	2
CXCL12	0.182275	0	ITGB1	Neurons2	Ependymal	2
DUSP18	0.214153	0	ITGB1	Neurons2	Ependymal	2
DUSP18	0.100976	0	ITGA6	Neurons2	Ependymal	2
EFNB3	0.247947	0	PAK1	Neurons2	Ependymal	2
TYK2	0.0426175	0	EIF2AK2	Neurons2	Ependymal	2
PDGFA	0.0946867	0.977	VEGFA	Neurons2	Ependymal	2
VIP	0.383863	0	VEGFA	Neurons2	Ependymal	2
VIP	0.439898	0	F3	Neurons2	Ependymal	2
TYK2	0.0269206	0	STAT6	Neurons2	Ependymal	2
CXCL12	0.105896	0	ADRA2A	Neurons2	Ependymal	2
AGT	0.0874325	0.997	ADRA2A	Neurons2	Ependymal	2
PENK	0.191713	0	ADRA2A	Neurons2	Ependymal	2
NMS	0.433037	0	ADRA2A	Neurons2	Ependymal	2
CXCL12	0.0603884	0.666	PLCB1	Neurons2	Ependymal	2
AGT	0.0419254	1	PLCB1	Neurons2	Ependymal	2
RSPO3	0.0543993	0	LGR4	Neurons2	Ependymal	2
TGFB2	0.0930004	0	TGFBR2	Neurons2	Ependymal	2
BDNF	0.102822	0	SIK1	Neurons2	Ependymal	2
SHH	0.0527084	0	GAS1	Neurons2	Ependymal	2
PTN	1.09594	0	NCL	Neurons2	Ependymal	2
CXCL12	0.318368	0	ROCK1	Neurons2	Ependymal	2
NXPH1	0.183789	0	NRXN3	Neurons2	Ependymal	2
RLF	0.0685117	0	RXFP2	Neurons2	Ependymal	2
RPH3A	0.256469	0	NRXN1	Neurons2	Ependymal	2
NXPH1	0.135634	0	NRXN1	Neurons2	Ependymal	2
PTPN11	0.238405	0	JAK2	Neurons2	NG2	2
CXCL12	0.139171	0	JAK2	Neurons2	NG2	2
PTPN11	0.429104	0	PIK3R1	Neurons2	NG2	2
TYK2	0.298638	0	PIK3R1	Neurons2	NG2	2
HBEGF	0.426427	0	PIK3R1	Neurons2	NG2	2
PDGFA	0.359242	0	PIK3R1	Neurons2	NG2	2
BDNF	0.299423	0	PIK3R1	Neurons2	NG2	2
CXCL12	0.329869	0	PIK3R1	Neurons2	NG2	2
AGT	0.311406	0	PIK3R1	Neurons2	NG2	2
FGF14	0.361194	0	PIK3R1	Neurons2	NG2	2
EFNB3	0.273263	0	EPHA4	Neurons2	NG2	2
PTPN11	0.196881	0	ERBB3	Neurons2	NG2	2
SPARC	0.244571	1	ERBB3	Neurons2	NG2	2
AGT	0.0578178	1	PRKCE	Neurons2	NG2	2
EFNB3	0.261508	0	EPHB1	Neurons2	NG2	2
FGF14	0.157066	0	FGFR3	Neurons2	NG2	2
PDGFA	1.29538	0	PDGFRA	Neurons2	NG2	2
FGF14	1.29733	0	PDGFRA	Neurons2	NG2	2
NRP1	1.27839	0	PDGFRA	Neurons2	NG2	2
BDNF	0.0409582	0	CDK1	Neurons2	NG2	2
RSPO3	0.100035	0	LRP6	Neurons2	NG2	2
APOE	0.326998	1	LRP6	Neurons2	NG2	2
WNT3	0.0967204	0	LRP6	Neurons2	NG2	2
DKK2	0.132214	0	LRP6	Neurons2	NG2	2
TYK2	0.0583394	0	IFNAR2	Neurons2	NG2	2
PTPN11	0.173556	0	GHR	Neurons2	NG2	2
TYK2	0.0430902	0	GHR	Neurons2	NG2	2
PTPN11	0.239618	0	GNAI1	Neurons2	NG2	2
CXCL12	0.140383	0	GNAI1	Neurons2	NG2	2
SHH	0.109785	0	PTCH1	Neurons2	NG2	2
SHH	0.0383548	0	HHIP	Neurons2	NG2	2
EFNB3	0.27125	0	EPHB3	Neurons2	NG2	2
OXT	0.0698586	0	SLC12A5	Neurons2	NG2	2
ALCAM	0.338646	0	CHL1	Neurons2	NG2	2
CXCL12	0.353367	0	ROCK1	Neurons2	NG2	2
PTN	0.473564	0	CDH10	Neurons2	NG2	2
AVP	1.05984	0	PTH1R	Neurons2	NG2	2
VIP	0.419665	0	PTH1R	Neurons2	NG2	2
APOE	0.301508	1	LRP8	Neurons2	NG2	2
SPON1	0.320973	0	LRP8	Neurons2	NG2	2
FGF14	0.18014	0	SCN1A	Neurons2	NG2	2
BDNF	0.0729503	0	NTRK2	Neurons2	Endothelial	2
BDNF	0.0548009	0.298	GRIA1	Neurons2	Endothelial	2
PTPN11	0.341689	0	PDGFRB	Neurons2	Endothelial	2
PDGFA	0.271827	0	PDGFRB	Neurons2	Endothelial	2
FGF14	0.27378	0	PDGFRB	Neurons2	Endothelial	2
NRP1	0.254837	0	PDGFRB	Neurons2	Endothelial	2
PTN	0.45308	0	PTPRZ1	Neurons2	Endothelial	2
NRP1	0.0797439	0.012	PLXNA1	Neurons2	Endothelial	2
VIP	0.402501	0	PTGS2	Neurons2	Endothelial	2
EFNB3	0.245563	0	PAK1	Neurons2	Endothelial	2
FGF14	0.0989964	0	FGFR3	Neurons2	Endothelial	2
PDGFA	0.0921623	1	PDGFRA	Neurons2	Endothelial	2
FGF14	0.0941151	1	PDGFRA	Neurons2	Endothelial	2
NRP1	0.0751717	1	PDGFRA	Neurons2	Endothelial	2
CCK	0.324516	0	ODC1	Neurons2	Endothelial	2
PDGFA	0.104441	0.886	VEGFA	Neurons2	Endothelial	2
VIP	0.393617	0	VEGFA	Neurons2	Endothelial	2
VIP	0.378765	0	F3	Neurons2	Endothelial	2
CXCL12	0.076402	0	CX3CR1	Neurons2	Endothelial	2
SFRP2	0.114367	0	WNT5A	Neurons2	Endothelial	2
AVP	1.02045	0	ADRB2	Neurons2	Endothelial	2
VIP	0.380282	0	ADRB2	Neurons2	Endothelial	2
CXCL12	0.0872367	0	DPP4	Neurons2	Endothelial	2
VIP	0.405786	0	DPP4	Neurons2	Endothelial	2
CXCL12	0.299547	0	PLCB1	Neurons2	Endothelial	2
AGT	0.281084	0	PLCB1	Neurons2	Endothelial	2
AGT	0.184322	0.66	SGK1	Neurons2	Endothelial	2
ALCAM	0.813274	0	NRP1	Neurons2	Endothelial	2
TYK2	0.0534268	0	IL1R1	Neurons2	Endothelial	2
AGT	0.0484157	1	EDNRA	Neurons2	Endothelial	2
PTPN11	0.161235	0	SIRPA	Neurons2	Endothelial	2
PTPN11	0.16891	0	GNAI1	Neurons2	Endothelial	2
CXCL12	0.0696753	0.007	GNAI1	Neurons2	Endothelial	2
TYK2	0.0918449	0	PRKD2	Neurons2	Endothelial	2
NXPH1	0.056611	0.155	NRXN3	Neurons2	Endothelial	2
AGT	0.108594	0.919	HDAC2	Neurons2	Endothelial	2
FGF14	0.090494	0.013	SCN3A	Neurons2	Endothelial	2
PTPN11	0.180337	0	JAK2	Neurons2	Astrocytes	2
CXCL12	0.0811027	0	JAK2	Neurons2	Astrocytes	2
PTPN11	0.342521	0	PIK3R1	Neurons2	Astrocytes	2
TYK2	0.212056	0	PIK3R1	Neurons2	Astrocytes	2
HBEGF	0.339845	0	PIK3R1	Neurons2	Astrocytes	2
PDGFA	0.27266	0	PIK3R1	Neurons2	Astrocytes	2
BDNF	0.212841	0	PIK3R1	Neurons2	Astrocytes	2
CXCL12	0.243287	0	PIK3R1	Neurons2	Astrocytes	2
AGT	0.224824	0.073	PIK3R1	Neurons2	Astrocytes	2
FGF14	0.274612	0	PIK3R1	Neurons2	Astrocytes	2
TYK2	0.0546197	0	PTPN1	Neurons2	Astrocytes	2
PTPN11	0.253222	0	STAT3	Neurons2	Astrocytes	2
TYK2	0.122756	0	STAT3	Neurons2	Astrocytes	2
PDGFA	0.18336	0.001	STAT3	Neurons2	Astrocytes	2
BDNF	0.123542	0	STAT3	Neurons2	Astrocytes	2
CXCL12	0.153987	0	STAT3	Neurons2	Astrocytes	2
AGT	0.135524	0.621	STAT3	Neurons2	Astrocytes	2
PTPN11	0.213195	0	PIK3CA	Neurons2	Astrocytes	2
TYK2	0.0827293	0	PIK3CA	Neurons2	Astrocytes	2
HBEGF	0.210519	0	PIK3CA	Neurons2	Astrocytes	2
PDGFA	0.143333	0.257	PIK3CA	Neurons2	Astrocytes	2
BDNF	0.0835148	0	PIK3CA	Neurons2	Astrocytes	2
CXCL12	0.11396	0	PIK3CA	Neurons2	Astrocytes	2
AGT	0.0954972	0.996	PIK3CA	Neurons2	Astrocytes	2
FGF14	0.145286	0	PIK3CA	Neurons2	Astrocytes	2
CXCL12	0.0940534	0	ITGB1	Neurons2	Astrocytes	2
DUSP18	0.125931	0	ITGB1	Neurons2	Astrocytes	2
AGT	0.0695908	1	ABL1	Neurons2	Astrocytes	2
APOE	0.432564	1	APP	Neurons2	Astrocytes	2
SPON1	0.452028	0	APP	Neurons2	Astrocytes	2
PTPN11	0.336874	0	IGF1R	Neurons2	Astrocytes	2
PDGFA	0.267012	0.009	IGF1R	Neurons2	Astrocytes	2
FGF14	0.268965	0	IGF1R	Neurons2	Astrocytes	2
S100B	0.0727453	1	FAS	Neurons2	Astrocytes	2
DUSP18	0.216441	0	ITGA6	Neurons2	Astrocytes	2
EFNB3	0.257987	0	PAK1	Neurons2	Astrocytes	2
TYK2	0.0699456	0	EIF2AK2	Neurons2	Astrocytes	2
TYK2	0.0331607	0	PIK3CB	Neurons2	Astrocytes	2
HBEGF	0.16095	0.034	PIK3CB	Neurons2	Astrocytes	2
CXCL12	0.0643915	0	PIK3CB	Neurons2	Astrocytes	2
VIP	0.38063	0	AR	Neurons2	Astrocytes	2
SPARC	0.593367	0	MMP14	Neurons2	Astrocytes	2
CXCL12	0.0744651	0	CXCR4	Neurons2	Astrocytes	2
AGT	0.056002	1	CXCR4	Neurons2	Astrocytes	2
SFRP2	0.0973076	0	FZD3	Neurons2	Astrocytes	2
WNT3	0.0513538	0	FZD3	Neurons2	Astrocytes	2
WNT3	0.198461	0	FZD2	Neurons2	Astrocytes	2
SFRP2	0.244415	0	FZD2	Neurons2	Astrocytes	2
PTPN11	0.168369	0	KRAS	Neurons2	Astrocytes	2
EFNB3	0.242777	0	KRAS	Neurons2	Astrocytes	2
TYK2	0.0365537	0	IFNAR1	Neurons2	Astrocytes	2
CXCL12	0.265911	0	PLCB1	Neurons2	Astrocytes	2
AGT	0.247448	0	PLCB1	Neurons2	Astrocytes	2
ALCAM	0.349432	0	NRP1	Neurons2	Astrocytes	2
PTPN11	0.222512	0	MAP2K1	Neurons2	Astrocytes	2
SHH	0.0947404	0	MAP2K1	Neurons2	Astrocytes	2
EFNB3	0.296919	0	MAP2K1	Neurons2	Astrocytes	2
CXCL12	0.123277	0	MAP2K1	Neurons2	Astrocytes	2
PTPN11	0.182578	0	MAP3K4	Neurons2	Astrocytes	2
PTPN11	0.176319	0	GNAI1	Neurons2	Astrocytes	2
CXCL12	0.0770846	0.005	GNAI1	Neurons2	Astrocytes	2
TGFB2	0.0322781	0.695	TGFBR1	Neurons2	Astrocytes	2
SHH	0.0982631	0	GAS1	Neurons2	Astrocytes	2
CXCL12	0.0924023	0	ACKR3	Neurons2	Astrocytes	2
EFNB3	0.288163	0	SYNJ1	Neurons2	Astrocytes	2
CXCL12	0.249606	0	GNAQ	Neurons2	Astrocytes	2
CXCL12	0.236188	0.004	ROCK1	Neurons2	Astrocytes	2
NXPH1	0.120176	0	NRXN3	Neurons2	Astrocytes	2
AVP	1.02778	0	PTH1R	Neurons2	Astrocytes	2
VIP	0.387607	0	PTH1R	Neurons2	Astrocytes	2
VIP	0.38053	0	ADRB1	Neurons2	Astrocytes	2
VIP	0.460214	0	TLR3	Neurons2	Astrocytes	2
BDNF	0.0303454	0.041	NTRK2	Neurons2	Microglia	2
BDNF	0.0314545	0.744	GRIA1	Neurons2	Microglia	2
PTPN11	0.28931	0	PIK3CA	Neurons2	Microglia	2
TYK2	0.158844	0	PIK3CA	Neurons2	Microglia	2
HBEGF	0.286634	0	PIK3CA	Neurons2	Microglia	2
PDGFA	0.219448	0	PIK3CA	Neurons2	Microglia	2
BDNF	0.15963	0	PIK3CA	Neurons2	Microglia	2
CXCL12	0.190075	0	PIK3CA	Neurons2	Microglia	2
AGT	0.171612	0.101	PIK3CA	Neurons2	Microglia	2
FGF14	0.221401	0	PIK3CA	Neurons2	Microglia	2
PTPN11	0.168891	0	KDR	Neurons2	Microglia	2
PDGFA	0.0990292	0.897	KDR	Neurons2	Microglia	2
NRP1	0.0820386	0.017	KDR	Neurons2	Microglia	2
PTN	0.488785	0	PTPRZ1	Neurons2	Microglia	2
CXCL12	0.0814419	0	RAF1	Neurons2	Microglia	2
VIP	0.454675	0	PTGS2	Neurons2	Microglia	2
TYK2	0.0443307	0	PIK3CB	Neurons2	Microglia	2
HBEGF	0.17212	0.006	PIK3CB	Neurons2	Microglia	2
CXCL12	0.0755616	0	PIK3CB	Neurons2	Microglia	2
TYK2	0.134725	0	PIK3CD	Neurons2	Microglia	2
HBEGF	0.262514	0	PIK3CD	Neurons2	Microglia	2
CXCL12	0.165956	0	PIK3CD	Neurons2	Microglia	2
BDNF	0.0482563	0.003	CDK1	Neurons2	Microglia	2
PTPN11	0.202909	0	FLT1	Neurons2	Microglia	2
PDGFA	0.133047	0.41	FLT1	Neurons2	Microglia	2
PDGFA	0.0913781	0.984	VEGFA	Neurons2	Microglia	2
VIP	0.380554	0	VEGFA	Neurons2	Microglia	2
TYK2	0.358934	0	CCR5	Neurons2	Microglia	2
CXCL12	0.390165	0	CCR5	Neurons2	Microglia	2
TYK2	0.732427	0	TNF	Neurons2	Microglia	2
S100B	0.743362	0	TNF	Neurons2	Microglia	2
TGFB2	0.0718105	0.001	MAP3K7	Neurons2	Microglia	2
AGT	0.0816463	1	MAP3K7	Neurons2	Microglia	2
PTPN11	0.302814	0	KRAS	Neurons2	Microglia	2
EFNB3	0.377221	0	KRAS	Neurons2	Microglia	2
TYK2	0.0283745	0.923	PIK3R3	Neurons2	Microglia	2
HBEGF	0.156164	0.902	PIK3R3	Neurons2	Microglia	2
CXCL12	0.0596054	0.777	PIK3R3	Neurons2	Microglia	2
PTPN11	0.258071	0	MAP3K5	Neurons2	Microglia	2
S100B	0.138541	0.588	MAP3K5	Neurons2	Microglia	2
PDGFA	0.96845	0	IL1A	Neurons2	Microglia	2
BDNF	0.0312212	0	MTOR	Neurons2	Microglia	2
AGT	0.0432036	1	MTOR	Neurons2	Microglia	2
AGT	0.633579	0	SGK1	Neurons2	Microglia	2
AGT	0.0592936	1	SLC9A1	Neurons2	Microglia	2
BDNF	0.0935682	0	PLAU	Neurons2	Microglia	2
AVP	1.08273	0	PLAU	Neurons2	Microglia	2
BDNF	0.0313731	0	MAPK9	Neurons2	Microglia	2
PTPN11	0.160937	0	SGMS1	Neurons2	Microglia	2
TGFB2	0.072871	0	ACVR1	Neurons2	Microglia	2
PTN	0.398558	0	PTPRB	Neurons2	Microglia	2
NXPH1	0.0582097	0.234	NRXN3	Neurons2	Microglia	2
AVP	1.46571	0	GPR84	Neurons2	Microglia	2
VIP	0.825544	0	GPR84	Neurons2	Microglia	2
APOE	0.278548	1	SCARB1	Neurons2	Microglia	2
VIP	0.41155	0	TLR3	Neurons2	Microglia	2
RPH3A	0.17877	0.001	NRXN1	Neurons2	Microglia	2
NXPH1	0.057935	0.405	NRXN1	Neurons2	Microglia	2
EFNB3	0.282844	0	EPHA4	Neurons2	Oligodendrocytes	2
PTPN11	0.25694	0	IGF1R	Neurons2	Oligodendrocytes	2
PDGFA	0.187078	0.868	IGF1R	Neurons2	Oligodendrocytes	2
FGF14	0.189031	0	IGF1R	Neurons2	Oligodendrocytes	2
PTN	0.405433	0	SDC3	Neurons2	Oligodendrocytes	2
PTN	0.45419	0	PTPRZ1	Neurons2	Oligodendrocytes	2
EFNB3	0.459672	0	EPHB1	Neurons2	Oligodendrocytes	2
PDGFA	0.0869355	1	PDGFRA	Neurons2	Oligodendrocytes	2
FGF14	0.0888883	1	PDGFRA	Neurons2	Oligodendrocytes	2
NRP1	0.0699449	1	PDGFRA	Neurons2	Oligodendrocytes	2
PTPN11	0.168332	0	FLT1	Neurons2	Oligodendrocytes	2
PDGFA	0.0984705	0.991	FLT1	Neurons2	Oligodendrocytes	2
VIP	0.374861	0	F3	Neurons2	Oligodendrocytes	2
TYK2	0.0759652	0.182	PIK3R3	Neurons2	Oligodendrocytes	2
HBEGF	0.203754	0.307	PIK3R3	Neurons2	Oligodendrocytes	2
CXCL12	0.107196	0.003	PIK3R3	Neurons2	Oligodendrocytes	2
CXCL12	0.0799553	0.023	PLCB1	Neurons2	Oligodendrocytes	2
AGT	0.0614923	1	PLCB1	Neurons2	Oligodendrocytes	2
AGT	0.147227	1	SGK1	Neurons2	Oligodendrocytes	2
EFNB3	0.236993	0	RHBDL2	Neurons2	Oligodendrocytes	2
AGT	0.0364587	1	EDNRA	Neurons2	Oligodendrocytes	2
PTPN11	0.332814	0	MPZL1	Neurons2	Oligodendrocytes	2
PTPN11	0.337602	0	FYN	Neurons2	Oligodendrocytes	2
TYK2	0.207136	0	FYN	Neurons2	Oligodendrocytes	2
PTPN11	0.182639	0	MAP3K4	Neurons2	Oligodendrocytes	2
PTPN11	0.193117	0	SGMS1	Neurons2	Oligodendrocytes	2
TGFB2	0.0995733	0	PLAT	Neurons2	Oligodendrocytes	2
PTN	0.396048	0	PTPRB	Neurons2	Oligodendrocytes	2
NXPH1	0.0657988	0	NRXN3	Neurons2	Oligodendrocytes	2
VIP	0.411737	0	RAMP1	Neurons2	Oligodendrocytes	2
AVP	1.03191	0	ADCYAP1R1	Neurons2	Oligodendrocytes	2
VIP	0.391741	0	ADCYAP1R1	Neurons2	Oligodendrocytes	2
RPH3A	0.256338	0	NRXN1	Neurons2	Oligodendrocytes	2
NXPH1	0.135503	0	NRXN1	Neurons2	Oligodendrocytes	2
CXCL12	0.0630071	0	JAK2	Ependymal	NG2	6
TYK2	0.285007	0	PIK3R1	Ependymal	NG2	6
HBEGF	0.511976	0	PIK3R1	Ependymal	NG2	6
FGF7	0.369491	0	PIK3R1	Ependymal	NG2	6
CXCL12	0.28539	0	PIK3R1	Ependymal	NG2	6
AGT	0.331038	0	PIK3R1	Ependymal	NG2	6
VEGFA	0.285581	0	PIK3R1	Ependymal	NG2	6
EFNB3	0.060105	0.855	EPHA4	Ependymal	NG2	6
SEMA5A	0.0552046	0.003	PLXNA2	Ependymal	NG2	6
S100A4	0.133327	0	ERBB3	Ependymal	NG2	6
AGT	0.104777	0.227	PRKCE	Ependymal	NG2	6
EFNB3	0.0466452	1	EPHB1	Ependymal	NG2	6
FGF7	0.181509	0	FGFR3	Ependymal	NG2	6
FGF7	1.39127	0	PDGFRA	Ependymal	NG2	6
VEGFA	1.30736	0	PDGFRA	Ependymal	NG2	6
SEMA5A	0.0922306	0	PLXNA3	Ependymal	NG2	6
APOE	2.28415	0	LRP6	Ependymal	NG2	6
SFRP5	0.114466	0	FZD4	Ependymal	NG2	6
C4B	0.0329842	0	CD46	Ependymal	NG2	6
TYK2	0.0467143	0	IFNAR2	Ependymal	NG2	6
TYK2	0.0390375	0	GHR	Ependymal	NG2	6
CXCL12	0.117518	0	GNAI1	Ependymal	NG2	6
EFNB3	0.0561224	0.229	EPHB3	Ependymal	NG2	6
VEGFA	0.0551111	0.031	NRP2	Ependymal	NG2	6
SEMA3E	0.0886424	0	NRP2	Ependymal	NG2	6
OXT	0.0601237	0.001	SLC12A5	Ependymal	NG2	6
ALCAM	0.181713	0.132	CHL1	Ependymal	NG2	6
CXCL12	0.263825	0	ROCK1	Ependymal	NG2	6
PTN	0.135667	1	CDH10	Ependymal	NG2	6
AVP	0.0859012	1	PTH1R	Ependymal	NG2	6
VEGFA	0.0404975	0.001	AKT3	Ependymal	NG2	6
APOE	2.26719	0	LRP8	Ependymal	NG2	6
FGF7	0.234149	0	PDGFRB	Ependymal	Endothelial	6
VEGFA	0.150239	0	PDGFRB	Ependymal	Endothelial	6
PTN	0.0522296	1	PTPRZ1	Ependymal	Endothelial	6
SLIT2	0.0410041	0	PLXNA1	Ependymal	Endothelial	6
SEMA5A	0.0383686	0.109	PLXNA1	Ependymal	Endothelial	6
EFNB3	0.0322703	0.935	PAK1	Ependymal	Endothelial	6
FGF7	0.131207	0	FGFR3	Ependymal	Endothelial	6
VEGFA	0.0379454	0	BCL2	Ependymal	Endothelial	6
NPY	0.104753	0	ODC1	Ependymal	Endothelial	6
FGF7	0.112921	0	VEGFA	Ependymal	Endothelial	6
CXCL12	0.0280858	0.373	CX3CR1	Ependymal	Endothelial	6
CXCL12	0.0391808	0.001	CCR9	Ependymal	Endothelial	6
SFRP5	0.172973	0	WNT5A	Ependymal	Endothelial	6
AVP	0.0675793	1	ADRB2	Ependymal	Endothelial	6
NPY	0.108041	0	ADRB2	Ependymal	Endothelial	6
VEGFA	0.0933282	0	CSF1	Ependymal	Endothelial	6
VEGFA	0.163926	0	VCAM1	Ependymal	Endothelial	6
CXCL12	0.0238243	0.149	GRM7	Ependymal	Endothelial	6
AGT	0.0694722	0.886	GRM7	Ependymal	Endothelial	6
MT-RNR2	1.61119	0	GRM7	Ependymal	Endothelial	6
NPY	0.102658	0	GRM7	Ependymal	Endothelial	6
CXCL12	0.0338873	0.026	DPP4	Ependymal	Endothelial	6
NPY	0.112721	0	DPP4	Ependymal	Endothelial	6
PAM	0.131366	0	DPP4	Ependymal	Endothelial	6
CXCL12	0.22606	0	PLCB1	Ependymal	Endothelial	6
AGT	0.271708	0	PLCB1	Ependymal	Endothelial	6
AGT	0.197651	0.131	SGK1	Ependymal	Endothelial	6
FGF7	0.42756	0	NRP1	Ependymal	Endothelial	6
VEGFA	0.34365	0	NRP1	Ependymal	Endothelial	6
SEMA3E	0.377181	0	NRP1	Ependymal	Endothelial	6
ALCAM	0.462963	0	NRP1	Ependymal	Endothelial	6
AGT	0.0847641	0.615	SLC9A1	Ependymal	Endothelial	6
TFRC	0.0407675	0	SLC9A1	Ependymal	Endothelial	6
TYK2	0.0663658	0	IL1R1	Ependymal	Endothelial	6
AGT	0.0949467	0.425	EDNRA	Ependymal	Endothelial	6
VEGFA	0.0239608	0	SIRPA	Ependymal	Endothelial	6
CXCL12	0.025967	0.711	GNAI1	Ependymal	Endothelial	6
TYK2	0.102968	0	PRKD2	Ependymal	Endothelial	6
BCAN	0.0848553	0.152	NRCAM	Ependymal	Endothelial	6
AGT	0.162644	0.001	HDAC2	Ependymal	Endothelial	6
S100A4	0.421295	0	PGLYRP1	Ependymal	Endothelial	6
PAM	0.142569	0	FXYD1	Ependymal	Endothelial	6
CXCL12	0.0589583	0.002	JAK2	Ependymal	Astrocytes	6
TYK2	0.147977	0	PIK3R1	Ependymal	Astrocytes	6
HBEGF	0.374947	0	PIK3R1	Ependymal	Astrocytes	6
FGF7	0.232461	0	PIK3R1	Ependymal	Astrocytes	6
CXCL12	0.148361	0	PIK3R1	Ependymal	Astrocytes	6
AGT	0.194009	0.006	PIK3R1	Ependymal	Astrocytes	6
VEGFA	0.148551	0	PIK3R1	Ependymal	Astrocytes	6
TYK2	0.114873	0	PTPN1	Ependymal	Astrocytes	6
DLL1	0.141007	0	STAT3	Ependymal	Astrocytes	6
TYK2	0.129473	0	STAT3	Ependymal	Astrocytes	6
CXCL12	0.129857	0	STAT3	Ependymal	Astrocytes	6
AGT	0.175505	0.001	STAT3	Ependymal	Astrocytes	6
TYK2	0.0837221	0	PIK3CA	Ependymal	Astrocytes	6
HBEGF	0.310692	0	PIK3CA	Ependymal	Astrocytes	6
FGF7	0.168207	0	PIK3CA	Ependymal	Astrocytes	6
CXCL12	0.0841059	0.001	PIK3CA	Ependymal	Astrocytes	6
AGT	0.129754	0.112	PIK3CA	Ependymal	Astrocytes	6
VEGFA	0.0842964	0	PIK3CA	Ependymal	Astrocytes	6
CXCL12	0.155559	0	ITGB1	Ependymal	Astrocytes	6
VEGFA	0.155749	0	ITGB1	Ependymal	Astrocytes	6
AGT	0.0770696	0.758	ABL1	Ependymal	Astrocytes	6
SEMA5A	0.0348342	0.433	PLXNA2	Ependymal	Astrocytes	6
[truncated: 9,401 more rows]

## Sheet: interactions_enhanced_signal
source	score	pvalues	target	source cell type	target cell type	CT
CXCL12	0.206816	0	JAK2	Ependymal	NG2	2
TYK2	0.474987	0	PIK3R1	Ependymal	NG2	2
HBEGF	0.956566	0	PIK3R1	Ependymal	NG2	2
FGF7	0.596434	0	PIK3R1	Ependymal	NG2	2
CXCL12	0.490628	0	PIK3R1	Ependymal	NG2	2
AGT	0.620768	0	PIK3R1	Ependymal	NG2	2
VEGFA	0.484108	0	PIK3R1	Ependymal	NG2	2
GDF15	0.114284	0	ERBB3	Ependymal	NG2	2
S100A4	0.171331	0	ERBB3	Ependymal	NG2	2
AGT	0.223533	0	PRKCE	Ependymal	NG2	2
FGF7	0.28966	0	FGFR3	Ependymal	NG2	2
CXCL10	0.0880017	0	MAP2K3	Ependymal	NG2	2
TYK2	0.101392	0	IFNAR2	Ependymal	NG2	2
VEGFA	0.0805282	0	VCAM1	Ependymal	NG2	2
KMT2E	0.19824	0.008	RARA	Ependymal	NG2	2
TYK2	0.0760038	0	GHR	Ependymal	NG2	2
CXCL12	0.206281	0	GNAI1	Ependymal	NG2	2
VEGFA	0.107498	0	NRP2	Ependymal	NG2	2
SEMA3E	0.136432	0	NRP2	Ependymal	NG2	2
OXT	0.151794	0	SLC12A5	Ependymal	NG2	2
ALCAM	0.498593	0	CHL1	Ependymal	NG2	2
CXCL12	0.557182	0	ROCK1	Ependymal	NG2	2
PTN	0.36796	0	CDH10	Ependymal	NG2	2
ADM	0.131545	0	PTH1R	Ependymal	NG2	2
AVP	0.127309	1	PTH1R	Ependymal	NG2	2
VIP	0.130688	0.104	PTH1R	Ependymal	NG2	2
VEGFA	0.1248	0	AKT3	Ependymal	NG2	2
SLIT2	0.0546019	0	ROBO2	Ependymal	NG2	2
PAM	0.211665	0	FXYD1	Ependymal	NG2	2
FGF7	0.489728	0	PDGFRB	Ependymal	Endothelial	2
VEGFA	0.377402	0	PDGFRB	Ependymal	Endothelial	2
PTN	0.352983	0	PTPRZ1	Ependymal	Endothelial	2
SLIT2	0.0557089	0	PLXNA1	Ependymal	Endothelial	2
VIP	0.0963496	0.488	PTGS2	Ependymal	Endothelial	2
FGF7	0.19101	0	FGFR3	Ependymal	Endothelial	2
FGF7	0.177465	0	PDGFRA	Ependymal	Endothelial	2
VEGFA	0.0651386	0	PDGFRA	Ependymal	Endothelial	2
VEGFA	0.0753736	0	BCL2	Ependymal	Endothelial	2
NPY	0.294586	0	ODC1	Ependymal	Endothelial	2
FGF7	0.200157	0	VEGFA	Ependymal	Endothelial	2
VIP	0.0800049	0.792	VEGFA	Ependymal	Endothelial	2
CXCL10	0.0865888	0	CX3CR1	Ependymal	Endothelial	2
CXCL12	0.101847	0	CX3CR1	Ependymal	Endothelial	2
ADM	0.0567742	0	ADRB2	Ependymal	Endothelial	2
AVP	0.0525382	1	ADRB2	Ependymal	Endothelial	2
VIP	0.0559169	0.961	ADRB2	Ependymal	Endothelial	2
NPY	0.275109	0	ADRB2	Ependymal	Endothelial	2
VEGFA	0.164178	0	CSF1	Ependymal	Endothelial	2
VEGFA	0.239617	0	VCAM1	Ependymal	Endothelial	2
CXCL10	0.0970232	0	DPP4	Ependymal	Endothelial	2
CXCL12	0.112281	0	DPP4	Ependymal	Endothelial	2
VIP	0.0979355	0.394	DPP4	Ependymal	Endothelial	2
NPY	0.317127	0	DPP4	Ependymal	Endothelial	2
PAM	0.241328	0	DPP4	Ependymal	Endothelial	2
CXCL12	0.537183	0	PLCB1	Ependymal	Endothelial	2
AGT	0.667324	0	PLCB1	Ependymal	Endothelial	2
FGF7	1.1602	0	NRP1	Ependymal	Endothelial	2
VEGFA	1.04787	0	NRP1	Ependymal	Endothelial	2
SEMA3E	1.0768	0	NRP1	Ependymal	Endothelial	2
CNTN2	1.04348	0	NRP1	Ependymal	Endothelial	2
ALCAM	1.44827	0	NRP1	Ependymal	Endothelial	2
AGT	0.209147	0	EDNRA	Ependymal	Endothelial	2
VEGFA	0.0621992	0	SIRPA	Ependymal	Endothelial	2
CXCL12	0.0910783	0.027	GNAI1	Ependymal	Endothelial	2
AGT	0.320099	0	HDAC2	Ependymal	Endothelial	2
QRFP	0.251149	0	P2RY14	Ependymal	Endothelial	2
PAM	0.351598	0	FXYD1	Ependymal	Endothelial	2
CXCL12	0.0438764	0.543	JAK2	Ependymal	Astrocytes	2
TYK2	0.0284815	0.982	PIK3R1	Ependymal	Astrocytes	2
HBEGF	0.51006	0	PIK3R1	Ependymal	Astrocytes	2
FGF7	0.149928	0.04	PIK3R1	Ependymal	Astrocytes	2
CXCL12	0.0441219	0.958	PIK3R1	Ependymal	Astrocytes	2
AGT	0.174263	0.092	PIK3R1	Ependymal	Astrocytes	2
VEGFA	0.0376019	0.954	PIK3R1	Ependymal	Astrocytes	2
TYK2	0.0368294	0.005	PTPN1	Ependymal	Astrocytes	2
TYK2	0.0298134	0.26	STAT3	Ependymal	Astrocytes	2
CXCL12	0.0454538	0.178	STAT3	Ependymal	Astrocytes	2
AGT	0.175594	0	STAT3	Ependymal	Astrocytes	2
CXCL12	0.0420053	0.052	ITGB1	Ependymal	Astrocytes	2
VEGFA	0.0354853	0.009	ITGB1	Ependymal	Astrocytes	2
AGT	0.20259	0	ABL1	Ependymal	Astrocytes	2
SLIT2	0.0340244	0	APP	Ependymal	Astrocytes	2
FGF7	0.152491	0.153	IGF1R	Ependymal	Astrocytes	2
VEGFA	0.040165	0.968	IGF1R	Ependymal	Astrocytes	2
TYK2	0.130081	0	EIF2AK2	Ependymal	Astrocytes	2
TYK2	0.046903	0	PIK3CB	Ependymal	Astrocytes	2
HBEGF	0.528482	0	PIK3CB	Ependymal	Astrocytes	2
CXCL12	0.0625434	0.003	PIK3CB	Ependymal	Astrocytes	2
COL6A5	0.341655	0	ITGB1	Ependymal	Astrocytes	2
CXCL12	0.48056	0	PLCB1	Ependymal	Astrocytes	2
AGT	0.6107	0	PLCB1	Ependymal	Astrocytes	2
CXCL12	0.0427281	0.021	MAP2K1	Ependymal	Astrocytes	2
CXCL12	0.0634512	0	ACKR3	Ependymal	Astrocytes	2
ADM	0.0499627	0	ACKR3	Ependymal	Astrocytes	2
CXCL12	0.15523	0	GNAQ	Ependymal	Astrocytes	2
CXCL12	0.0449073	1	ROCK1	Ependymal	Astrocytes	2
VIP	0.0286534	1	ADRB1	Ependymal	Astrocytes	2
NPY	0.247845	0	ADRB1	Ependymal	Astrocytes	2
VIP	0.190215	0	TLR3	Ependymal	Astrocytes	2
TYK2	0.283909	0	PIK3CA	Ependymal	Microglia	2
HBEGF	0.765488	0	PIK3CA	Ependymal	Microglia	2
FGF7	0.405356	0	PIK3CA	Ependymal	Microglia	2
CXCL12	0.299549	0	PIK3CA	Ependymal	Microglia	2
AGT	0.42969	0	PIK3CA	Ependymal	Microglia	2
VEGFA	0.293029	0	PIK3CA	Ependymal	Microglia	2
VEGFA	0.0602778	0	KDR	Ependymal	Microglia	2
PTN	0.423163	0	PTPRZ1	Ependymal	Microglia	2
CXCL12	0.0917062	0	RAF1	Ependymal	Microglia	2
VIP	0.175819	0.002	PTGS2	Ependymal	Microglia	2
TYK2	0.0690219	0.001	PIK3CB	Ependymal	Microglia	2
HBEGF	0.550601	0	PIK3CB	Ependymal	Microglia	2
CXCL12	0.0846623	0	PIK3CB	Ependymal	Microglia	2
TYK2	0.219532	0	PIK3CD	Ependymal	Microglia	2
HBEGF	0.701111	0	PIK3CD	Ependymal	Microglia	2
CXCL12	0.235173	0	PIK3CD	Ependymal	Microglia	2
VEGFA	0.133094	0	FLT1	Ependymal	Microglia	2
FGF7	0.169296	0	VEGFA	Ependymal	Microglia	2
VIP	0.0491441	0.981	VEGFA	Ependymal	Microglia	2
TYK2	1.15033	0	TNF	Ependymal	Microglia	2
AGT	0.273808	0	MAP3K7	Ependymal	Microglia	2
FRS3	0.302305	0	KRAS	Ependymal	Microglia	2
TYK2	0.0495526	0.707	PIK3R3	Ependymal	Microglia	2
HBEGF	0.531131	0	PIK3R3	Ependymal	Microglia	2
CXCL12	0.065193	0.69	PIK3R3	Ependymal	Microglia	2
CXCL10	0.0951397	0.001	MAP2K3	Ependymal	Microglia	2
VEGFA	0.209101	0	CSF1	Ependymal	Microglia	2
SLIT2	0.109715	0.003	CXCL12	Ependymal	Microglia	2
AGT	0.199227	0	MTOR	Ependymal	Microglia	2
AGT	1.11984	0	SGK1	Ependymal	Microglia	2
AGT	0.220231	0	SLC9A1	Ependymal	Microglia	2
TFRC	0.0781285	0	SLC9A1	Ependymal	Microglia	2
FGF7	0.286375	0	PLAU	Ependymal	Microglia	2
AVP	0.162845	1	PLAU	Ependymal	Microglia	2
VEGFA	0.141613	0	ITGA9	Ependymal	Microglia	2
PTN	0.251648	0	PTPRB	Ependymal	Microglia	2
ADM	0.948891	0	GPR84	Ependymal	Microglia	2
AVP	0.944655	0	GPR84	Ependymal	Microglia	2
VIP	0.948034	0	GPR84	Ependymal	Microglia	2
VIP	0.113853	0.262	TLR3	Ependymal	Microglia	2
CLEC1B	0.202668	0	PDPN	Ependymal	Microglia	2
PTN	0.277127	0	SDC3	Ependymal	Oligodendrocytes	2
CXCL12	0.123447	0.189	PLCB1	Ependymal	Oligodendrocytes	2
AGT	0.253588	0	PLCB1	Ependymal	Oligodendrocytes	2
PTN	0.238304	0.001	PTPRB	Ependymal	Oligodendrocytes	2
CNTN2	0.115173	0	NRCAM	Ependymal	Oligodendrocytes	2
BCAN	0.280994	0	NRCAM	Ependymal	Oligodendrocytes	2
FGF7	0.611755	0	IGF1R	Ependymal	Neurons2	2
VEGFA	0.499429	0	IGF1R	Ependymal	Neurons2	2
PTN	0.337777	0	PTPRZ1	Ependymal	Neurons2	2
VIP	0.243502	0	AR	Ependymal	Neurons2	2
CXCL10	0.0609711	0	CX3CR1	Ependymal	Neurons2	2
CXCL12	0.0762291	0.001	CX3CR1	Ependymal	Neurons2	2
TYK2	0.358047	0	PIK3R3	Ependymal	Neurons2	2
HBEGF	0.839625	0	PIK3R3	Ependymal	Neurons2	2
CXCL12	0.373687	0	PIK3R3	Ependymal	Neurons2	2
ZFP91	0.518729	0	MAP3K14	Ependymal	Neurons2	2
SLIT2	0.0932271	0	CXCL12	Ependymal	Neurons2	2
FGF7	0.27616	0	NRP1	Ependymal	Neurons2	2
VEGFA	0.163833	0.009	NRP1	Ependymal	Neurons2	2
SEMA3E	0.192767	0	NRP1	Ependymal	Neurons2	2
CNTN2	0.15944	0.004	NRP1	Ependymal	Neurons2	2
ALCAM	0.56423	0	NRP1	Ependymal	Neurons2	2
VEGFA	0.0736961	0	TGFBR1	Ependymal	Neurons2	2
TYK2	0.0475274	0	PRKD2	Ependymal	Neurons2	2
VEGFA	0.0609044	0.005	NRP2	Ependymal	Neurons2	2
SEMA3E	0.089838	0	NRP2	Ependymal	Neurons2	2
CXCL12	0.392274	0	ROCK1	Ependymal	Neurons2	2
ADM	0.198363	0	CALCR	Ependymal	Neurons2	2
NPY	0.297351	0	NPY6R	Ependymal	Neurons2	2
CNTN2	0.224946	0	CNTNAP2	Ependymal	Neurons2	2
DUSP18	0.150655	0	MAPK8	NG2	Ependymal	2
GHR	0.0760038	0	TYK2	NG2	Ependymal	2
IFNAR2	0.101392	0	TYK2	NG2	Ependymal	2
DLL1	0.223219	0	STAT3	NG2	Ependymal	2
PDGFA	0.226642	0	STAT3	NG2	Ependymal	2
FGFR3	0.226503	0	STAT3	NG2	Ependymal	2
AGT	0.168816	0	STAT3	NG2	Ependymal	2
GHR	0.142887	0	PIK3CA	NG2	Ependymal	2
HBEGF	0.424026	0	PIK3CA	NG2	Ependymal	2
PDGFA	0.235236	0	PIK3CA	NG2	Ependymal	2
FGFR3	0.235097	0	PIK3CA	NG2	Ependymal	2
AGT	0.177411	0	PIK3CA	NG2	Ependymal	2
DUSP18	0.139382	0	ITGA6	NG2	Ependymal	2
PDGFA	0.177473	0	VEGFA	NG2	Ependymal	2
CCL25	0.169093	0	ADRA2A	NG2	Ependymal	2
AGT	0.207447	0	ADRA2A	NG2	Ependymal	2
MT-RNR2	2.09891	0	ADRA2A	NG2	Ependymal	2
C4B	0.17161	0	C3	NG2	Ependymal	2
TGFB2	0.164227	0	TGFBR2	NG2	Ependymal	2
GRP	0.0806802	0.354	HSPA1A	NG2	Ependymal	2
PDGFA	0.485892	0	PDGFRB	NG2	Endothelial	2
SEMA6D	0.14413	0	PLXNA1	NG2	Endothelial	2
PDGFA	0.173629	0	PDGFRA	NG2	Endothelial	2
PCNA	0.318269	0	DNMT1	NG2	Endothelial	2
PDGFA	0.196321	0	VEGFA	NG2	Endothelial	2
CCL25	0.107638	0	CX3CR1	NG2	Endothelial	2
CXCL14	0.225545	0	CX3CR1	NG2	Endothelial	2
AVP	0.142237	1	ADRB2	NG2	Endothelial	2
PAM	0.249575	0	DPP4	NG2	Endothelial	2
AGT	0.581328	0	PLCB1	NG2	Endothelial	2
AGT	0.123151	0	EDNRA	NG2	Endothelial	2
AGT	0.234103	0	HDAC2	NG2	Endothelial	2
GRP	0.247544	0	HSPA1A	NG2	Endothelial	2
PAM	0.359845	0	FXYD1	NG2	Endothelial	2
GHR	0.0534979	0.174	JAK2	NG2	Astrocytes	2
IFNAR2	0.0788865	0.04	JAK2	NG2	Astrocytes	2
GHR	0.0537434	0.848	PIK3R1	NG2	Astrocytes	2
HBEGF	0.334882	0.076	PIK3R1	NG2	Astrocytes	2
PDGFA	0.146092	0.061	PIK3R1	NG2	Astrocytes	2
FGFR3	0.145953	0.117	PIK3R1	NG2	Astrocytes	2
AGT	0.0882666	0.889	PIK3R1	NG2	Astrocytes	2
DLL1	0.144001	0	STAT3	NG2	Astrocytes	2
PDGFA	0.147424	0	STAT3	NG2	Astrocytes	2
FGFR3	0.147285	0	STAT3	NG2	Astrocytes	2
AGT	0.0895985	0.086	STAT3	NG2	Astrocytes	2
VCAM1	0.0470307	0.025	ITGB1	NG2	Astrocytes	2
SEMA7A	0.0631748	0	ITGB1	NG2	Astrocytes	2
DUSP18	0.102728	0.002	ITGB1	NG2	Astrocytes	2
AGT	0.116594	0	ABL1	NG2	Astrocytes	2
PDGFA	0.148656	0.204	IGF1R	NG2	Astrocytes	2
DUSP18	0.285126	0	ITGA6	NG2	Astrocytes	2
HBEGF	0.353304	0	PIK3CB	NG2	Astrocytes	2
FGFR3	0.164374	0	PIK3CB	NG2	Astrocytes	2
SPARC	1.87164	0	MMP14	NG2	Astrocytes	2
COL26A1	0.0374674	0.001	ITGB1	NG2	Astrocytes	2
AGT	0.524704	0	PLCB1	NG2	Astrocytes	2
VCAM1	0.0735339	0	EZR	NG2	Astrocytes	2
NECTIN4	0.0727902	0	PARD3	NG2	Astrocytes	2
FGFR3	0.146674	0	LRRTM2	NG2	Astrocytes	2
GHR	0.309171	0	PIK3CA	NG2	Microglia	2
HBEGF	0.590309	0	PIK3CA	NG2	Microglia	2
PDGFA	0.40152	0	PIK3CA	NG2	Microglia	2
FGFR3	0.40138	0	PIK3CA	NG2	Microglia	2
AGT	0.343694	0	PIK3CA	NG2	Microglia	2
PDGFA	0.168768	0	KDR	NG2	Microglia	2
SEMA6D	0.147793	0	KDR	NG2	Microglia	2
ANGPTL1	0.168653	0	TEK	NG2	Microglia	2
HBEGF	0.375422	0	PIK3CB	NG2	Microglia	2
FGFR3	0.186493	0	PIK3CB	NG2	Microglia	2
HBEGF	0.525933	0	PIK3CD	NG2	Microglia	2
FGFR3	0.337004	0	PIK3CD	NG2	Microglia	2
PDGFA	0.241584	0	FLT1	NG2	Microglia	2
PDGFA	0.165461	0	VEGFA	NG2	Microglia	2
TGFB2	0.145917	0	MAP3K7	NG2	Microglia	2
AGT	0.187812	0	MAP3K7	NG2	Microglia	2
FRS3	0.283893	0	KRAS	NG2	Microglia	2
HBEGF	0.355953	0.046	PIK3R3	NG2	Microglia	2
PDGFA	1.60587	0	IL1A	NG2	Microglia	2
AGT	0.113231	0.001	MTOR	NG2	Microglia	2
AGT	1.03384	0	SGK1	NG2	Microglia	2
AGT	0.134235	0	SLC9A1	NG2	Microglia	2
FGFR3	0.2824	0	PLAU	NG2	Microglia	2
AVP	0.252544	0.754	PLAU	NG2	Microglia	2
VCAM1	0.153158	0	ITGA9	NG2	Microglia	2
TGFB2	0.146973	0	ACVR1	NG2	Microglia	2
AVP	1.03435	0	GPR84	NG2	Microglia	2
GRP	0.253815	0.001	HSPA1A	NG2	Microglia	2
VCAM1	0.132947	0	CYBB	NG2	Microglia	2
AGT	0.167592	0.107	PLCB1	NG2	Oligodendrocytes	2
TGFB2	0.226746	0	PLAT	NG2	Oligodendrocytes	2
FGFR3	0.214178	0	LRRTM2	NG2	Oligodendrocytes	2
GRP	0.136245	0	HSPA1A	NG2	Oligodendrocytes	2
GHR	0.0839817	0	TYK2	NG2	Neurons2	2
IFNAR2	0.10937	0	TYK2	NG2	Neurons2	2
PDGFA	0.607919	0	IGF1R	NG2	Neurons2	2
DUSP18	0.295781	0	ITGB8	NG2	Neurons2	2
CCL25	0.0820207	0	CX3CR1	NG2	Neurons2	2
CXCL14	0.199927	0	CX3CR1	NG2	Neurons2	2
HBEGF	0.664447	0	PIK3R3	NG2	Neurons2	2
TGFB2	0.0824662	0.194	TGFBR1	NG2	Neurons2	2
HHIP	0.0782165	0	SHH	NG2	Neurons2	2
EDN1	0.41679	0	MAPK8	Endothelial	Ependymal	2
FGF2	0.10968	0	STAT3	Endothelial	Ependymal	2
FGFR3	0.127853	0	STAT3	Endothelial	Ependymal	2
AGT	0.138888	0.003	STAT3	Endothelial	Ependymal	2
VEGFA	0.0743175	0	CSK	Endothelial	Ependymal	2
HBEGF	0.810202	0	PIK3CA	Endothelial	Ependymal	2
FGF2	0.118274	0	PIK3CA	Endothelial	Ependymal	2
EFNB2	0.196826	0	PIK3CA	Endothelial	Ependymal	2
FGFR3	0.136447	0	PIK3CA	Endothelial	Ependymal	2
AGT	0.147482	0.004	PIK3CA	Endothelial	Ependymal	2
VEGFA	0.145594	0	PIK3CA	Endothelial	Ependymal	2
VEGFC	0.322733	0	PIK3CA	Endothelial	Ependymal	2
NTN1	0.203599	0	PIK3CA	Endothelial	Ependymal	2
LAMB1	0.251375	0	PIK3CA	Endothelial	Ependymal	2
VTN	1.00536	0	ITGA6	Endothelial	Ependymal	2
SPP1	0.0742165	0	ITGA6	Endothelial	Ependymal	2
LAMB1	0.196768	0	ITGA6	Endothelial	Ependymal	2
CSF1	0.191166	0	PAK1	Endothelial	Ependymal	2
EFNB2	0.166051	0	PAK1	Endothelial	Ependymal	2
CSF1	0.164178	0	VEGFA	Endothelial	Ependymal	2
BMP4	0.0645739	0	VEGFA	Endothelial	Ependymal	2
VTN	1.00221	0	VEGFA	Endothelial	Ependymal	2
DCN	0.0876372	0	VEGFA	Endothelial	Ependymal	2
WNT5A	0.399761	0.613	RORA	Endothelial	Ependymal	2
DPP4	0.112281	0	CXCL12	Endothelial	Ependymal	2
VTN	3.79913	0	HSP90AA1	Endothelial	Ependymal	2
APLN	0.127212	0	ADRA2A	Endothelial	Ependymal	2
AGT	0.177518	0	ADRA2A	Endothelial	Ependymal	2
CXCL1	0.169238	0	ADRA2A	Endothelial	Ependymal	2
PF4	0.186686	0	ADRA2A	Endothelial	Ependymal	2
TGFB2	0.678446	0	TGFBR2	Endothelial	Ependymal	2
EDN1	0.628683	0	EDNRB	Endothelial	Ependymal	2
VTN	1.22911	0	ROCK1	Endothelial	Ependymal	2
EDN1	0.426403	0	ECE1	Endothelial	Ependymal	2
EDN1	0.395271	0	ADCY9	Endothelial	Ependymal	2
VEGFA	0.132255	0	AKT3	Endothelial	Ependymal	2
EDN1	0.533673	0	JAK2	Endothelial	NG2	2
HBEGF	1.16756	0	PIK3R1	Endothelial	NG2	2
FGF2	0.475636	0	PIK3R1	Endothelial	NG2	2
EFNB2	0.554188	0	PIK3R1	Endothelial	NG2	2
FGFR3	0.493809	0	PIK3R1	Endothelial	NG2	2
AGT	0.504844	0	PIK3R1	Endothelial	NG2	2
CX3CL1	0.7055	0	PIK3R1	Endothelial	NG2	2
VEGFA	0.502956	0	PIK3R1	Endothelial	NG2	2
VEGFC	0.680095	0	PIK3R1	Endothelial	NG2	2
NTN1	0.560961	0	PIK3R1	Endothelial	NG2	2
LAMB1	0.608737	0	PIK3R1	Endothelial	NG2	2
EFNB2	0.194635	0	EPHA4	Endothelial	NG2	2
FGFR3	0.134256	0	EPHA4	Endothelial	NG2	2
AGT	0.107608	0.03	PRKCE	Endothelial	NG2	2
VEGFC	0.28286	0	PRKCE	Endothelial	NG2	2
EFNB2	0.179268	0.996	EPHB1	Endothelial	NG2	2
FGF2	0.168862	0	FGFR3	Endothelial	NG2	2
WNT5A	0.265217	0	LRP6	Endothelial	NG2	2
BMP4	0.185769	0	LRP6	Endothelial	NG2	2
DKK2	0.268093	0	LRP6	Endothelial	NG2	2
PF4	0.126644	0	MAP2K3	Endothelial	NG2	2
WNT5A	0.305365	0.996	RORA	Endothelial	NG2	2
SPP1	0.155641	0	MAP3K1	Endothelial	NG2	2
VEGFA	0.0993761	0	VCAM1	Endothelial	NG2	2
VTN	1.01375	0	VCAM1	Endothelial	NG2	2
ICAM1	0.203489	0	VCAM1	Endothelial	NG2	2
VTN	1.9432	0	HSP90AA1	Endothelial	NG2	2
BMP4	0.102311	0	ACACA	Endothelial	NG2	2
PF4	0.229665	0	GNAI1	Endothelial	NG2	2
BMP4	0.140979	0	BMPR1A	Endothelial	NG2	2
EFNB2	0.199393	0	EPHB3	Endothelial	NG2	2
EFNB2	0.566402	0	GRM5	Endothelial	NG2	2
VEGFA	0.126346	0	NRP2	Endothelial	NG2	2
VEGFC	0.303486	0	NRP2	Endothelial	NG2	2
SEMA3G	0.266339	0	NRP2	Endothelial	NG2	2
OXT	0.137795	0	SLC12A5	Endothelial	NG2	2
FGFR3	0.137701	0	DYRK1A	Endothelial	NG2	2
VTN	1.48389	0	ROCK1	Endothelial	NG2	2
AVP	0.231138	0.851	PTH1R	Endothelial	NG2	2
VEGFA	0.143647	0	AKT3	Endothelial	NG2	2
VTN	1.16446	0	PI4KA	Endothelial	NG2	2
SEMA3G	0.266474	0	PLXNA2	Endothelial	NG2	2
SEMA3G	0.271326	0	PLXNA3	Endothelial	NG2	2
SEMA3G	0.254405	0	PLXNA4	Endothelial	NG2	2
NTN1	0.223729	0	UNC5C	Endothelial	NG2	2
EDN1	0.370734	0	JAK2	Endothelial	Astrocytes	2
HBEGF	0.721058	0	PIK3R1	Endothelial	Astrocytes	2
FGF2	0.0291301	0.961	PIK3R1	Endothelial	Astrocytes	2
EFNB2	0.107682	0.222	PIK3R1	Endothelial	Astrocytes	2
FGFR3	0.0473031	0.982	PIK3R1	Endothelial	Astrocytes	2
AGT	0.0583378	0.989	PIK3R1	Endothelial	Astrocytes	2
CX3CL1	0.258994	0	PIK3R1	Endothelial	Astrocytes	2
VEGFA	0.0564499	0.825	PIK3R1	Endothelial	Astrocytes	2
VEGFC	0.233589	0	PIK3R1	Endothelial	Astrocytes	2
NTN1	0.114455	0.161	PIK3R1	Endothelial	Astrocytes	2
LAMB1	0.162231	0.012	PIK3R1	Endothelial	Astrocytes	2
FGF2	0.030462	0.082	STAT3	Endothelial	Astrocytes	2
FGFR3	0.048635	0.442	STAT3	Endothelial	Astrocytes	2
AGT	0.0596696	0.611	STAT3	Endothelial	Astrocytes	2
VEGFA	0.0543332	0	ITGB1	Endothelial	Astrocytes	2
VEGFC	0.231473	0	ITGB1	Endothelial	Astrocytes	2
VTN	0.96871	0	ITGB1	Endothelial	Astrocytes	2
VCAM1	0.20612	0	ITGB1	Endothelial	Astrocytes	2
SPP1	0.0375624	0.001	ITGB1	Endothelial	Astrocytes	2
LAMB1	0.160114	0	ITGB1	Endothelial	Astrocytes	2
JAM3	0.0903613	0	ITGB1	Endothelial	Astrocytes	2
AGT	0.0866655	0.09	ABL1	Endothelial	Astrocytes	2
IGF2	0.357696	0	IGF1R	Endothelial	Astrocytes	2
FGF2	0.0316931	0.967	IGF1R	Endothelial	Astrocytes	2
VEGFA	0.0590129	0.897	IGF1R	Endothelial	Astrocytes	2
VEGFC	0.236152	0.002	IGF1R	Endothelial	Astrocytes	2
DCN	0.0588194	0.872	IGF1R	Endothelial	Astrocytes	2
VTN	1.15111	0	ITGA6	Endothelial	Astrocytes	2
SPP1	0.21996	0	ITGA6	Endothelial	Astrocytes	2
LAMB1	0.342512	0	ITGA6	Endothelial	Astrocytes	2
CSF1	0.133869	0	PAK1	Endothelial	Astrocytes	2
EFNB2	0.108754	0	PAK1	Endothelial	Astrocytes	2
HBEGF	0.739479	0	PIK3CB	Endothelial	Astrocytes	2
FGFR3	0.0657246	0.057	PIK3CB	Endothelial	Astrocytes	2
COL27A1	0.0792419	0	ITGB1	Endothelial	Astrocytes	2
WNT5A	0.3081	0	NLK	Endothelial	Astrocytes	2
VTN	1.00746	0.235	HSP90AA1	Endothelial	Astrocytes	2
CCL4	0.466283	0	PLCB1	Endothelial	Astrocytes	2
AGT	0.494776	0	PLCB1	Endothelial	Astrocytes	2
EDN1	0.807417	0	PLCB1	Endothelial	Astrocytes	2
ICAM1	0.18495	0	EZR	Endothelial	Astrocytes	2
VCAM1	0.232623	0	EZR	Endothelial	Astrocytes	2
BMP4	0.269026	0	ACACA	Endothelial	Astrocytes	2
CSF1	0.131403	0	MAP2K1	Endothelial	Astrocytes	2
EFNB2	0.106288	0	MAP2K1	Endothelial	Astrocytes	2
NTN1	0.113062	0	MAP2K1	Endothelial	Astrocytes	2
BMP4	0.0323611	0	ACVR2A	Endothelial	Astrocytes	2
NODAL	0.129293	0	ACVR2A	Endothelial	Astrocytes	2
EFNB2	0.106896	0.828	GRM5	Endothelial	Astrocytes	2
FGFR3	0.0480237	0.672	LRRTM2	Endothelial	Astrocytes	2
VTN	0.971612	0	ROCK1	Endothelial	Astrocytes	2
ICAM1	0.284564	0	PLCG2	Endothelial	Microglia	2
HBEGF	0.976485	0	PIK3CA	Endothelial	Microglia	2
FGF2	0.284557	0	PIK3CA	Endothelial	Microglia	2
EFNB2	0.363109	0	PIK3CA	Endothelial	Microglia	2
FGFR3	0.30273	0	PIK3CA	Endothelial	Microglia	2
AGT	0.313765	0	PIK3CA	Endothelial	Microglia	2
VEGFA	0.311877	0	PIK3CA	Endothelial	Microglia	2
VEGFC	0.489017	0	PIK3CA	Endothelial	Microglia	2
NTN1	0.369883	0	PIK3CA	Endothelial	Microglia	2
LAMB1	0.417658	0	PIK3CA	Endothelial	Microglia	2
VEGFA	0.0791257	0	KDR	Endothelial	Microglia	2
VEGFC	0.256265	0	KDR	Endothelial	Microglia	2
VTN	0.993503	0	KDR	Endothelial	Microglia	2
DCN	0.0789322	0	KDR	Endothelial	Microglia	2
NRP1	1.03917	0	KDR	Endothelial	Microglia	2
FGF2	0.0767144	0	RAF1	Endothelial	Microglia	2
SPP1	0.0872634	0	RAF1	Endothelial	Microglia	2
IGF2	0.501176	0	PTGS2	Endothelial	Microglia	2
FGF2	0.175173	0	PTGS2	Endothelial	Microglia	2
VEGFC	0.379632	0	PTGS2	Endothelial	Microglia	2
HBEGF	0.761598	0	PIK3CB	Endothelial	Microglia	2
FGFR3	0.0878434	0.006	PIK3CB	Endothelial	Microglia	2
HBEGF	0.912108	0	PIK3CD	Endothelial	Microglia	2
FGFR3	0.238354	0	PIK3CD	Endothelial	Microglia	2
VEGFA	0.151942	0	FLT1	Endothelial	Microglia	2
VEGFC	0.329081	0	FLT1	Endothelial	Microglia	2
CSF1	0.152165	0	VEGFA	Endothelial	Microglia	2
BMP4	0.0525611	0.029	VEGFA	Endothelial	Microglia	2
VTN	0.990195	0	VEGFA	Endothelial	Microglia	2
DCN	0.0756244	0.005	VEGFA	Endothelial	Microglia	2
CSF1	1.25464	0	TNF	Endothelial	Microglia	2
S100B	1.16323	0	TNF	Endothelial	Microglia	2
STC1	1.15226	0	TNF	Endothelial	Microglia	2
TGFB2	0.660136	0	MAP3K7	Endothelial	Microglia	2
BMP4	0.132739	0	MAP3K7	Endothelial	Microglia	2
AGT	0.157883	0	MAP3K7	Endothelial	Microglia	2
EFNB2	0.360241	0	KRAS	Endothelial	Microglia	2
HBEGF	0.742129	0	PIK3R3	Endothelial	Microglia	2
FGF2	0.229686	0	MAP3K5	Endothelial	Microglia	2
S100B	0.241941	0	MAP3K5	Endothelial	Microglia	2
PF4	0.133782	0	MAP2K3	Endothelial	Microglia	2
WNT5A	0.160088	0.02	NLK	Endothelial	Microglia	2
WNT5A	0.163112	0.996	RORA	Endothelial	Microglia	2
VEGFA	0.227949	0	CSF1	Endothelial	Microglia	2
DPP4	0.147398	0	CXCL12	Endothelial	Microglia	2
VTN	1.22022	0.025	HSP90AA1	Endothelial	Microglia	2
RARRES2	1.1066	0	CCRL2	Endothelial	Microglia	2
AGT	0.0833021	0.106	MTOR	Endothelial	Microglia	2
SPP1	0.0646434	0	MTOR	Endothelial	Microglia	2
AGT	1.00391	0	SGK1	Endothelial	Microglia	2
AGT	0.104306	0.022	SLC9A1	Endothelial	Microglia	2
EDN1	0.416948	0	SLC9A1	Endothelial	Microglia	2
FGF2	0.165577	0	PLAU	Endothelial	Microglia	2
FGFR3	0.18375	0	PLAU	Endothelial	Microglia	2
AVP	0.266673	0.526	PLAU	Endothelial	Microglia	2
VTN	1.10727	0	PLAU	Endothelial	Microglia	2
SPP1	0.176126	0	PLAU	Endothelial	Microglia	2
VEGFA	0.160461	0	ITGA9	Endothelial	Microglia	2
VEGFC	0.3376	0	ITGA9	Endothelial	Microglia	2
VTN	1.07484	0	ITGA9	Endothelial	Microglia	2
VCAM1	0.312247	0	ITGA9	Endothelial	Microglia	2
SPP1	0.14369	0	ITGA9	Endothelial	Microglia	2
LAMB1	0.266242	0	ITGA9	Endothelial	Microglia	2
TGFB2	0.661192	0	ACVR1	Endothelial	Microglia	2
BMP4	0.0843678	0	ACVR2A	Endothelial	Microglia	2
NODAL	0.1813	0	ACVR2A	Endothelial	Microglia	2
BMP4	0.133794	0	ACVR1	Endothelial	Microglia	2
EDN1	0.44419	0	EDNRB	Endothelial	Microglia	2
AVP	1.04848	0	GPR84	Endothelial	Microglia	2
VEGFC	0.259889	0	LYVE1	Endothelial	Microglia	2
VCAM1	0.292036	0	CYBB	Endothelial	Microglia	2
NTN1	0.170059	0	NEO1	Endothelial	Microglia	2
NTN1	0.218423	0	TRIO	Endothelial	Microglia	2
FGF2	0.0768927	0	SDC3	Endothelial	Oligodendrocytes	2
EFNB2	0.67316	0	EPHB1	Endothelial	Oligodendrocytes	2
VTN	1.88506	0	HSP90AA1	Endothelial	Oligodendrocytes	2
CCL4	0.10917	0.903	PLCB1	Endothelial	Oligodendrocytes	2
AGT	0.137663	0.623	PLCB1	Endothelial	Oligodendrocytes	2
EDN1	0.450305	0	PLCB1	Endothelial	Oligodendrocytes	2
BMP4	0.0991049	0	BMPR1A	Endothelial	Oligodendrocytes	2
TGFB2	0.740964	0	PLAT	Endothelial	Oligodendrocytes	2
EFNB2	0.134563	0.718	GRM5	Endothelial	Oligodendrocytes	2
FGFR3	0.115528	0.003	LRRTM2	Endothelial	Oligodendrocytes	2
NTN1	0.246049	0	TRIO	Endothelial	Oligodendrocytes	2
IGF2	0.81696	0	IGF1R	Endothelial	Neurons2	2
FGF2	0.490957	0	IGF1R	Endothelial	Neurons2	2
VEGFA	0.518277	0	IGF1R	Endothelial	Neurons2	2
VEGFC	0.695416	0	IGF1R	Endothelial	Neurons2	2
DCN	0.518083	0	IGF1R	Endothelial	Neurons2	2
EFNB2	0.301385	0	GRM1	Endothelial	Neurons2	2
EFNB2	0.45065	0	EPHB1	Endothelial	Neurons2	2
VTN	1.16176	0	ITGB8	Endothelial	Neurons2	2
SPP1	0.230616	0	ITGB8	Endothelial	Neurons2	2
LAMB1	0.353167	0	ITGB8	Endothelial	Neurons2	2
EDN1	0.584705	0	AR	Endothelial	Neurons2	2
CCL4	0.0619522	0.527	CX3CR1	Endothelial	Neurons2	2
CCL3	0.0660451	0.01	CX3CR1	Endothelial	Neurons2	2
CXCL1	0.0821656	0	CX3CR1	Endothelial	Neurons2	2
CX3CL1	0.291101	0	CX3CR1	Endothelial	Neurons2	2
PF4	0.0996136	0	CX3CR1	Endothelial	Neurons2	2
WNT5A	0.23463	0	LRP6	Endothelial	Neurons2	2
BMP4	0.155182	0	LRP6	Endothelial	Neurons2	2
DKK2	0.237507	0	LRP6	Endothelial	Neurons2	2
HBEGF	1.05062	0	PIK3R3	Endothelial	Neurons2	2
WNT5A	0.317101	0	NLK	Endothelial	Neurons2	2
WNT5A	1.71183	0	RORA	Endothelial	Neurons2	2
SPP1	0.0630454	0	MAP3K14	Endothelial	Neurons2	2
DPP4	0.130911	0	CXCL12	Endothelial	Neurons2	2
FGF2	0.155361	0.01	NRP1	Endothelial	Neurons2	2
VEGFA	0.182681	0	NRP1	Endothelial	Neurons2	2
VEGFC	0.290917	0	PRKCB	Endothelial	Neurons2	2
TGFB2	0.596685	0	TGFBR1	Endothelial	Neurons2	2
VEGFA	0.0925441	0	TGFBR1	Endothelial	Neurons2	2
BMP4	0.0818045	0.021	BMPR1A	Endothelial	Neurons2	2
EFNB2	0.355217	0	GRM5	Endothelial	Neurons2	2
EDN1	0.403284	0	EDNRB	Endothelial	Neurons2	2
VEGFA	0.0797523	0.001	NRP2	Endothelial	Neurons2	2
VEGFC	0.256892	0	NRP2	Endothelial	Neurons2	2
SEMA3G	0.219745	0	NRP2	Endothelial	Neurons2	2
VTN	1.31898	0	ROCK1	Endothelial	Neurons2	2
EDN1	0.490794	0	ADCY2	Endothelial	Neurons2	2
AGT	0.102192	0.092	STAT3	Astrocytes	Ependymal	2
TLN1	0.0943974	0	PIK3CA	Astrocytes	Ependymal	2
AGT	0.110786	0.096	PIK3CA	Astrocytes	Ependymal	2
AGT	0.140822	0.011	ADRA2A	Astrocytes	Ependymal	2
TLN1	0.451759	0	PIK3R1	Astrocytes	NG2	2
AGT	0.468148	0	PIK3R1	Astrocytes	NG2	2
AGT	0.0709128	0.325	PRKCE	Astrocytes	NG2	2
OXT	0.0949254	0.019	SLC12A5	Astrocytes	NG2	2
ALCAM	0.0667742	1	CHL1	Astrocytes	NG2	2
AGT	0.514703	0	PLCB1	Astrocytes	Endothelial	2
ALCAM	1.01645	0	NRP1	Astrocytes	Endothelial	2
AGT	0.0565263	0.456	EDNRA	Astrocytes	Endothelial	2
AGT	0.167479	0.001	HDAC2	Astrocytes	Endothelial	2
TLN1	0.260681	0	PIK3CA	Astrocytes	Microglia	2
AGT	0.277069	0	PIK3CA	Astrocytes	Microglia	2
AGT	0.121188	0.02	MAP3K7	Astrocytes	Microglia	2
AGT	0.0466065	0.603	MTOR	Astrocytes	Microglia	2
AGT	0.967219	0	SGK1	Astrocytes	Microglia	2
AGT	0.0676106	0.305	SLC9A1	Astrocytes	Microglia	2
VCAN	0.0892859	0.005	TLR3	Astrocytes	Microglia	2
AGT	0.100968	0.95	PLCB1	Astrocytes	Oligodendrocytes	2
TLN1	0.19619	0	ITGB8	Astrocytes	Neurons2	2
ZFP91	0.0603963	0.669	MAP3K14	Astrocytes	Neurons2	2
ALCAM	0.132411	1	NRP1	Astrocytes	Neurons2	2
TNF	1.17388	0	MAPK8	Microglia	Ependymal	2
IL1B	0.986108	0	MAPK8	Microglia	Ependymal	2
TEK	0.0772228	0	MAPK8	Microglia	Ependymal	2
EDN1	0.104791	0.013	MAPK8	Microglia	Ependymal	2
IL1B	0.962558	0	TYK2	Microglia	Ependymal	2
LIFR	0.150779	0	TYK2	Microglia	Ependymal	2
IGF1	0.108321	0	STAT3	Microglia	Ependymal	2
TNF	1.20862	0	STAT3	Microglia	Ependymal	2
OSM	0.209353	0	STAT3	Microglia	Ependymal	2
CXCL12	0.159789	0	STAT3	Microglia	Ependymal	2
AGT	0.191704	0.001	STAT3	Microglia	Ependymal	2
LGALS1	0.110847	0	STAT3	Microglia	Ependymal	2
KDR	0.0467646	0	CSK	Microglia	Ependymal	2
VEGFA	0.0434568	0.049	CSK	Microglia	Ependymal	2
IGF1	0.116915	0	PIK3CA	Microglia	Ependymal	2
HBEGF	0.222206	0.476	PIK3CA	Microglia	Ependymal	2
TEK	0.120557	0	PIK3CA	Microglia	Ependymal	2
KDR	0.118041	0	PIK3CA	Microglia	Ependymal	2
CXCL12	0.168383	0	PIK3CA	Microglia	Ependymal	2
AGT	0.200298	0.001	PIK3CA	Microglia	Ependymal	2
VEGFA	0.114733	0	PIK3CA	Microglia	Ependymal	2
IL1A	1.50054	0	ITGA6	Microglia	Ependymal	2
VTN	0.0930238	0.505	ITGA6	Microglia	Ependymal	2
CSF1	0.236089	0	PAK1	Microglia	Ependymal	2
TNF	1.18644	0	PAK1	Microglia	Ependymal	2
IL1B	0.998667	0	PAK1	Microglia	Ependymal	2
EFNB3	0.0861169	0.708	PAK1	Microglia	Ependymal	2
IGF1	0.0591521	0	VEGFA	Microglia	Ependymal	2
CCL2	0.520737	0	VEGFA	Microglia	Ependymal	2
CSF1	0.209101	0	VEGFA	Microglia	Ependymal	2
IL1B	0.971679	0	VEGFA	Microglia	Ependymal	2
KDR	0.0602778	0	VEGFA	Microglia	Ependymal	2
VTN	0.0898672	0.484	VEGFA	Microglia	Ependymal	2
CCL2	0.668738	0	F3	Microglia	Ependymal	2
TNF	1.30745	0	F3	Microglia	Ependymal	2
OSM	0.308185	0	F3	Microglia	Ependymal	2
OSM	0.150719	0	STAT6	Microglia	Ependymal	2
BST2	0.180048	0	STAT6	Microglia	Ependymal	2
TNF	1.14941	0	PLA2G6	Microglia	Ependymal	2
IL1B	0.961644	0	PLA2G6	Microglia	Ependymal	2
CCL5	0.0649167	0.008	CXCL12	Microglia	Ependymal	2
IL1A	1.5039	0	CXCL12	Microglia	Ependymal	2
TNF	1.15071	0	CXCL10	Microglia	Ependymal	2
IL1B	0.962941	0	CXCL10	Microglia	Ependymal	2
OSM	0.151446	0	CXCL10	Microglia	Ependymal	2
KDR	2.8572	0	HSP90AA1	Microglia	Ependymal	2
VTN	2.88679	0	HSP90AA1	Microglia	Ependymal	2
CCL5	0.146196	0	ADRA2A	Microglia	Ependymal	2
CXCL10	0.378597	0	ADRA2A	Microglia	Ependymal	2
CXCL12	0.198419	0	ADRA2A	Microglia	Ependymal	2
APLN	0.149545	0	ADRA2A	Microglia	Ependymal	2
AGT	0.230334	0	ADRA2A	Microglia	Ependymal	2
CXCL2	0.275439	0	ADRA2A	Microglia	Ependymal	2
PF4	0.213891	0	ADRA2A	Microglia	Ependymal	2
IL1A	1.60115	0	C3	Microglia	Ependymal	2
TNF	1.2229	0	CD83	Microglia	Ependymal	2
RSPO1	0.102762	0	LGR4	Microglia	Ependymal	2
GDF15	0.163886	0	TGFBR2	Microglia	Ependymal	2
TNF	1.1507	0	NCOA3	Microglia	Ependymal	2
TNF	1.44282	0	STK39	Microglia	Ependymal	2
IL1B	0.974285	0	NR2C2	Microglia	Ependymal	2
IL1B	0.996947	0	PTGDS	Microglia	Ependymal	2
LIFR	0.27439	0	NEGR1	Microglia	Ependymal	2
EDN1	0.316685	0	EDNRB	Microglia	Ependymal	2
CXCL12	0.337525	0.003	ROCK1	Microglia	Ependymal	2
VTN	0.316772	0.229	ROCK1	Microglia	Ependymal	2
EDN1	0.114405	0.008	ECE1	Microglia	Ependymal	2
EDN1	0.0832728	0.053	ADCY9	Microglia	Ependymal	2
VEGFA	0.101395	0.003	AKT3	Microglia	Ependymal	2
CCL2	0.65205	0	JAK2	Microglia	NG2	2
IL1B	1.10299	0	JAK2	Microglia	NG2	2
LIFR	0.291212	0	JAK2	Microglia	NG2	2
CXCL12	0.241933	0	JAK2	Microglia	NG2	2
EDN1	0.221675	0	JAK2	Microglia	NG2	2
IGF1	0.474277	0	PIK3R1	Microglia	NG2	2
HBEGF	0.579568	0	PIK3R1	Microglia	NG2	2
TEK	0.477918	0	PIK3R1	Microglia	NG2	2
KDR	0.475403	0	PIK3R1	Microglia	NG2	2
CXCL12	0.525745	0	PIK3R1	Microglia	NG2	2
AGT	0.55766	0	PIK3R1	Microglia	NG2	2
VEGFA	0.472095	0	PIK3R1	Microglia	NG2	2
EFNB3	0.114701	0.53	EPHA4	Microglia	NG2	2
EFNA4	0.119313	0	EPHA4	Microglia	NG2	2
SEMA3C	0.124492	0	PLXNA2	Microglia	NG2	2
GDF15	0.135751	0	ERBB3	Microglia	NG2	2
AGT	0.160425	0.01	PRKCE	Microglia	NG2	2
IGF1	0.12788	0	CASP3	Microglia	NG2	2
TNF	1.22817	0	CASP3	Microglia	NG2	2
EFNB3	0.0993341	1	EPHB1	Microglia	NG2	2
IGF1	0.102654	0	PLXNA3	Microglia	NG2	2
RSPO1	0.180719	0	LRP6	Microglia	NG2	2
APOE	0.47383	0	LRP6	Microglia	NG2	2
CXCL10	0.318555	0	MAP2K3	Microglia	NG2	2
TNF	1.1872	0	MAP2K3	Microglia	NG2	2
IL1B	0.999436	0	MAP2K3	Microglia	NG2	2
PF4	0.153849	0	MAP2K3	Microglia	NG2	2
IL1A	1.58196	0	MAP3K1	Microglia	NG2	2
TNF	1.24403	0	MAP3K1	Microglia	NG2	2
TNF	1.18503	0	MAP4K3	Microglia	NG2	2
TNF	1.16025	0	CTSS	Microglia	NG2	2
TNF	1.17099	0	VCAM1	Microglia	NG2	2
VEGFA	0.0685154	0.052	VCAM1	Microglia	NG2	2
VTN	0.101413	0.5	VCAM1	Microglia	NG2	2
ICAM1	1.11273	0	VCAM1	Microglia	NG2	2
KDR	1.00127	0.002	HSP90AA1	Microglia	NG2	2
VTN	1.03086	0.105	HSP90AA1	Microglia	NG2	2
CXCL12	0.241398	0	GNAI1	Microglia	NG2	2
PF4	0.25687	0	GNAI1	Microglia	NG2	2
IL1B	1.04627	0	PTGDS	Microglia	NG2	2
LIFR	0.219767	0	NEGR1	Microglia	NG2	2
EFNB3	0.119459	0.513	EPHB3	Microglia	NG2	2
VEGFA	0.0954856	0.003	NRP2	Microglia	NG2	2
SEMA3C	0.124358	0	NRP2	Microglia	NG2	2
CXCL12	0.592299	0	ROCK1	Microglia	NG2	2
VTN	0.571547	0	ROCK1	Microglia	NG2	2
PTN	0.292556	0.037	CDH10	Microglia	NG2	2
AVP	0.128525	0.976	PTH1R	Microglia	NG2	2
VEGFA	0.112787	0.002	AKT3	Microglia	NG2	2
APOE	0.415401	0	LRP8	Microglia	NG2	2
VTN	0.25212	0.011	PI4KA	Microglia	NG2	2
SEMA3C	0.129345	0	PLXNA3	Microglia	NG2	2
SEMA3C	0.112424	0	PLXNA4	Microglia	NG2	2
IGF1	0.367571	0	PDGFRB	Microglia	Endothelial	2
EFNA4	0.372159	0	PDGFRB	Microglia	Endothelial	2
VEGFA	0.365389	0	PDGFRB	Microglia	Endothelial	2
PTN	0.277579	0.094	PTPRZ1	Microglia	Endothelial	2
SEMA4B	0.0928842	0	DCBLD2	Microglia	Endothelial	2
CCL2	0.55593	0	PTGS2	Microglia	Endothelial	2
TNF	1.19464	0	PTGS2	Microglia	Endothelial	2
IL1B	1.00687	0	PTGS2	Microglia	Endothelial	2
OSM	0.195377	0	PTGS2	Microglia	Endothelial	2
TEK	0.248996	0	BMX	Microglia	Endothelial	2
KDR	0.246481	0	BMX	Microglia	Endothelial	2
CSF1	0.225681	0	PAK1	Microglia	Endothelial	2
TNF	1.17603	0	PAK1	Microglia	Endothelial	2
IL1B	0.988259	0	PAK1	Microglia	Endothelial	2
EFNB3	0.075709	0.782	PAK1	Microglia	Endothelial	2
IGF1	0.055308	0	PDGFRA	Microglia	Endothelial	2
VEGFA	0.0531258	0.049	PDGFRA	Microglia	Endothelial	2
CCL5	0.279789	0	CX3CL1	Microglia	Endothelial	2
TNF	1.38084	0	CX3CL1	Microglia	Endothelial	2
TNF	1.16584	0	BCL2	Microglia	Endothelial	2
VEGFA	0.0633609	0.008	BCL2	Microglia	Endothelial	2
LGALS1	0.0680686	0	BCL2	Microglia	Endothelial	2
IGF1	0.0978416	0	PDPK1	Microglia	Endothelial	2
TNF	1.19814	0	PDPK1	Microglia	Endothelial	2
IGF1	0.0780001	0	VEGFA	Microglia	Endothelial	2
CCL2	0.539585	0	VEGFA	Microglia	Endothelial	2
CSF1	0.227949	0	VEGFA	Microglia	Endothelial	2
IL1B	0.990527	0	VEGFA	Microglia	Endothelial	2
KDR	0.0791257	0	VEGFA	Microglia	Endothelial	2
VTN	0.108715	0.347	VEGFA	Microglia	Endothelial	2
CCL2	0.547082	0	CX3CR1	Microglia	Endothelial	2
CCL5	0.0847408	0	CX3CR1	Microglia	Endothelial	2
CCL4	1.85221	0	CX3CR1	Microglia	Endothelial	2
CXCL10	0.317142	0	CX3CR1	Microglia	Endothelial	2
CXCL12	0.136964	0.003	CX3CR1	Microglia	Endothelial	2
CCL3	0.434053	0	CX3CR1	Microglia	Endothelial	2
CCL7	0.10913	0	CX3CR1	Microglia	Endothelial	2
CXCL2	0.213984	0	CX3CR1	Microglia	Endothelial	2
PF4	0.152436	0	CX3CR1	Microglia	Endothelial	2
IL1B	0.966439	0	ADRB2	Microglia	Endothelial	2
KDR	0.0550377	0	ADRB2	Microglia	Endothelial	2
AVP	0.0537546	0.998	ADRB2	Microglia	Endothelial	2
IL1A	1.59258	0	CSF1	Microglia	Endothelial	2
IL1B	1.06687	0	CSF1	Microglia	Endothelial	2
VEGFA	0.152165	0	CSF1	Microglia	Endothelial	2
TNF	1.17891	0	CTSS	Microglia	Endothelial	2
TNF	1.33008	0	VCAM1	Microglia	Endothelial	2
VEGFA	0.227604	0	VCAM1	Microglia	Endothelial	2
VTN	0.260502	0.004	VCAM1	Microglia	Endothelial	2
ICAM1	1.27182	0	VCAM1	Microglia	Endothelial	2
CCL5	0.0951752	0	DPP4	Microglia	Endothelial	2
IL1A	1.53416	0	DPP4	Microglia	Endothelial	2
CXCL10	0.327577	0	DPP4	Microglia	Endothelial	2
CXCL12	0.147398	0	DPP4	Microglia	Endothelial	2
CXCL2	0.224419	0	DPP4	Microglia	Endothelial	2
CCL4	2.75696	0	SLC7A1	Microglia	Endothelial	2
CSF1	1.14019	0	SLC7A1	Microglia	Endothelial	2
CCL4	2.28755	0	PLCB1	Microglia	Endothelial	2
CXCL12	0.5723	0	PLCB1	Microglia	Endothelial	2
AGT	0.604216	0	PLCB1	Microglia	Endothelial	2
EDN1	0.552042	0	PLCB1	Microglia	Endothelial	2
KDR	1.03917	0	NRP1	Microglia	Endothelial	2
VEGFA	1.03586	0	NRP1	Microglia	Endothelial	2
SEMA3C	1.06473	0	NRP1	Microglia	Endothelial	2
TNF	1.24788	0	CD83	Microglia	Endothelial	2
AGT	0.146039	0.017	EDNRA	Microglia	Endothelial	2
EDN1	0.0938651	0.028	EDNRA	Microglia	Endothelial	2
CSF1	0.202317	0	SIRPA	Microglia	Endothelial	2
VEGFA	0.0501864	0.034	SIRPA	Microglia	Endothelial	2
CXCL12	0.126195	0.013	GNAI1	Microglia	Endothelial	2
PF4	0.141667	0	GNAI1	Microglia	Endothelial	2
CSF1	0.210079	0	CSF1R	Microglia	Endothelial	2
TNF	1.17044	0	CDH11	Microglia	Endothelial	2
ANGPTL4	0.0708319	0	CDH11	Microglia	Endothelial	2
TNF	1.18096	0	RPS6KA5	Microglia	Endothelial	2
TNF	1.66362	0	MYLK	Microglia	Endothelial	2
IL1B	1.0174	0	PTGDS	Microglia	Endothelial	2
GAS6	0.580765	0	MERTK	Microglia	Endothelial	2
APLN	0.167232	0	APLNR	Microglia	Endothelial	2
AGT	0.256991	0	HDAC2	Microglia	Endothelial	2
EDN1	0.0812341	0.058	KCNK3	Microglia	Endothelial	2
SEMA3C	0.0734738	0	PLXNA1	Microglia	Endothelial	2
CCL2	0.489111	0	JAK2	Microglia	Astrocytes	2
IL1B	0.940052	0	JAK2	Microglia	Astrocytes	2
LIFR	0.128273	0	JAK2	Microglia	Astrocytes	2
CXCL12	0.0789935	0.162	JAK2	Microglia	Astrocytes	2
EDN1	0.0587354	0.462	JAK2	Microglia	Astrocytes	2
IGF1	0.0277713	0.942	PIK3R1	Microglia	Astrocytes	2
HBEGF	0.133062	0.978	PIK3R1	Microglia	Astrocytes	2
TEK	0.0314126	0.943	PIK3R1	Microglia	Astrocytes	2
KDR	0.0288969	0.943	PIK3R1	Microglia	Astrocytes	2
CXCL12	0.079239	0.635	PIK3R1	Microglia	Astrocytes	2
AGT	0.111155	0.615	PIK3R1	Microglia	Astrocytes	2
VEGFA	0.0255891	0.967	PIK3R1	Microglia	Astrocytes	2
TEK	0.0397605	0	PTPN1	Microglia	Astrocytes	2
SLAMF1	0.0396587	0	PTPN1	Microglia	Astrocytes	2
IGF1	0.0291032	0.082	STAT3	Microglia	Astrocytes	2
TNF	1.1294	0	STAT3	Microglia	Astrocytes	2
OSM	0.130135	0	STAT3	Microglia	Astrocytes	2
CXCL12	0.0805709	0.052	STAT3	Microglia	Astrocytes	2
AGT	0.112486	0.124	STAT3	Microglia	Astrocytes	2
LGALS1	0.0316288	0.068	STAT3	Microglia	Astrocytes	2
CXCL12	0.0771224	0.027	ITGB1	Microglia	Astrocytes	2
VEGFA	0.0234725	0.242	ITGB1	Microglia	Astrocytes	2
VTN	0.0563697	0.722	ITGB1	Microglia	Astrocytes	2
LGALS1	0.0281803	0.009	ITGB1	Microglia	Astrocytes	2
LGALS3BP	0.114465	0	ITGB1	Microglia	Astrocytes	2
JAM3	0.0284706	0.058	ITGB1	Microglia	Astrocytes	2
AGT	0.139482	0.022	ABL1	Microglia	Astrocytes	2
IGF1	0.0250988	0	APP	Microglia	Astrocytes	2
APOE	0.318582	0	APP	Microglia	Astrocytes	2
IGF1	0.0303344	0.975	IGF1R	Microglia	Astrocytes	2
VEGFA	0.0281522	0.988	IGF1R	Microglia	Astrocytes	2
IL1A	1.64628	0	ITGA6	Microglia	Astrocytes	2
VTN	0.238767	0.012	ITGA6	Microglia	Astrocytes	2
CSF1	0.178792	0	PAK1	Microglia	Astrocytes	2
TNF	1.12914	0	PAK1	Microglia	Astrocytes	2
IL1B	0.94137	0	PAK1	Microglia	Astrocytes	2
EFNB3	0.0288195	0.967	PAK1	Microglia	Astrocytes	2
IL1B	0.958719	0	PIK3CB	Microglia	Astrocytes	2
HBEGF	0.151484	0.747	PIK3CB	Microglia	Astrocytes	2
KDR	0.0473184	0	PIK3CB	Microglia	Astrocytes	2
CXCL12	0.0976605	0.003	PIK3CB	Microglia	Astrocytes	2
IL1A	1.46383	0	CHUK	Microglia	Astrocytes	2
TNF	1.12589	0	CHUK	Microglia	Astrocytes	2
CCL2	1.53584	0	MMP14	Microglia	Astrocytes	2
TNF	1.12565	0	MAP4K5	Microglia	Astrocytes	2
TNF	1.1276	0	BACE1	Microglia	Astrocytes	2
KDR	0.0655341	1	HSP90AA1	Microglia	Astrocytes	2
VTN	0.0951235	1	HSP90AA1	Microglia	Astrocytes	2
CCL4	2.23093	0	PLCB1	Microglia	Astrocytes	2
CXCL12	0.515677	0	PLCB1	Microglia	Astrocytes	2
AGT	0.547592	0	PLCB1	Microglia	Astrocytes	2
EDN1	0.495419	0	PLCB1	Microglia	Astrocytes	2
ICAM1	1.09419	0	EZR	Microglia	Astrocytes	2
TNF	1.15675	0	LTBR	Microglia	Astrocytes	2
CSF1	0.176326	0	MAP2K1	Microglia	Astrocytes	2
EFNB3	0.0263539	0.969	MAP2K1	Microglia	Astrocytes	2
CXCL12	0.0778452	0.022	MAP2K1	Microglia	Astrocytes	2
NECTIN4	0.087779	0.003	PARD3	Microglia	Astrocytes	2
TNF	1.12535	0	NCOA3	Microglia	Astrocytes	2
TNF	1.2918	0	HSD11B1	Microglia	Astrocytes	2
TNF	1.12578	0	SENP1	Microglia	Astrocytes	2
CXCL12	0.0985683	0.005	ACKR3	Microglia	Astrocytes	2
KDR	0.140005	0	GNAQ	Microglia	Astrocytes	2
CXCL12	0.190347	0	GNAQ	Microglia	Astrocytes	2
CXCL12	0.0800244	1	ROCK1	Microglia	Astrocytes	2
VTN	0.0592718	1	ROCK1	Microglia	Astrocytes	2
PTN	0.201723	0.284	SDC3	Microglia	Oligodendrocytes	2
ANGPTL4	0.0762186	0	SDC3	Microglia	Oligodendrocytes	2
EFNB3	0.593226	0	EPHB1	Microglia	Oligodendrocytes	2
LGALS3	0.0474708	0	ANXA2	Microglia	Oligodendrocytes	2
KDR	0.943134	0.002	HSP90AA1	Microglia	Oligodendrocytes	2
VTN	0.972724	0.262	HSP90AA1	Microglia	Oligodendrocytes	2
CCL4	1.87381	0	PLCB1	Microglia	Oligodendrocytes	2
CXCL12	0.158565	0.057	PLCB1	Microglia	Oligodendrocytes	2
AGT	0.19048	0.137	PLCB1	Microglia	Oligodendrocytes	2
EDN1	0.138306	0.266	PLCB1	Microglia	Oligodendrocytes	2
OSM	0.309177	0	PLAT	Microglia	Oligodendrocytes	2
TEK	0.0403519	0	PTPRB	Microglia	Oligodendrocytes	2
PTN	0.1629	0.473	PTPRB	Microglia	Oligodendrocytes	2
BCAN	0.133276	0.031	NRCAM	Microglia	Oligodendrocytes	2
IL1B	0.970536	0	TYK2	Microglia	Neurons2	2
LIFR	0.158757	0	TYK2	Microglia	Neurons2	2
IGF1	0.489598	0	IGF1R	Microglia	Neurons2	2
VEGFA	0.487416	0	IGF1R	Microglia	Neurons2	2
PTN	0.262374	0.118	PTPRZ1	Microglia	Neurons2	2
EFNB3	0.370716	0.539	EPHB1	Microglia	Neurons2	2
VTN	0.249423	0.013	ITGB8	Microglia	Neurons2	2
IGF1	0.241497	0	AR	Microglia	Neurons2	2
GAS6	0.487407	0	AR	Microglia	Neurons2	2
EDN1	0.272707	0	AR	Microglia	Neurons2	2
CCL2	0.521464	0	CX3CR1	Microglia	Neurons2	2
CCL5	0.059123	0.004	CX3CR1	Microglia	Neurons2	2
CCL4	1.8266	0	CX3CR1	Microglia	Neurons2	2
CXCL10	0.291525	0	CX3CR1	Microglia	Neurons2	2
CXCL12	0.111346	0.006	CX3CR1	Microglia	Neurons2	2
CCL3	0.408435	0	CX3CR1	Microglia	Neurons2	2
CCL7	0.0835124	0	CX3CR1	Microglia	Neurons2	2
CXCL2	0.188366	0	CX3CR1	Microglia	Neurons2	2
PF4	0.126818	0	CX3CR1	Microglia	Neurons2	2
RSPO1	0.150132	0	LRP6	Microglia	Neurons2	2
APOE	0.443243	0	LRP6	Microglia	Neurons2	2
HBEGF	0.462627	0.007	PIK3R3	Microglia	Neurons2	2
KDR	0.358462	0	PIK3R3	Microglia	Neurons2	2
CXCL12	0.408804	0	PIK3R3	Microglia	Neurons2	2
TNF	1.17597	0	SMPD3	Microglia	Neurons2	2
TNF	1.15143	0	MAP3K14	Microglia	Neurons2	2
CCL5	0.083546	0	CXCL12	Microglia	Neurons2	2
IL1A	1.52253	0	CXCL12	Microglia	Neurons2	2
KDR	0.155128	0.006	NRP1	Microglia	Neurons2	2
VEGFA	0.151821	0.088	NRP1	Microglia	Neurons2	2
SEMA3C	0.180693	0	NRP1	Microglia	Neurons2	2
TNF	1.18052	0	SMPD2	Microglia	Neurons2	2
VEGFA	0.0616834	0.025	TGFBR1	Microglia	Neurons2	2
IL1B	1.03002	0	PTGDS	Microglia	Neurons2	2
LIFR	0.467375	0	NEGR1	Microglia	Neurons2	2
EDN1	0.0912857	0.275	EDNRB	Microglia	Neurons2	2
VEGFA	0.0488916	0.199	NRP2	Microglia	Neurons2	2
SEMA3C	0.0777642	0	NRP2	Microglia	Neurons2	2
CXCL12	0.427391	0	ROCK1	Microglia	Neurons2	2
VTN	0.406638	0.015	ROCK1	Microglia	Neurons2	2
EDN1	0.178795	0	ADCY2	Microglia	Neurons2	2
APOE	0.410966	0	SCARB1	Microglia	Neurons2	2
VCL	0.147227	0	PIK3CA	Oligodendrocytes	Ependymal	2
MT-RNR2	2.20811	0	ADRA2A	Oligodendrocytes	Ependymal	2
S100A1	0.709892	0	TRPM3	Oligodendrocytes	Ependymal	2
VCL	0.504589	0	PIK3R1	Oligodendrocytes	NG2	2
SPARC	0.801922	0	ERBB3	Oligodendrocytes	NG2	2
VCL	0.100126	0	DDX58	Oligodendrocytes	NG2	2
AVP	0.280965	0.603	PTH1R	Oligodendrocytes	NG2	2
SPON1	0.163981	0.361	LRP8	Oligodendrocytes	NG2	2
AVP	0.206194	0.998	ADRB2	Oligodendrocytes	Endothelial	2
VCL	0.0580829	0.89	PIK3R1	Oligodendrocytes	Astrocytes	2
SPON1	0.0671619	1	APP	Oligodendrocytes	Astrocytes	2
SPARC	1.75868	0	MMP14	Oligodendrocytes	Astrocytes	2
VCL	0.31351	0	PIK3CA	Oligodendrocytes	Microglia	2
RARRES2	0.81264	0	CCRL2	Oligodendrocytes	Microglia	2
AVP	0.3165	0.04	PLAU	Oligodendrocytes	Microglia	2
FAM3C	0.18767	0	LIFR	Oligodendrocytes	Microglia	2
AVP	1.09831	0	GPR84	Oligodendrocytes	Microglia	2
PTPN11	0.283363	0	MAPK8	Neurons2	Ependymal	2
BDNF	0.0799566	0	MAPK8	Neurons2	Ependymal	2
DUSP18	0.210277	0	MAPK8	Neurons2	Ependymal	2
PTPN11	0.318102	0	STAT3	Neurons2	Ependymal	2
TYK2	0.117009	0	STAT3	Neurons2	Ependymal	2
BDNF	0.114696	0	STAT3	Neurons2	Ependymal	2
CXCL12	0.143301	0	STAT3	Neurons2	Ependymal	2
AGT	0.125948	0	STAT3	Neurons2	Ependymal	2
PTPN11	0.326696	0	PIK3CA	Neurons2	Ependymal	2
TYK2	0.125603	0	PIK3CA	Neurons2	Ependymal	2
HBEGF	0.17638	0.964	PIK3CA	Neurons2	Ependymal	2
BDNF	0.12329	0	PIK3CA	Neurons2	Ependymal	2
CXCL12	0.151895	0	PIK3CA	Neurons2	Ependymal	2
AGT	0.134542	0	PIK3CA	Neurons2	Ependymal	2
FGF14	0.261782	0	PIK3CA	Neurons2	Ependymal	2
DUSP18	0.199004	0	ITGA6	Neurons2	Ependymal	2
EFNB3	0.579915	0	PAK1	Neurons2	Ependymal	2
TYK2	0.0959533	0	EIF2AK2	Neurons2	Ependymal	2
VIP	0.424567	0	VEGFA	Neurons2	Ependymal	2
VIP	0.572568	0	F3	Neurons2	Ependymal	2
TYK2	0.058375	0	STAT6	Neurons2	Ependymal	2
CXCL12	0.181931	0	ADRA2A	Neurons2	Ependymal	2
AGT	0.164578	0	ADRA2A	Neurons2	Ependymal	2
PENK	0.369239	0	ADRA2A	Neurons2	Ependymal	2
NMS	0.914893	0	ADRA2A	Neurons2	Ependymal	2
RSPO3	0.11442	0	LGR4	Neurons2	Ependymal	2
TGFB2	0.161135	0	TGFBR2	Neurons2	Ependymal	2
BDNF	0.21735	0	SIK1	Neurons2	Ependymal	2
SHH	0.116474	0	GAS1	Neurons2	Ependymal	2
CXCL12	0.321037	0.001	ROCK1	Neurons2	Ependymal	2
NXPH1	0.292355	0	NRXN3	Neurons2	Ependymal	2
RPH3A	0.493473	0	NRXN1	Neurons2	Ependymal	2
NXPH1	0.24037	0	NRXN1	Neurons2	Ependymal	2
PTPN11	0.400246	0	JAK2	Neurons2	NG2	2
CXCL12	0.225445	0	JAK2	Neurons2	NG2	2
PTPN11	0.684058	0	PIK3R1	Neurons2	NG2	2
TYK2	0.482965	0	PIK3R1	Neurons2	NG2	2
HBEGF	0.533742	0	PIK3R1	Neurons2	NG2	2
BDNF	0.480652	0	PIK3R1	Neurons2	NG2	2
CXCL12	0.509257	0	PIK3R1	Neurons2	NG2	2
AGT	0.491904	0	PIK3R1	Neurons2	NG2	2
FGF14	0.619144	0	PIK3R1	Neurons2	NG2	2
EFNB3	0.608499	0	EPHA4	Neurons2	NG2	2
PTPN11	0.327273	0	ERBB3	Neurons2	NG2	2
SPARC	0.407669	0.855	ERBB3	Neurons2	NG2	2
AGT	0.0946692	0.011	PRKCE	Neurons2	NG2	2
EFNB3	0.593132	0	EPHB1	Neurons2	NG2	2
FGF14	0.31237	0	FGFR3	Neurons2	NG2	2
BDNF	0.0740225	0	CDK1	Neurons2	NG2	2
RSPO3	0.192377	0	LRP6	Neurons2	NG2	2
WNT3	0.184479	0	LRP6	Neurons2	NG2	2
DKK2	0.266687	0	LRP6	Neurons2	NG2	2
TYK2	0.10937	0	IFNAR2	Neurons2	NG2	2
PTPN11	0.285075	0	GHR	Neurons2	NG2	2
TYK2	0.0839817	0	GHR	Neurons2	NG2	2
PTPN11	0.399711	0	GNAI1	Neurons2	NG2	2
CXCL12	0.22491	0	GNAI1	Neurons2	NG2	2
SHH	0.206102	0	PTCH1	Neurons2	NG2	2
SHH	0.0782165	0	HHIP	Neurons2	NG2	2
EFNB3	0.613257	0	EPHB3	Neurons2	NG2	2
OXT	0.131557	0	SLC12A5	Neurons2	NG2	2
ALCAM	0.716045	0	CHL1	Neurons2	NG2	2
CXCL12	0.575812	0	ROCK1	Neurons2	NG2	2
PTN	0.716996	0	CDH10	Neurons2	NG2	2
AVP	0.974475	0	PTH1R	Neurons2	NG2	2
VIP	0.494098	0	PTH1R	Neurons2	NG2	2
SPON1	0.683805	0	LRP8	Neurons2	NG2	2
FGF14	0.359098	0	SCN1A	Neurons2	NG2	2
BDNF	0.10654	0	NTRK2	Neurons2	Endothelial	2
BDNF	0.105363	0.395	GRIA1	Neurons2	Endothelial	2
PTPN11	0.577352	0	PDGFRB	Neurons2	Endothelial	2
FGF14	0.512438	0	PDGFRB	Neurons2	Endothelial	2
NRP1	0.472252	0	PDGFRB	Neurons2	Endothelial	2
PTN	0.702019	0	PTPRZ1	Neurons2	Endothelial	2
NRP1	0.151465	0.015	PLXNA1	Neurons2	Endothelial	2
VIP	0.45976	0	PTGS2	Neurons2	Endothelial	2
EFNB3	0.569507	0	PAK1	Neurons2	Endothelial	2
FGF14	0.21372	0	FGFR3	Neurons2	Endothelial	2
FGF14	0.200175	0	PDGFRA	Neurons2	Endothelial	2
NRP1	0.159989	0.008	PDGFRA	Neurons2	Endothelial	2
CCK	0.555038	0	ODC1	Neurons2	Endothelial	2
VIP	0.443415	0	VEGFA	Neurons2	Endothelial	2
CXCL12	0.120476	0	CX3CR1	Neurons2	Endothelial	2
SFRP2	0.242794	0	WNT5A	Neurons2	Endothelial	2
AVP	0.899705	0	ADRB2	Neurons2	Endothelial	2
VIP	0.419327	0	ADRB2	Neurons2	Endothelial	2
CXCL12	0.130911	0	DPP4	Neurons2	Endothelial	2
VIP	0.461346	0	DPP4	Neurons2	Endothelial	2
CXCL12	0.555812	0	PLCB1	Neurons2	Endothelial	2
AGT	0.53846	0	PLCB1	Neurons2	Endothelial	2
ALCAM	1.66572	0	NRP1	Neurons2	Endothelial	2
AGT	0.0802827	0.049	EDNRA	Neurons2	Endothelial	2
PTPN11	0.26215	0	SIRPA	Neurons2	Endothelial	2
PTPN11	0.284509	0	GNAI1	Neurons2	Endothelial	2
CXCL12	0.109708	0.003	GNAI1	Neurons2	Endothelial	2
AGT	0.191235	0	HDAC2	Neurons2	Endothelial	2
FGF14	0.19127	0	SCN3A	Neurons2	Endothelial	2
PTPN11	0.237307	0	JAK2	Neurons2	Astrocytes	2
CXCL12	0.0625058	0.237	JAK2	Neurons2	Astrocytes	2
PTPN11	0.237552	0.001	PIK3R1	Neurons2	Astrocytes	2
TYK2	0.0364594	0.961	PIK3R1	Neurons2	Astrocytes	2
HBEGF	0.0872357	1	PIK3R1	Neurons2	Astrocytes	2
BDNF	0.0341463	0.96	PIK3R1	Neurons2	Astrocytes	2
CXCL12	0.0627513	0.873	PIK3R1	Neurons2	Astrocytes	2
AGT	0.0453985	1	PIK3R1	Neurons2	Astrocytes	2
FGF14	0.172638	0.026	PIK3R1	Neurons2	Astrocytes	2
TYK2	0.0448073	0	PTPN1	Neurons2	Astrocytes	2
PTPN11	0.238884	0	STAT3	Neurons2	Astrocytes	2
TYK2	0.0377913	0.084	STAT3	Neurons2	Astrocytes	2
BDNF	0.0354782	0.09	STAT3	Neurons2	Astrocytes	2
CXCL12	0.0640832	0.011	STAT3	Neurons2	Astrocytes	2
AGT	0.0467304	0.898	STAT3	Neurons2	Astrocytes	2
CXCL12	0.0606346	0	ITGB1	Neurons2	Astrocytes	2
DUSP18	0.16235	0	ITGB1	Neurons2	Astrocytes	2
AGT	0.0737262	0.091	ABL1	Neurons2	Astrocytes	2
SPON1	0.586986	0	APP	Neurons2	Astrocytes	2
PTPN11	0.240116	0.013	IGF1R	Neurons2	Astrocytes	2
FGF14	0.175201	0.119	IGF1R	Neurons2	Astrocytes	2
DUSP18	0.344747	0	ITGA6	Neurons2	Astrocytes	2
EFNB3	0.522617	0	PAK1	Neurons2	Astrocytes	2
TYK2	0.138059	0	EIF2AK2	Neurons2	Astrocytes	2
TYK2	0.0548809	0	PIK3CB	Neurons2	Astrocytes	2
HBEGF	0.105657	1	PIK3CB	Neurons2	Astrocytes	2
CXCL12	0.0811728	0	PIK3CB	Neurons2	Astrocytes	2
SPARC	1.36443	0	MMP14	Neurons2	Astrocytes	2
CXCL12	0.499189	0	PLCB1	Neurons2	Astrocytes	2
AGT	0.481836	0	PLCB1	Neurons2	Astrocytes	2
PTPN11	0.236159	0	MAP2K1	Neurons2	Astrocytes	2
SHH	0.0412082	0	MAP2K1	Neurons2	Astrocytes	2
EFNB3	0.520152	0	MAP2K1	Neurons2	Astrocytes	2
CXCL12	0.0613575	0	MAP2K1	Neurons2	Astrocytes	2
PTPN11	0.23521	0	MAP3K4	Neurons2	Astrocytes	2
SHH	0.0438413	0.055	GAS1	Neurons2	Astrocytes	2
CXCL12	0.0820806	0	ACKR3	Neurons2	Astrocytes	2
CXCL12	0.173859	0	GNAQ	Neurons2	Astrocytes	2
CXCL12	0.0635366	1	ROCK1	Neurons2	Astrocytes	2
NXPH1	0.175265	0	NRXN3	Neurons2	Astrocytes	2
VIP	0.392064	0	ADRB1	Neurons2	Astrocytes	2
VIP	0.553626	0	TLR3	Neurons2	Astrocytes	2
BDNF	0.0580191	0.005	NTRK2	Neurons2	Microglia	2
BDNF	0.0569845	0.82	GRIA1	Neurons2	Microglia	2
PTPN11	0.49298	0	PIK3CA	Neurons2	Microglia	2
TYK2	0.291887	0	PIK3CA	Neurons2	Microglia	2
HBEGF	0.342663	0	PIK3CA	Neurons2	Microglia	2
BDNF	0.289574	0	PIK3CA	Neurons2	Microglia	2
CXCL12	0.318179	0	PIK3CA	Neurons2	Microglia	2
AGT	0.300826	0	PIK3CA	Neurons2	Microglia	2
FGF14	0.428065	0	PIK3CA	Neurons2	Microglia	2
PTPN11	0.260228	0	KDR	Neurons2	Microglia	2
NRP1	0.155128	0.006	KDR	Neurons2	Microglia	2
PTN	0.772199	0	PTPRZ1	Neurons2	Microglia	2
CXCL12	0.110336	0	RAF1	Neurons2	Microglia	2
VIP	0.53923	0	PTGS2	Neurons2	Microglia	2
TYK2	0.0769998	0	PIK3CB	Neurons2	Microglia	2
HBEGF	0.127776	0.999	PIK3CB	Neurons2	Microglia	2
CXCL12	0.103292	0	PIK3CB	Neurons2	Microglia	2
TYK2	0.22751	0	PIK3CD	Neurons2	Microglia	2
HBEGF	0.278286	0.007	PIK3CD	Neurons2	Microglia	2
CXCL12	0.253802	0	PIK3CD	Neurons2	Microglia	2
BDNF	0.0782043	0.002	CDK1	Neurons2	Microglia	2
PTPN11	0.333044	0	FLT1	Neurons2	Microglia	2
VIP	0.412555	0	VEGFA	Neurons2	Microglia	2
TYK2	1.1583	0	TNF	Neurons2	Microglia	2
S100B	1.18006	0	TNF	Neurons2	Microglia	2
TGFB2	0.142825	0	MAP3K7	Neurons2	Microglia	2
AGT	0.144944	0	MAP3K7	Neurons2	Microglia	2
PTPN11	0.490112	0	KRAS	Neurons2	Microglia	2
EFNB3	0.774105	0	KRAS	Neurons2	Microglia	2
TYK2	0.0575305	0.674	PIK3R3	Neurons2	Microglia	2
HBEGF	0.108307	1	PIK3R3	Neurons2	Microglia	2
CXCL12	0.0838223	0.523	PIK3R3	Neurons2	Microglia	2
PTPN11	0.438109	0	MAP3K5	Neurons2	Microglia	2
S100B	0.258775	0	MAP3K5	Neurons2	Microglia	2
BDNF	0.0591107	0	MTOR	Neurons2	Microglia	2
AGT	0.0703629	0.117	MTOR	Neurons2	Microglia	2
AGT	0.990975	0	SGK1	Neurons2	Microglia	2
AGT	0.091367	0.009	SLC9A1	Neurons2	Microglia	2
BDNF	0.170593	0	PLAU	Neurons2	Microglia	2
AVP	1.01001	0	PLAU	Neurons2	Microglia	2
BDNF	0.0573014	0	MAPK9	Neurons2	Microglia	2
PTPN11	0.260688	0	SGMS1	Neurons2	Microglia	2
TGFB2	0.143881	0	ACVR1	Neurons2	Microglia	2
PTN	0.600684	0	PTPRB	Neurons2	Microglia	2
NXPH1	0.122712	0.011	NRXN3	Neurons2	Microglia	2
AVP	1.79182	0	GPR84	Neurons2	Microglia	2
VIP	1.31144	0	GPR84	Neurons2	Microglia	2
VIP	0.477263	0	TLR3	Neurons2	Microglia	2
RPH3A	0.375032	0	NRXN1	Neurons2	Microglia	2
NXPH1	0.12193	0.002	NRXN1	Neurons2	Microglia	2
PTN	0.626163	0	SDC3	Neurons2	Oligodendrocytes	2
EFNB3	1.08702	0	EPHB1	Neurons2	Oligodendrocytes	2
CXCL12	0.142077	0.013	PLCB1	Neurons2	Oligodendrocytes	2
AGT	0.124724	0.861	PLCB1	Neurons2	Oligodendrocytes	2
PTPN11	0.647322	0	MPZL1	Neurons2	Oligodendrocytes	2
PTPN11	0.337957	0	SGMS1	Neurons2	Oligodendrocytes	2
TGFB2	0.223654	0	PLAT	Neurons2	Oligodendrocytes	2
PTN	0.58734	0	PTPRB	Neurons2	Oligodendrocytes	2
CXCL12	0.0630071	0	JAK2	Ependymal	NG2	6
TYK2	0.285007	0	PIK3R1	Ependymal	NG2	6
HBEGF	0.511976	0	PIK3R1	Ependymal	NG2	6
FGF7	0.369491	0	PIK3R1	Ependymal	NG2	6
CXCL12	0.28539	0	PIK3R1	Ependymal	NG2	6
AGT	0.331038	0	PIK3R1	Ependymal	NG2	6
VEGFA	0.285581	0	PIK3R1	Ependymal	NG2	6
EFNB3	0.060105	0.855	EPHA4	Ependymal	NG2	6
SEMA5A	0.0552046	0.003	PLXNA2	Ependymal	NG2	6
S100A4	0.133327	0	ERBB3	Ependymal	NG2	6
AGT	0.104777	0.227	PRKCE	Ependymal	NG2	6
EFNB3	0.0466452	1	EPHB1	Ependymal	NG2	6
FGF7	0.181509	0	FGFR3	Ependymal	NG2	6
FGF7	1.39127	0	PDGFRA	Ependymal	NG2	6
VEGFA	1.30736	0	PDGFRA	Ependymal	NG2	6
SEMA5A	0.0922306	0	PLXNA3	Ependymal	NG2	6
APOE	2.28415	0	LRP6	Ependymal	NG2	6
SFRP5	0.114466	0	FZD4	Ependymal	NG2	6
C4B	0.0329842	0	CD46	Ependymal	NG2	6
TYK2	0.0467143	0	IFNAR2	Ependymal	NG2	6
TYK2	0.0390375	0	GHR	Ependymal	NG2	6
CXCL12	0.117518	0	GNAI1	Ependymal	NG2	6
EFNB3	0.0561224	0.229	EPHB3	Ependymal	NG2	6
VEGFA	0.0551111	0.031	NRP2	Ependymal	NG2	6
SEMA3E	0.0886424	0	NRP2	Ependymal	NG2	6
OXT	0.0601237	0.001	SLC12A5	Ependymal	NG2	6
ALCAM	0.181713	0.132	CHL1	Ependymal	NG2	6
CXCL12	0.263825	0	ROCK1	Ependymal	NG2	6
PTN	0.135667	1	CDH10	Ependymal	NG2	6
AVP	0.0859012	1	PTH1R	Ependymal	NG2	6
VEGFA	0.0404975	0.001	AKT3	Ependymal	NG2	6
APOE	2.26719	0	LRP8	Ependymal	NG2	6
FGF7	0.234149	0	PDGFRB	Ependymal	Endothelial	6
VEGFA	0.150239	0	PDGFRB	Ependymal	Endothelial	6
PTN	0.0522296	1	PTPRZ1	Ependymal	Endothelial	6
SLIT2	0.0410041	0	PLXNA1	Ependymal	Endothelial	6
SEMA5A	0.0383686	0.109	PLXNA1	Ependymal	Endothelial	6
EFNB3	0.0322703	0.935	PAK1	Ependymal	Endothelial	6
FGF7	0.131207	0	FGFR3	Ependymal	Endothelial	6
VEGFA	0.0379454	0	BCL2	Ependymal	Endothelial	6
NPY	0.104753	0	ODC1	Ependymal	Endothelial	6
FGF7	0.112921	0	VEGFA	Ependymal	Endothelial	6
CXCL12	0.0280858	0.373	CX3CR1	Ependymal	Endothelial	6
CXCL12	0.0391808	0.001	CCR9	Ependymal	Endothelial	6
SFRP5	0.172973	0	WNT5A	Ependymal	Endothelial	6
AVP	0.0675793	1	ADRB2	Ependymal	Endothelial	6
NPY	0.108041	0	ADRB2	Ependymal	Endothelial	6
VEGFA	0.0933282	0	CSF1	Ependymal	Endothelial	6
VEGFA	0.163926	0	VCAM1	Ependymal	Endothelial	6
CXCL12	0.0238243	0.149	GRM7	Ependymal	Endothelial	6
AGT	0.0694722	0.886	GRM7	Ependymal	Endothelial	6
MT-RNR2	1.61119	0	GRM7	Ependymal	Endothelial	6
NPY	0.102658	0	GRM7	Ependymal	Endothelial	6
CXCL12	0.0338873	0.026	DPP4	Ependymal	Endothelial	6
NPY	0.112721	0	DPP4	Ependymal	Endothelial	6
PAM	0.131366	0	DPP4	Ependymal	Endothelial	6
CXCL12	0.22606	0	PLCB1	Ependymal	Endothelial	6
AGT	0.271708	0	PLCB1	Ependymal	Endothelial	6
AGT	0.197651	0.131	SGK1	Ependymal	Endothelial	6
FGF7	0.42756	0	NRP1	Ependymal	Endothelial	6
VEGFA	0.34365	0	NRP1	Ependymal	Endothelial	6
SEMA3E	0.377181	0	NRP1	Ependymal	Endothelial	6
ALCAM	0.462963	0	NRP1	Ependymal	Endothelial	6
AGT	0.0847641	0.615	SLC9A1	Ependymal	Endothelial	6
TFRC	0.0407675	0	SLC9A1	Ependymal	Endothelial	6
TYK2	0.0663658	0	IL1R1	Ependymal	Endothelial	6
AGT	0.0949467	0.425	EDNRA	Ependymal	Endothelial	6
VEGFA	0.0239608	0	SIRPA	Ependymal	Endothelial	6
CXCL12	0.025967	0.711	GNAI1	Ependymal	Endothelial	6
TYK2	0.102968	0	PRKD2	Ependymal	Endothelial	6
BCAN	0.0848553	0.152	NRCAM	Ependymal	Endothelial	6
AGT	0.162644	0.001	HDAC2	Ependymal	Endothelial	6
S100A4	0.421295	0	PGLYRP1	Ependymal	Endothelial	6
PAM	0.142569	0	FXYD1	Ependymal	Endothelial	6
CXCL12	0.0589583	0.002	JAK2	Ependymal	Astrocytes	6
TYK2	0.147977	0	PIK3R1	Ependymal	Astrocytes	6
HBEGF	0.374947	0	PIK3R1	Ependymal	Astrocytes	6
FGF7	0.232461	0	PIK3R1	Ependymal	Astrocytes	6
CXCL12	0.148361	0	PIK3R1	Ependymal	Astrocytes	6
AGT	0.194009	0.006	PIK3R1	Ependymal	Astrocytes	6
VEGFA	0.148551	0	PIK3R1	Ependymal	Astrocytes	6
TYK2	0.114873	0	PTPN1	Ependymal	Astrocytes	6
DLL1	0.141007	0	STAT3	Ependymal	Astrocytes	6
TYK2	0.129473	0	STAT3	Ependymal	Astrocytes	6
CXCL12	0.129857	0	STAT3	Ependymal	Astrocytes	6
AGT	0.175505	0.001	STAT3	Ependymal	Astrocytes	6
TYK2	0.0837221	0	PIK3CA	Ependymal	Astrocytes	6
HBEGF	0.310692	0	PIK3CA	Ependymal	Astrocytes	6
FGF7	0.168207	0	PIK3CA	Ependymal	Astrocytes	6
CXCL12	0.0841059	0.001	PIK3CA	Ependymal	Astrocytes	6
AGT	0.129754	0.112	PIK3CA	Ependymal	Astrocytes	6
VEGFA	0.0842964	0	PIK3CA	Ependymal	Astrocytes	6
CXCL12	0.155559	0	ITGB1	Ependymal	Astrocytes	6
VEGFA	0.155749	0	ITGB1	Ependymal	Astrocytes	6
AGT	0.0770696	0.758	ABL1	Ependymal	Astrocytes	6
SEMA5A	0.0348342	0.433	PLXNA2	Ependymal	Astrocytes	6
SLIT2	0.340025	0	APP	Ependymal	Astrocytes	6
APOE	2.53718	0	APP	Ependymal	Astrocytes	6
FGF7	0.187689	0	IGF1R	Ependymal	Astrocytes	6
VEGFA	0.103779	0.141	IGF1R	Ependymal	Astrocytes	6
EFNB3	0.0296892	0.96	PAK1	Ependymal	Astrocytes	6
TYK2	0.0642391	0	EIF2AK2	Ependymal	Astrocytes	6
TYK2	0.04011	0	PIK3CB	Ependymal	Astrocytes	6
HBEGF	0.26708	0	PIK3CB	Ependymal	Astrocytes	6
CXCL12	0.0404937	0.008	PIK3CB	Ependymal	Astrocytes	6
APOE	2.26343	0	LRP6	Ependymal	Astrocytes	6
SFRP5	0.107554	0	FZD3	Ependymal	Astrocytes	6
SFRP5	0.294895	0	FZD2	Ependymal	Astrocytes	6
PIK3IP1	0.177369	0	PIK3CA	Ependymal	Astrocytes	6
EFNB3	0.0902684	0.001	KRAS	Ependymal	Astrocytes	6
FRS3	0.0918999	0	KRAS	Ependymal	Astrocytes	6
COL6A5	0.650172	0	ITGB1	Ependymal	Astrocytes	6
TYK2	0.080133	0	IFNAR1	Ependymal	Astrocytes	6
CXCL12	0.131765	0	PLCB1	Ependymal	Astrocytes	6
AGT	0.177413	0.023	PLCB1	Ependymal	Astrocytes	6
AVP	0.0660724	1	TSHR	Ependymal	Astrocytes	6
FGF7	0.131928	0.001	NRP1	Ependymal	Astrocytes	6
VEGFA	0.0480175	0.41	NRP1	Ependymal	Astrocytes	6
SEMA3E	0.0815487	0.047	NRP1	Ependymal	Astrocytes	6
ALCAM	0.167331	0.877	NRP1	Ependymal	Astrocytes	6
EFNB3	0.0884895	0	MAP2K1	Ependymal	Astrocytes	6
CXCL12	0.0873977	0	MAP2K1	Ependymal	Astrocytes	6
CXCL12	0.0372009	0.316	GNAI1	Ependymal	Astrocytes	6
VEGFA	0.0361098	0.009	TGFBR1	Ependymal	Astrocytes	6
CXCL12	0.0382324	0.004	ACKR3	Ependymal	Astrocytes	6
EFNB3	0.0830815	0	SYNJ1	Ependymal	Astrocytes	6
VEGFA	0.0374371	0.443	NRP2	Ependymal	Astrocytes	6
SEMA3E	0.0709684	0.046	NRP2	Ependymal	Astrocytes	6
CXCL12	0.191064	0	GNAQ	Ependymal	Astrocytes	6
CXCL12	0.145286	0.195	ROCK1	Ependymal	Astrocytes	6
AVP	0.0689663	1	PTH1R	Ependymal	Astrocytes	6
SEMA5A	0.0316054	0.268	PLXNB3	Ependymal	Astrocytes	6
EFNB3	0.0319422	0.995	EPHA4	Ependymal	Microglia	6
TYK2	0.0805486	0.005	PIK3CA	Ependymal	Microglia	6
HBEGF	0.307518	0	PIK3CA	Ependymal	Microglia	6
FGF7	0.165033	0	PIK3CA	Ependymal	Microglia	6
CXCL12	0.0809323	0.016	PIK3CA	Ependymal	Microglia	6
AGT	0.12658	0.175	PIK3CA	Ependymal	Microglia	6
VEGFA	0.0811229	0.004	PIK3CA	Ependymal	Microglia	6
PTN	0.0462661	1	PTPRZ1	Ependymal	Microglia	6
CXCL12	0.0621587	0	RAF1	Ependymal	Microglia	6
VEGFA	0.0287701	0.002	MAPK11	Ependymal	Microglia	6
TYK2	0.04916	0	PIK3CB	Ependymal	Microglia	6
HBEGF	0.27613	0	PIK3CB	Ependymal	Microglia	6
CXCL12	0.0495437	0.003	PIK3CB	Ependymal	Microglia	6
TYK2	0.119214	0	PIK3CD	Ependymal	Microglia	6
HBEGF	0.346184	0	PIK3CD	Ependymal	Microglia	6
CXCL12	0.119598	0	PIK3CD	Ependymal	Microglia	6
FGF7	0.131294	0.755	PDGFRA	Ependymal	Microglia	6
VEGFA	0.0473835	0.991	PDGFRA	Ependymal	Microglia	6
VEGFA	0.070659	0.002	FLT1	Ependymal	Microglia	6
FGF7	0.112706	0	VEGFA	Ependymal	Microglia	6
TYK2	0.404612	0	CCR5	Ependymal	Microglia	6
CXCL12	0.404996	0	CCR5	Ependymal	Microglia	6
S100A4	0.434693	0	CCR5	Ependymal	Microglia	6
CXCL12	0.0275132	0.049	CCR1	Ependymal	Microglia	6
TYK2	0.485513	0	TNF	Ependymal	Microglia	6
AGT	0.0898598	0.438	MAP3K7	Ependymal	Microglia	6
PIK3IP1	0.174195	0	PIK3CA	Ependymal	Microglia	6
EFNB3	0.113307	0	KRAS	Ependymal	Microglia	6
FRS3	0.114939	0	KRAS	Ependymal	Microglia	6
TYK2	0.0290109	0.919	PIK3R3	Ependymal	Microglia	6
HBEGF	0.255981	0.032	PIK3R3	Ependymal	Microglia	6
CXCL12	0.0293946	0.966	PIK3R3	Ependymal	Microglia	6
COL6A5	0.605581	0	ITGA9	Ependymal	Microglia	6
VEGFA	0.0819741	0.001	CSF1	Ependymal	Microglia	6
VEGFA	0.122157	0	VCAM1	Ependymal	Microglia	6
SLIT2	0.0677905	0.011	CXCL12	Ependymal	Microglia	6
AGT	0.0744897	0.788	MTOR	Ependymal	Microglia	6
AGT	0.517254	0	SGK1	Ependymal	Microglia	6
AGT	0.0733195	0.821	SLC9A1	Ependymal	Microglia	6
TFRC	0.0293229	0.007	SLC9A1	Ependymal	Microglia	6
FGF7	0.261307	0	PLAU	Ependymal	Microglia	6
AVP	0.215579	1	PLAU	Ependymal	Microglia	6
HP	0.0789514	0	CD22	Ependymal	Microglia	6
VEGFA	0.111159	0	ITGA9	Ependymal	Microglia	6
PTN	0.0541083	1	PTPRB	Ependymal	Microglia	6
AVP	0.0646359	1	RAMP2	Ependymal	Microglia	6
AVP	0.393898	0.327	GPR84	Ependymal	Microglia	6
APOE	2.24839	0	SCARB1	Ependymal	Microglia	6
SLIT2	0.0349444	0.006	ROBO4	Ependymal	Microglia	6
CLEC1B	0.104772	0	PDPN	Ependymal	Microglia	6
S100A4	0.0559608	0.277	PGLYRP1	Ependymal	Microglia	6
EFNB3	0.0792977	0.275	EPHA4	Ependymal	Oligodendrocytes	6
FGF7	0.192008	0	IGF1R	Ependymal	Oligodendrocytes	6
VEGFA	0.108098	0	IGF1R	Ependymal	Oligodendrocytes	6
PTN	0.0883215	1	PTPRZ1	Ependymal	Oligodendrocytes	6
EFNB3	0.206112	0	EPHB1	Ependymal	Oligodendrocytes	6
TYK2	0.0950096	0.001	PIK3R3	Ependymal	Oligodendrocytes	6
HBEGF	0.321979	0	PIK3R3	Ependymal	Oligodendrocytes	6
CXCL12	0.0953933	0.016	PIK3R3	Ependymal	Oligodendrocytes	6
SLIT2	0.0374206	0	CXCL12	Ependymal	Oligodendrocytes	6
CXCL12	0.0424339	0.954	PLCB1	Ependymal	Oligodendrocytes	6
AGT	0.0880817	0.99	PLCB1	Ependymal	Oligodendrocytes	6
AGT	0.226412	0.003	SGK1	Ependymal	Oligodendrocytes	6
EFNB3	0.0344772	0.974	RHBDL2	Ependymal	Oligodendrocytes	6
TYK2	0.223364	0	FYN	Ependymal	Oligodendrocytes	6
PTN	0.0440364	1	PTPRB	Ependymal	Oligodendrocytes	6
BCAN	0.106926	0.002	NRCAM	Ependymal	Oligodendrocytes	6
AVP	0.0646821	1	ADCYAP1R1	Ependymal	Oligodendrocytes	6
FGF7	0.259914	0	IGF1R	Ependymal	Neurons2	6
VEGFA	0.176004	0	IGF1R	Ependymal	Neurons2	6
PTN	0.0784652	1	PTPRZ1	Ependymal	Neurons2	6
EFNB3	0.116042	0.968	EPHB1	Ependymal	Neurons2	6
VEGFA	0.0247735	0.014	FLT1	Ependymal	Neurons2	6
CXCL12	0.0257762	0.514	CX3CR1	Ependymal	Neurons2	6
APOE	2.25039	0	LRP6	Ependymal	Neurons2	6
SFRP5	0.103542	0	FZD8	Ependymal	Neurons2	6
TYK2	0.146847	0	PIK3R3	Ependymal	Neurons2	6
HBEGF	0.373817	0	PIK3R3	Ependymal	Neurons2	6
CXCL12	0.147231	0	PIK3R3	Ependymal	Neurons2	6
COL6A5	0.515854	0	ITGA9	Ependymal	Neurons2	6
ZFP91	0.212542	0	MAP3K14	Ependymal	Neurons2	6
SLIT2	0.0419421	0	CXCL12	Ependymal	Neurons2	6
FGF7	0.147769	0	NRP1	Ependymal	Neurons2	6
VEGFA	0.063859	0.011	NRP1	Ependymal	Neurons2	6
SEMA3E	0.0973903	0	NRP1	Ependymal	Neurons2	6
ALCAM	0.183172	0.771	NRP1	Ependymal	Neurons2	6
VEGFA	0.0214315	0.002	ITGA9	Ependymal	Neurons2	6
VEGFA	0.0412172	0	TGFBR1	Ependymal	Neurons2	6
VEGFA	0.116063	0	NRP2	Ependymal	Neurons2	6
SEMA3E	0.149595	0	NRP2	Ependymal	Neurons2	6
CXCL12	0.154557	0	ROCK1	Ependymal	Neurons2	6
CXCL12	0.0469121	0.002	AVPR1A	Ependymal	Neurons2	6
OXT	0.0648743	0.001	AVPR1A	Ependymal	Neurons2	6
AVP	0.0852843	1	AVPR1A	Ependymal	Neurons2	6
APOE	2.25693	0	SCARB1	Ependymal	Neurons2	6
NPY	0.116816	0	NPY6R	Ependymal	Neurons2	6
NRG1	0.0442575	0	MAPK8	NG2	Ependymal	6
DUSP18	0.0282483	0.01	MAPK8	NG2	Ependymal	6
GHR	0.0390375	0	TYK2	NG2	Ependymal	6
IFNAR2	0.0467143	0	TYK2	NG2	Ependymal	6
DLL1	0.174417	0	STAT3	NG2	Ependymal	6
PDGFA	0.125696	0.558	STAT3	NG2	Ependymal	6
FGFR3	0.156259	0	STAT3	NG2	Ependymal	6
AGT	0.0913775	0.728	STAT3	NG2	Ependymal	6
NRG1	0.124831	0	PIK3CA	NG2	Ependymal	6
GHR	0.120318	0	PIK3CA	NG2	Ependymal	6
HBEGF	0.305303	0	PIK3CA	NG2	Ependymal	6
PDGFA	0.147742	0.201	PIK3CA	NG2	Ependymal	6
FGFR3	0.178305	0	PIK3CA	NG2	Ependymal	6
AGT	0.113424	0.352	PIK3CA	NG2	Ependymal	6
SEMA7A	0.188435	0	ITGB1	NG2	Ependymal	6
DUSP18	0.171127	0	ITGB1	NG2	Ependymal	6
NRG1	0.0420361	0.021	AR	NG2	Ependymal	6
VIP	0.0224295	1	AR	NG2	Ependymal	6
PDGFA	0.0670359	0.999	VEGFA	NG2	Ependymal	6
VIP	0.0245182	1	VEGFA	NG2	Ependymal	6
VIP	0.0895919	0.82	F3	NG2	Ependymal	6
COL26A1	0.191128	0	ITGB1	NG2	Ependymal	6
CCL25	0.0641114	0	ADRA2A	NG2	Ependymal	6
AGT	0.0573898	0.982	ADRA2A	NG2	Ependymal	6
MT-RNR2	1.72625	0	ADRA2A	NG2	Ependymal	6
AGT	0.0396351	1	PLCB1	NG2	Ependymal	6
C4B	0.0624935	0	C3	NG2	Ependymal	6
NRG1	0.0775117	0	LGR4	NG2	Ependymal	6
TGFB2	0.151558	0	TGFBR2	NG2	Ependymal	6
SHH	0.0448085	0	GAS1	NG2	Ependymal	6
BMP2	0.0806592	0	BMPR2	NG2	Ependymal	6
PDGFA	0.195623	0.001	PDGFRB	NG2	Endothelial	6
SEMA6D	0.0948361	0	PLXNA1	NG2	Endothelial	6
VIP	0.0649663	0.955	PTGS2	NG2	Endothelial	6
BMP2	0.0611169	0.008	FGFR3	NG2	Endothelial	6
PCNA	0.137737	0	DNMT1	NG2	Endothelial	6
NRG1	0.0873332	0	RPS6KA1	NG2	Endothelial	6
PDGFA	0.0743945	0.995	VEGFA	NG2	Endothelial	6
VIP	0.0318769	1	VEGFA	NG2	Endothelial	6
CCL25	0.0460634	0	CX3CR1	NG2	Endothelial	6
CXCL14	0.132898	0	CX3CR1	NG2	Endothelial	6
CCL25	0.0571584	0	CCR9	NG2	Endothelial	6
CXCL14	0.143993	0	CCR9	NG2	Endothelial	6
AVP	0.0760838	1	ADRB2	NG2	Endothelial	6
VIP	0.0322635	0.999	ADRB2	NG2	Endothelial	6
CCL25	0.0418019	0	GRM7	NG2	Endothelial	6
AGT	0.0350803	1	GRM7	NG2	Endothelial	6
MT-RNR2	1.70394	0	GRM7	NG2	Endothelial	6
VIP	0.0369437	0.999	DPP4	NG2	Endothelial	6
PAM	0.183317	0	DPP4	NG2	Endothelial	6
AGT	0.237316	0	PLCB1	NG2	Endothelial	6
AGT	0.163259	0.635	SGK1	NG2	Endothelial	6
AGT	0.0503722	0.991	SLC9A1	NG2	Endothelial	6
AGT	0.0605548	0.97	EDNRA	NG2	Endothelial	6
BMP2	0.0426292	0	CDH11	NG2	Endothelial	6
AGT	0.128252	0.053	HDAC2	NG2	Endothelial	6
PAM	0.19452	0	FXYD1	NG2	Endothelial	6
NRG1	0.0816214	0	JAK2	NG2	Astrocytes	6
GHR	0.0771083	0	JAK2	NG2	Astrocytes	6
IFNAR2	0.0847852	0	JAK2	NG2	Astrocytes	6
NRG1	0.171024	0	PIK3R1	NG2	Astrocytes	6
GHR	0.166511	0	PIK3R1	NG2	Astrocytes	6
HBEGF	0.351495	0	PIK3R1	NG2	Astrocytes	6
PDGFA	0.193935	0.062	PIK3R1	NG2	Astrocytes	6
FGFR3	0.224498	0	PIK3R1	NG2	Astrocytes	6
AGT	0.159617	0.104	PIK3R1	NG2	Astrocytes	6
GHR	0.0622085	0	TYK2	NG2	Astrocytes	6
IFNAR2	0.0698853	0	TYK2	NG2	Astrocytes	6
DLL1	0.224153	0	STAT3	NG2	Astrocytes	6
PDGFA	0.175431	0.019	STAT3	NG2	Astrocytes	6
FGFR3	0.205994	0	STAT3	NG2	Astrocytes	6
AGT	0.141113	0.039	STAT3	NG2	Astrocytes	6
NRG1	0.106769	0	PIK3CA	NG2	Astrocytes	6
GHR	0.102256	0	PIK3CA	NG2	Astrocytes	6
HBEGF	0.287241	0	PIK3CA	NG2	Astrocytes	6
PDGFA	0.12968	0.518	PIK3CA	NG2	Astrocytes	6
FGFR3	0.160243	0	PIK3CA	NG2	Astrocytes	6
AGT	0.0953618	0.678	PIK3CA	NG2	Astrocytes	6
SEMA7A	0.17952	0	ITGB1	NG2	Astrocytes	6
DUSP18	0.162212	0	ITGB1	NG2	Astrocytes	6
AGT	0.0426777	0.999	ABL1	NG2	Astrocytes	6
APOE	1.98978	0	APP	NG2	Astrocytes	6
PDGFA	0.149163	0.91	IGF1R	NG2	Astrocytes	6
DUSP18	0.164249	0	ITGA6	NG2	Astrocytes	6
NRG1	0.0631568	0	PIK3CB	NG2	Astrocytes	6
HBEGF	0.243628	0	PIK3CB	NG2	Astrocytes	6
FGFR3	0.116631	0	PIK3CB	NG2	Astrocytes	6
SPARC	0.587865	0	MMP14	NG2	Astrocytes	6
APOE	1.71603	0	LRP6	NG2	Astrocytes	6
DKK2	0.0657686	0.082	LRP6	NG2	Astrocytes	6
COL26A1	0.182214	0	ITGB1	NG2	Astrocytes	6
AGT	0.143021	0.222	PLCB1	NG2	Astrocytes	6
AVP	0.0745768	1	TSHR	NG2	Astrocytes	6
VIP	0.0307566	1	TSHR	NG2	Astrocytes	6
NRG1	0.110061	0	MAP2K1	NG2	Astrocytes	6
SHH	0.0922988	0	MAP2K1	NG2	Astrocytes	6
NECTIN4	0.0937173	0	PARD3	NG2	Astrocytes	6
TGFB2	0.0694366	0.017	TGFBR1	NG2	Astrocytes	6
SHH	0.0822173	0	GAS1	NG2	Astrocytes	6
FGFR3	0.107412	0	LRRTM2	NG2	Astrocytes	6
AVP	0.0774707	1	PTH1R	NG2	Astrocytes	6
VIP	0.0336505	0.999	PTH1R	NG2	Astrocytes	6
VIP	0.143309	0.054	TLR3	NG2	Astrocytes	6
FGFR3	0.106988	0.013	EPHA4	NG2	Microglia	6
NRG1	0.103595	0	PIK3CA	NG2	Microglia	6
GHR	0.0990823	0	PIK3CA	NG2	Microglia	6
HBEGF	0.284067	0	PIK3CA	NG2	Microglia	6
PDGFA	0.126506	0.545	PIK3CA	NG2	Microglia	6
FGFR3	0.15707	0	PIK3CA	NG2	Microglia	6
AGT	0.0921883	0.709	PIK3CA	NG2	Microglia	6
VIP	0.113395	0.313	PTGS2	NG2	Microglia	6
ANGPTL1	0.0607051	0	TEK	NG2	Microglia	6
NRG1	0.0722068	0	PIK3CB	NG2	Microglia	6
HBEGF	0.252678	0	PIK3CB	NG2	Microglia	6
FGFR3	0.125681	0	PIK3CB	NG2	Microglia	6
NRG1	0.142261	0	PIK3CD	NG2	Microglia	6
HBEGF	0.322733	0	PIK3CD	NG2	Microglia	6
FGFR3	0.195735	0	PIK3CD	NG2	Microglia	6
PDGFA	0.0927669	1	PDGFRA	NG2	Microglia	6
PDGFA	0.116042	0.652	FLT1	NG2	Microglia	6
PDGFA	0.0741793	0.995	VEGFA	NG2	Microglia	6
VIP	0.0316617	1	VEGFA	NG2	Microglia	6
CCL25	0.422973	0	CCR5	NG2	Microglia	6
CXCL14	0.509808	0	CCR5	NG2	Microglia	6
CCL25	0.0454908	0	CCR1	NG2	Microglia	6
CXCL14	0.132325	0	CCR1	NG2	Microglia	6
BMP2	0.058222	0	MAP3K7	NG2	Microglia	6
TGFB2	0.0777294	0.001	MAP3K7	NG2	Microglia	6
AGT	0.0554679	0.975	MAP3K7	NG2	Microglia	6
NRG1	0.0520576	0.651	PIK3R3	NG2	Microglia	6
HBEGF	0.232529	0.131	PIK3R3	NG2	Microglia	6
PDGFA	0.798938	0	IL1A	NG2	Microglia	6
AGT	0.0400978	0.999	MTOR	NG2	Microglia	6
AGT	0.482862	0	SGK1	NG2	Microglia	6
AGT	0.0389276	0.999	SLC9A1	NG2	Microglia	6
FGFR3	0.253344	0	PLAU	NG2	Microglia	6
AVP	0.224083	1	PLAU	NG2	Microglia	6
NRG1	0.0495325	0	ADGRL1	NG2	Microglia	6
TGFB2	0.0611744	0.022	ACVR1	NG2	Microglia	6
BMP2	0.0416671	0.025	ACVR1	NG2	Microglia	6
TGFB2	0.062912	0.713	PLAT	NG2	Microglia	6
AVP	0.0731404	1	RAMP2	NG2	Microglia	6
VIP	0.0293201	1	RAMP2	NG2	Microglia	6
AVP	0.402402	0.284	GPR84	NG2	Microglia	6
VIP	0.358582	0	GPR84	NG2	Microglia	6
APOE	1.70099	0	SCARB1	NG2	Microglia	6
VIP	0.141391	0.085	TLR3	NG2	Microglia	6
CNTN6	0.0849849	0	PTPRG	NG2	Microglia	6
FGFR3	0.154343	0	EPHA4	NG2	Oligodendrocytes	6
PDGFA	0.153482	0.976	IGF1R	NG2	Oligodendrocytes	6
NRG1	0.118056	0	PIK3R3	NG2	Oligodendrocytes	6
HBEGF	0.298528	0	PIK3R3	NG2	Oligodendrocytes	6
AGT	0.0536898	1	PLCB1	NG2	Oligodendrocytes	6
AGT	0.19202	0.167	SGK1	NG2	Oligodendrocytes	6
BMP2	0.0532794	0.081	BMPR1A	NG2	Oligodendrocytes	6
TGFB2	0.166761	0	PLAT	NG2	Oligodendrocytes	6
FGFR3	0.150535	0	LRRTM2	NG2	Oligodendrocytes	6
VIP	0.0499115	0.997	RAMP1	NG2	Oligodendrocytes	6
AVP	0.0731866	1	ADCYAP1R1	NG2	Oligodendrocytes	6
VIP	0.0293663	1	ADCYAP1R1	NG2	Oligodendrocytes	6
PDGFA	0.221387	0.057	IGF1R	NG2	Neurons2	6
DUSP18	0.114757	0	ITGB8	NG2	Neurons2	6
NRG1	0.0585115	0	RPS6KA1	NG2	Neurons2	6
NRG1	0.128107	0	AR	NG2	Neurons2	6
VIP	0.1085	0.665	AR	NG2	Neurons2	6
PDGFA	0.0701569	1	FLT1	NG2	Neurons2	6
CCL25	0.0437538	0	CX3CR1	NG2	Neurons2	6
CXCL14	0.130588	0	CX3CR1	NG2	Neurons2	6
APOE	1.703	0	LRP6	NG2	Neurons2	6
DKK2	0.0527359	0.156	LRP6	NG2	Neurons2	6
NRG1	0.169894	0	PIK3R3	NG2	Neurons2	6
HBEGF	0.350365	0	PIK3R3	NG2	Neurons2	6
FGFR3	0.0990667	0	FGF9	NG2	Neurons2	6
TGFB2	0.0745441	0	TGFBR1	NG2	Neurons2	6
BMP2	0.0897732	0	BMPR2	NG2	Neurons2	6
BMP2	0.0451303	0.283	BMPR1A	NG2	Neurons2	6
OXT	0.0566666	0.007	AVPR1A	NG2	Neurons2	6
AVP	0.0937888	1	AVPR1A	NG2	Neurons2	6
VIP	0.0499685	0.993	AVPR1A	NG2	Neurons2	6
APOE	1.70954	0	SCARB1	NG2	Neurons2	6
EDN1	0.262142	0	MAPK8	Endothelial	Ependymal	6
FGFR3	0.105957	0	STAT3	Endothelial	Ependymal	6
AGT	0.0919746	0.704	STAT3	Endothelial	Ependymal	6
VEGFA	0.0326199	0	CSK	Endothelial	Ependymal	6
TNFSF10	0.202608	0	PIK3CA	Endothelial	Ependymal	6
HBEGF	0.354227	0	PIK3CA	Endothelial	Ependymal	6
EFNB2	0.165782	0	PIK3CA	Endothelial	Ependymal	6
FGFR3	0.128004	0	PIK3CA	Endothelial	Ependymal	6
AGT	0.114021	0.358	PIK3CA	Endothelial	Ependymal	6
VEGFA	0.109717	0	PIK3CA	Endothelial	Ependymal	6
VEGFC	0.184442	0	PIK3CA	Endothelial	Ependymal	6
NTN1	0.142135	0	PIK3CA	Endothelial	Ependymal	6
LAMB1	0.132478	0	PIK3CA	Endothelial	Ependymal	6
VEGFA	0.172022	0	ITGB1	Endothelial	Ependymal	6
VEGFC	0.246747	0	ITGB1	Endothelial	Ependymal	6
VTN	0.586954	0	ITGB1	Endothelial	Ependymal	6
VWF	0.416072	0	ITGB1	Endothelial	Ependymal	6
VCAM1	0.306938	0	ITGB1	Endothelial	Ependymal	6
SPP1	0.175126	0	ITGB1	Endothelial	Ependymal	6
LAMB1	0.194783	0	ITGB1	Endothelial	Ependymal	6
JAM3	0.205683	0	ITGB1	Endothelial	Ependymal	6
VEGFA	0.13434	0	MCL1	Endothelial	Ependymal	6
EDN1	0.259921	0	AR	Endothelial	Ependymal	6
VIP	0.0193263	1	AR	Endothelial	Ependymal	6
IGF2	0.19806	0	IGF2R	Endothelial	Ependymal	6
CSF1	0.0933282	0	VEGFA	Endothelial	Ependymal	6
BMP4	0.0388119	0.02	VEGFA	Endothelial	Ependymal	6
VIP	0.021415	1	VEGFA	Endothelial	Ependymal	6
VTN	0.443943	0	VEGFA	Endothelial	Ependymal	6
DCN	0.0657183	0	VEGFA	Endothelial	Ependymal	6
VIP	0.0864887	0.803	F3	Endothelial	Ependymal	6
COL27A1	0.171443	0	ITGB1	Endothelial	Ependymal	6
WNT5A	0.132412	0	VANGL2	Endothelial	Ependymal	6
WNT5A	0.226119	0.872	RORA	Endothelial	Ependymal	6
DPP4	0.0338873	0.026	CXCL12	Endothelial	Ependymal	6
VTN	2.32644	0	HSP90AA1	Endothelial	Ependymal	6
AGT	0.0579869	0.966	ADRA2A	Endothelial	Ependymal	6
CXCL1	0.0633225	0	ADRA2A	Endothelial	Ependymal	6
PF4	0.0512158	0	ADRA2A	Endothelial	Ependymal	6
PTN	1.64095	0	SDC1	Endothelial	Ependymal	6
AGT	0.0402323	1	PLCB1	Endothelial	Ependymal	6
EDN1	0.268927	0	PLCB1	Endothelial	Ependymal	6
ACE2	0.137394	0.006	AGT	Endothelial	Ependymal	6
BMP5	0.112792	0	PTPRD	Endothelial	Ependymal	6
TGFB2	0.365955	0	TGFBR2	Endothelial	Ependymal	6
BMP2	0.0731855	0	BMPR2	Endothelial	Ependymal	6
BMP4	0.0839992	0	BMPR2	Endothelial	Ependymal	6
BMP5	0.0689918	0	BMPR2	Endothelial	Ependymal	6
EDN1	0.487914	0	EDNRB	Endothelial	Ependymal	6
EDN3	0.573708	0	EDNRB	Endothelial	Ependymal	6
PTN	2.29321	0	NCL	Endothelial	Ependymal	6
VTN	0.675297	0	ROCK1	Endothelial	Ependymal	6
EDN1	0.261471	0	ECE1	Endothelial	Ependymal	6
VEGFA	0.0554882	0	AKT3	Endothelial	Ependymal	6
EDN1	0.303555	0	JAK2	Endothelial	NG2	6
TNFSF10	0.385831	0	PIK3R1	Endothelial	NG2	6
HBEGF	0.537449	0	PIK3R1	Endothelial	NG2	6
EFNB2	0.349005	0	PIK3R1	Endothelial	NG2	6
FGFR3	0.311226	0	PIK3R1	Endothelial	NG2	6
AGT	0.297243	0	PIK3R1	Endothelial	NG2	6
CX3CL1	0.404202	0	PIK3R1	Endothelial	NG2	6
VEGFA	0.292939	0	PIK3R1	Endothelial	NG2	6
VEGFC	0.367664	0	PIK3R1	Endothelial	NG2	6
NTN1	0.325357	0	PIK3R1	Endothelial	NG2	6
LAMB1	0.3157	0	PIK3R1	Endothelial	NG2	6
EFNB2	0.122628	0	EPHA4	Endothelial	NG2	6
FGFR3	0.0848488	0.002	EPHA4	Endothelial	NG2	6
AGT	0.0709824	0.873	PRKCE	Endothelial	NG2	6
VEGFC	0.141404	0	PRKCE	Endothelial	NG2	6
EFNB2	0.109168	0.386	EPHB1	Endothelial	NG2	6
BMP2	0.103945	0	FGFR3	Endothelial	NG2	6
VEGFA	1.31471	0	PDGFRA	Endothelial	NG2	6
VEGFC	1.38944	0	PDGFRA	Endothelial	NG2	6
NRP1	1.62935	0	PDGFRA	Endothelial	NG2	6
WNT5A	0.15181	0	LRP6	Endothelial	NG2	6
BMP4	0.0975904	0	LRP6	Endothelial	NG2	6
APOE	0.921676	0.985	LRP6	Endothelial	NG2	6
WNT5A	0.105903	0	FZD4	Endothelial	NG2	6
PF4	0.050891	0	MAP2K3	Endothelial	NG2	6
WNT5A	0.171577	0.999	RORA	Endothelial	NG2	6
TNFSF10	0.164025	0	MAP3K1	Endothelial	NG2	6
SPP1	0.0742377	0	MAP3K1	Endothelial	NG2	6
VTN	1.03716	0.779	HSP90AA1	Endothelial	NG2	6
ACE2	0.103002	0.347	AGT	Endothelial	NG2	6
BMP4	0.083184	0	ACACA	Endothelial	NG2	6
PF4	0.1226	0	GNAI1	Endothelial	NG2	6
BMP2	0.0922097	0	BMPR1A	Endothelial	NG2	6
BMP4	0.103023	0	BMPR1A	Endothelial	NG2	6
BMP5	0.0880159	0	BMPR1A	Endothelial	NG2	6
EFNB2	0.118645	0	EPHB3	Endothelial	NG2	6
EFNB2	0.484324	0	GRM5	Endothelial	NG2	6
VEGFA	0.0624698	0.007	NRP2	Endothelial	NG2	6
VEGFC	0.137195	0	NRP2	Endothelial	NG2	6
SEMA3G	0.261328	0	NRP2	Endothelial	NG2	6
OXT	0.0606812	0.004	SLC12A5	Endothelial	NG2	6
FGFR3	0.0646856	0	DYRK1A	Endothelial	NG2	6
VTN	0.686306	0	ROCK1	Endothelial	NG2	6
PTN	1.73258	0	CDH10	Endothelial	NG2	6
AVP	0.088541	1	PTH1R	Endothelial	NG2	6
VIP	0.0474822	0.987	PTH1R	Endothelial	NG2	6
VEGFA	0.0478562	0	AKT3	Endothelial	NG2	6
APOE	0.904715	0.988	LRP8	Endothelial	NG2	6
VTN	0.518867	0	PI4KA	Endothelial	NG2	6
SEMA3G	0.257486	0	PLXNA2	Endothelial	NG2	6
SEMA3G	0.294512	0	PLXNA3	Endothelial	NG2	6
SEMA3G	0.235576	0	PLXNA4	Endothelial	NG2	6
NTN1	0.156773	0	UNC5C	Endothelial	NG2	6
EDN1	0.299506	0	JAK2	Endothelial	Astrocytes	6
TNFSF10	0.248801	0	PIK3R1	Endothelial	Astrocytes	6
HBEGF	0.40042	0	PIK3R1	Endothelial	Astrocytes	6
EFNB2	0.211975	0	PIK3R1	Endothelial	Astrocytes	6
FGFR3	0.174196	0	PIK3R1	Endothelial	Astrocytes	6
AGT	0.160214	0.137	PIK3R1	Endothelial	Astrocytes	6
CX3CL1	0.267172	0	PIK3R1	Endothelial	Astrocytes	6
VEGFA	0.15591	0	PIK3R1	Endothelial	Astrocytes	6
VEGFC	0.230635	0	PIK3R1	Endothelial	Astrocytes	6
NTN1	0.188327	0	PIK3R1	Endothelial	Astrocytes	6
LAMB1	0.178671	0	PIK3R1	Endothelial	Astrocytes	6
FGFR3	0.155693	0	STAT3	Endothelial	Astrocytes	6
AGT	0.14171	0.069	STAT3	Endothelial	Astrocytes	6
TNFSF10	0.184546	0	PIK3CA	Endothelial	Astrocytes	6
HBEGF	0.336165	0	PIK3CA	Endothelial	Astrocytes	6
EFNB2	0.14772	0	PIK3CA	Endothelial	Astrocytes	6
FGFR3	0.109941	0	PIK3CA	Endothelial	Astrocytes	6
AGT	0.095959	0.678	PIK3CA	Endothelial	Astrocytes	6
VEGFA	0.0916551	0	PIK3CA	Endothelial	Astrocytes	6
VEGFC	0.16638	0	PIK3CA	Endothelial	Astrocytes	6
NTN1	0.124072	0	PIK3CA	Endothelial	Astrocytes	6
LAMB1	0.114416	0	PIK3CA	Endothelial	Astrocytes	6
VEGFA	0.163108	0	ITGB1	Endothelial	Astrocytes	6
VEGFC	0.237833	0	ITGB1	Endothelial	Astrocytes	6
VTN	0.57804	0	ITGB1	Endothelial	Astrocytes	6
VWF	0.407158	0	ITGB1	Endothelial	Astrocytes	6
VCAM1	0.298023	0	ITGB1	Endothelial	Astrocytes	6
SPP1	0.166211	0	ITGB1	Endothelial	Astrocytes	6
LAMB1	0.185868	0	ITGB1	Endothelial	Astrocytes	6
JAM3	0.196769	0	ITGB1	Endothelial	Astrocytes	6
AGT	0.0432748	0.994	ABL1	Endothelial	Astrocytes	6
APOE	1.1747	0.005	APP	Endothelial	Astrocytes	6
IGF2	0.237587	0	IGF1R	Endothelial	Astrocytes	6
VEGFA	0.111138	0.088	IGF1R	Endothelial	Astrocytes	6
VEGFC	0.185863	0	IGF1R	Endothelial	Astrocytes	6
DCN	0.147845	0.01	IGF1R	Endothelial	Astrocytes	6
S100B	0.0703809	0.964	FAS	Endothelial	Astrocytes	6
VTN	0.580076	0	ITGA6	Endothelial	Astrocytes	6
VWF	0.409194	0	ITGA6	Endothelial	Astrocytes	6
SPP1	0.168248	0	ITGA6	Endothelial	Astrocytes	6
LAMB1	0.187905	0	ITGA6	Endothelial	Astrocytes	6
CSF1	0.100464	0	PAK1	Endothelial	Astrocytes	6
EFNB2	0.0922117	0	PAK1	Endothelial	Astrocytes	6
TNFSF10	0.140934	0	PIK3CB	Endothelial	Astrocytes	6
HBEGF	0.292553	0	PIK3CB	Endothelial	Astrocytes	6
FGFR3	0.0663293	0	PIK3CB	Endothelial	Astrocytes	6
TNFSF10	0.19733	0	CHUK	Endothelial	Astrocytes	6
WNT5A	0.131083	0	LRP6	Endothelial	Astrocytes	6
BMP4	0.0768638	0.005	LRP6	Endothelial	Astrocytes	6
APOE	0.900949	0.993	LRP6	Endothelial	Astrocytes	6
WNT5A	0.0989919	0	FZD3	Endothelial	Astrocytes	6
WNT5A	0.286333	0	FZD2	Endothelial	Astrocytes	6
EFNB2	0.152791	0	KRAS	Endothelial	Astrocytes	6
COL27A1	0.162528	0	ITGB1	Endothelial	Astrocytes	6
WNT5A	0.142275	0	NLK	Endothelial	Astrocytes	6
VTN	0.83692	1	HSP90AA1	Endothelial	Astrocytes	6
AGT	0.143618	0.25	PLCB1	Endothelial	Astrocytes	6
EDN1	0.372313	0	PLCB1	Endothelial	Astrocytes	6
AVP	0.0687122	1	TSHR	Endothelial	Astrocytes	6
VIP	0.0276534	0.999	TSHR	Endothelial	Astrocytes	6
ACE2	1.64536	0	AGT	Endothelial	Astrocytes	6
VEGFA	0.0553761	0.276	NRP1	Endothelial	Astrocytes	6
ICAM1	0.228556	0	EZR	Endothelial	Astrocytes	6
VCAM1	0.260227	0	EZR	Endothelial	Astrocytes	6
BMP4	0.0844102	0	ACACA	Endothelial	Astrocytes	6
CSF1	0.159264	0	MAP2K1	Endothelial	Astrocytes	6
EFNB2	0.151012	0	MAP2K1	Endothelial	Astrocytes	6
NTN1	0.127364	0	MAP2K1	Endothelial	Astrocytes	6
PF4	0.0422829	0.044	GNAI1	Endothelial	Astrocytes	6
TGFB2	0.283833	0	TGFBR1	Endothelial	Astrocytes	6
VEGFA	0.0434684	0.002	TGFBR1	Endothelial	Astrocytes	6
EFNB2	0.145604	0	SYNJ1	Endothelial	Astrocytes	6
EFNB2	0.104741	0.225	GRM5	Endothelial	Astrocytes	6
VEGFA	0.0447958	0.288	NRP2	Endothelial	Astrocytes	6
VEGFC	0.119521	0	NRP2	Endothelial	Astrocytes	6
SEMA3G	0.243654	0	NRP2	Endothelial	Astrocytes	6
FGFR3	0.0571099	0.149	LRRTM2	Endothelial	Astrocytes	6
VTN	0.567767	0	ROCK1	Endothelial	Astrocytes	6
AVP	0.0716061	1	PTH1R	Endothelial	Astrocytes	6
VIP	0.0305473	0.998	PTH1R	Endothelial	Astrocytes	6
EDN1	0.326734	0	ADCY3	Endothelial	Astrocytes	6
VIP	0.140206	0.1	TLR3	Endothelial	Astrocytes	6
SEMA3G	0.237116	0	PLXNA2	Endothelial	Astrocytes	6
EFNB2	0.0944647	0.014	EPHA4	Endothelial	Microglia	6
FGFR3	0.056686	0.339	EPHA4	Endothelial	Microglia	6
ICAM1	0.286789	0	PLCG2	Endothelial	Microglia	6
TNFSF10	0.181373	0	PIK3CA	Endothelial	Microglia	6
HBEGF	0.332991	0	PIK3CA	Endothelial	Microglia	6
EFNB2	0.144547	0	PIK3CA	Endothelial	Microglia	6
FGFR3	0.106768	0	PIK3CA	Endothelial	Microglia	6
AGT	0.0927854	0.696	PIK3CA	Endothelial	Microglia	6
VEGFA	0.0884816	0.002	PIK3CA	Endothelial	Microglia	6
VEGFC	0.163206	0	PIK3CA	Endothelial	Microglia	6
NTN1	0.120899	0	PIK3CA	Endothelial	Microglia	6
LAMB1	0.111242	0	PIK3CA	Endothelial	Microglia	6
PTN	1.64318	0	PTPRZ1	Endothelial	Microglia	6
SPP1	0.0728114	0	RAF1	Endothelial	Microglia	6
IGF2	0.244337	0	PTGS2	Endothelial	Microglia	6
VEGFC	0.192613	0	PTGS2	Endothelial	Microglia	6
VIP	0.110292	0.411	PTGS2	Endothelial	Microglia	6
VEGFA	0.0361288	0.001	MAPK11	Endothelial	Microglia	6
VTN	0.451086	0	ITGB7	Endothelial	Microglia	6
VWF	0.280205	0	ITGB7	Endothelial	Microglia	6
VCAM1	0.17107	0	ITGB7	Endothelial	Microglia	6
SPP1	0.039258	0	ITGB7	Endothelial	Microglia	6
LAMB1	0.0589151	0	ITGB7	Endothelial	Microglia	6
TNFSF10	0.149984	0	PIK3CB	Endothelial	Microglia	6
HBEGF	0.301603	0	PIK3CB	Endothelial	Microglia	6
FGFR3	0.0753793	0	PIK3CB	Endothelial	Microglia	6
TNFSF10	0.220038	0	PIK3CD	Endothelial	Microglia	6
HBEGF	0.371657	0	PIK3CD	Endothelial	Microglia	6
FGFR3	0.145434	0	PIK3CD	Endothelial	Microglia	6
TNFSF10	0.162259	0	CHUK	Endothelial	Microglia	6
VEGFA	0.0547421	0.987	PDGFRA	Endothelial	Microglia	6
VEGFC	0.129467	0.716	PDGFRA	Endothelial	Microglia	6
NRP1	0.369381	0.001	PDGFRA	Endothelial	Microglia	6
VEGFA	0.0780176	0.002	FLT1	Endothelial	Microglia	6
VEGFC	0.152743	0	FLT1	Endothelial	Microglia	6
CSF1	0.100472	0	VEGFA	Endothelial	Microglia	6
BMP4	0.0459554	0.015	VEGFA	Endothelial	Microglia	6
VIP	0.0285585	0.998	VEGFA	Endothelial	Microglia	6
VTN	0.451086	0	VEGFA	Endothelial	Microglia	6
DCN	0.0728617	0	VEGFA	Endothelial	Microglia	6
CXCL1	0.422185	0	CCR5	Endothelial	Microglia	6
CX3CL1	0.523807	0	CCR5	Endothelial	Microglia	6
PF4	0.410078	0	CCR5	Endothelial	Microglia	6
CXCL1	0.0447019	0	CCR1	Endothelial	Microglia	6
CX3CL1	0.146325	0	CCR1	Endothelial	Microglia	6
PF4	0.0325952	0	CCR1	Endothelial	Microglia	6
CSF1	0.557763	0	TNF	Endothelial	Microglia	6
S100B	0.507785	0	TNF	Endothelial	Microglia	6
STC1	0.487048	0	TNF	Endothelial	Microglia	6
WNT5A	0.124917	0	RYK	Endothelial	Microglia	6
BMP2	0.0507483	0.002	MAP3K7	Endothelial	Microglia	6
TGFB2	0.292126	0	MAP3K7	Endothelial	Microglia	6
BMP4	0.0615621	0	MAP3K7	Endothelial	Microglia	6
AGT	0.0560651	0.951	MAP3K7	Endothelial	Microglia	6
EFNB2	0.17583	0	KRAS	Endothelial	Microglia	6
TNFSF10	0.129835	0.037	PIK3R3	Endothelial	Microglia	6
HBEGF	0.281453	0.014	PIK3R3	Endothelial	Microglia	6
S100B	0.051283	0.995	MAP3K5	Endothelial	Microglia	6
PF4	0.115064	0	MAP2K3	Endothelial	Microglia	6
VCAM1	0.253433	0	ITGA9	Endothelial	Microglia	6
SPP1	0.121621	0	ITGA9	Endothelial	Microglia	6
LAMB1	0.141278	0	ITGA9	Endothelial	Microglia	6
WNT5A	0.1387	0	NLK	Endothelial	Microglia	6
WNT5A	0.132221	0.982	RORA	Endothelial	Microglia	6
VEGFA	0.0893328	0.001	CSF1	Endothelial	Microglia	6
VEGFA	0.129515	0	VCAM1	Endothelial	Microglia	6
VTN	0.544447	0	VCAM1	Endothelial	Microglia	6
ICAM1	0.232759	0	VCAM1	Endothelial	Microglia	6
DPP4	0.0736453	0.007	CXCL12	Endothelial	Microglia	6
VTN	0.834869	0.998	HSP90AA1	Endothelial	Microglia	6
RARRES2	0.517536	0	CCRL2	Endothelial	Microglia	6
AGT	0.0406949	0.996	MTOR	Endothelial	Microglia	6
SPP1	0.0394945	0	MTOR	Endothelial	Microglia	6
AGT	0.483459	0	SGK1	Endothelial	Microglia	6
ACE2	0.139361	0.144	AGT	Endothelial	Microglia	6
AGT	0.0395247	0.997	SLC9A1	Endothelial	Microglia	6
EDN1	0.26822	0	SLC9A1	Endothelial	Microglia	6
FGFR3	0.203042	0	PLAU	Endothelial	Microglia	6
AVP	0.218219	1	PLAU	Endothelial	Microglia	6
VTN	0.599688	0	PLAU	Endothelial	Microglia	6
SPP1	0.187859	0	PLAU	Endothelial	Microglia	6
CSF1	0.100472	0	CELSR3	Endothelial	Microglia	6
VEGFA	0.118517	0	ITGA9	Endothelial	Microglia	6
VEGFC	0.193242	0	ITGA9	Endothelial	Microglia	6
VTN	0.533449	0	ITGA9	Endothelial	Microglia	6
VWF	0.362567	0	ITGA9	Endothelial	Microglia	6
TGFB2	0.275571	0	ACVR1	Endothelial	Microglia	6
BMP2	0.0341934	0.084	ACVR1	Endothelial	Microglia	6
BMP4	0.0450072	0.016	ACVR1	Endothelial	Microglia	6
BMP5	0.0299997	0.002	ACVR1	Endothelial	Microglia	6
TGFB2	0.277309	0	PLAT	Endothelial	Microglia	6
PTN	1.65102	0	PTPRB	Endothelial	Microglia	6
EDN1	0.265789	0	EDNRB	Endothelial	Microglia	6
EDN3	0.351583	0	EDNRB	Endothelial	Microglia	6
AVP	0.0672757	1	RAMP2	Endothelial	Microglia	6
VIP	0.0262169	0.999	RAMP2	Endothelial	Microglia	6
AVP	0.396537	0.342	GPR84	Endothelial	Microglia	6
VIP	0.355479	0	GPR84	Endothelial	Microglia	6
VEGFC	0.114323	0	LYVE1	Endothelial	Microglia	6
APOE	0.885909	0.998	SCARB1	Endothelial	Microglia	6
VIP	0.138287	0.126	TLR3	Endothelial	Microglia	6
VCAM1	0.209715	0	CYBB	Endothelial	Microglia	6
PF4	0.0510064	0	THBD	Endothelial	Microglia	6
NTN1	0.098686	0.004	TRIO	Endothelial	Microglia	6
EFNB2	0.14182	0	EPHA4	Endothelial	Oligodendrocytes	6
FGFR3	0.104041	0	EPHA4	Endothelial	Oligodendrocytes	6
IGF2	0.241906	0	IGF1R	Endothelial	Oligodendrocytes	6
VEGFA	0.115457	0	IGF1R	Endothelial	Oligodendrocytes	6
VEGFC	0.190182	0	IGF1R	Endothelial	Oligodendrocytes	6
DCN	0.152164	0	IGF1R	Endothelial	Oligodendrocytes	6
PTN	1.68523	0	PTPRZ1	Endothelial	Oligodendrocytes	6
EFNB2	0.268635	0	EPHB1	Endothelial	Oligodendrocytes	6
TNFSF10	0.195834	0	PIK3R3	Endothelial	Oligodendrocytes	6
HBEGF	0.347452	0	PIK3R3	Endothelial	Oligodendrocytes	6
WNT5A	0.150164	1	RORA	Endothelial	Oligodendrocytes	6
DPP4	0.0432753	0	CXCL12	Endothelial	Oligodendrocytes	6
VTN	1.45497	0	HSP90AA1	Endothelial	Oligodendrocytes	6
AGT	0.054287	1	PLCB1	Endothelial	Oligodendrocytes	6
EDN1	0.282982	0	PLCB1	Endothelial	Oligodendrocytes	6
AGT	0.192617	0.2	SGK1	Endothelial	Oligodendrocytes	6
ACE2	0.106678	0.113	AGT	Endothelial	Oligodendrocytes	6
EFNB2	0.0969997	0	RHBDL2	Endothelial	Oligodendrocytes	6
NTN1	0.263714	0	FYN	Endothelial	Oligodendrocytes	6
BMP2	0.0458057	0.283	BMPR1A	Endothelial	Oligodendrocytes	6
BMP4	0.0566195	0.039	BMPR1A	Endothelial	Oligodendrocytes	6
BMP5	0.041612	0.001	BMPR1A	Endothelial	Oligodendrocytes	6
TGFB2	0.381158	0	PLAT	Endothelial	Oligodendrocytes	6
PTN	1.64095	0	PTPRB	Endothelial	Oligodendrocytes	6
EDN1	0.265199	0	EDNRB	Endothelial	Oligodendrocytes	6
EDN3	0.350993	0	EDNRB	Endothelial	Oligodendrocytes	6
FGFR3	0.100233	0	LRRTM2	Endothelial	Oligodendrocytes	6
BCAN	0.0496773	0.903	NRCAM	Endothelial	Oligodendrocytes	6
VIP	0.0468083	0.997	RAMP1	Endothelial	Oligodendrocytes	6
AVP	0.0673219	1	ADCYAP1R1	Endothelial	Oligodendrocytes	6
VIP	0.0262631	0.999	ADCYAP1R1	Endothelial	Oligodendrocytes	6
VWF	0.282903	0	GP1BB	Endothelial	Oligodendrocytes	6
NTN1	0.0763229	0	DSCAM	Endothelial	Oligodendrocytes	6
NTN1	0.109219	0	TRIO	Endothelial	Oligodendrocytes	6
VEGFC	0.278476	0	PRKCA	Endothelial	Neurons2	6
IGF2	0.309811	0	IGF1R	Endothelial	Neurons2	6
VEGFA	0.183363	0	IGF1R	Endothelial	Neurons2	6
VEGFC	0.258088	0	IGF1R	Endothelial	Neurons2	6
DCN	0.22007	0	IGF1R	Endothelial	Neurons2	6
PTN	1.67538	0	PTPRZ1	Endothelial	Neurons2	6
EFNB2	0.170613	0	GRM1	Endothelial	Neurons2	6
EFNB2	0.178564	0	EPHB1	Endothelial	Neurons2	6
VTN	0.530584	0	ITGB8	Endothelial	Neurons2	6
VWF	0.359702	0	ITGB8	Endothelial	Neurons2	6
SPP1	0.118756	0	ITGB8	Endothelial	Neurons2	6
LAMB1	0.138413	0	ITGB8	Endothelial	Neurons2	6
EDN1	0.345992	0	AR	Endothelial	Neurons2	6
VIP	0.105397	0.686	AR	Endothelial	Neurons2	6
VEGFA	0.0321321	0.001	FLT1	Endothelial	Neurons2	6
VEGFC	0.106857	0	FLT1	Endothelial	Neurons2	6
CXCL1	0.0429649	0	CX3CR1	Endothelial	Neurons2	6
CX3CL1	0.144588	0	CX3CR1	Endothelial	Neurons2	6
PF4	0.0308582	0.004	CX3CR1	Endothelial	Neurons2	6
WNT5A	0.11805	0	LRP6	Endothelial	Neurons2	6
BMP4	0.0638311	0.002	LRP6	Endothelial	Neurons2	6
APOE	0.887916	0.999	LRP6	Endothelial	Neurons2	6
WNT5A	0.0949796	0	FZD8	Endothelial	Neurons2	6
TNFSF10	0.247671	0	PIK3R3	Endothelial	Neurons2	6
HBEGF	0.39929	0	PIK3R3	Endothelial	Neurons2	6
VCAM1	0.163706	0	ITGA9	Endothelial	Neurons2	6
SPP1	0.0318936	0	ITGA9	Endothelial	Neurons2	6
LAMB1	0.0515507	0	ITGA9	Endothelial	Neurons2	6
WNT5A	0.139539	0	NLK	Endothelial	Neurons2	6
WNT5A	0.932286	0	RORA	Endothelial	Neurons2	6
SPP1	0.0361699	0	MAP3K14	Endothelial	Neurons2	6
FGFR3	0.0487648	0	FGF9	Endothelial	Neurons2	6
DPP4	0.0477968	0	CXCL12	Endothelial	Neurons2	6
VTN	1.57117	0	HSP90AA1	Endothelial	Neurons2	6
ACE2	0.100652	0.328	AGT	Endothelial	Neurons2	6
VEGFA	0.0712177	0.001	NRP1	Endothelial	Neurons2	6
VEGFA	0.0287901	0	ITGA9	Endothelial	Neurons2	6
VEGFC	0.103515	0	ITGA9	Endothelial	Neurons2	6
VTN	0.443722	0	ITGA9	Endothelial	Neurons2	6
VWF	0.27284	0	ITGA9	Endothelial	Neurons2	6
VEGFC	0.150268	0	PRKCB	Endothelial	Neurons2	6
TGFB2	0.288941	0	TGFBR1	Endothelial	Neurons2	6
VEGFA	0.0485759	0	TGFBR1	Endothelial	Neurons2	6
BMP2	0.0822995	0	BMPR2	Endothelial	Neurons2	6
BMP4	0.0931132	0	BMPR2	Endothelial	Neurons2	6
BMP5	0.0781057	0	BMPR2	Endothelial	Neurons2	6
BMP2	0.0376566	0.619	BMPR1A	Endothelial	Neurons2	6
BMP4	0.0484704	0.167	BMPR1A	Endothelial	Neurons2	6
BMP5	0.0334629	0.076	BMPR1A	Endothelial	Neurons2	6
EFNB2	0.185402	0	GRM5	Endothelial	Neurons2	6
VEGFA	0.123422	0	NRP2	Endothelial	Neurons2	6
VEGFC	0.198147	0	NRP2	Endothelial	Neurons2	6
SEMA3G	0.32228	0	NRP2	Endothelial	Neurons2	6
VTN	0.577038	0	ROCK1	Endothelial	Neurons2	6
OXT	0.0654318	0.003	AVPR1A	Endothelial	Neurons2	6
AVP	0.0879241	1	AVPR1A	Endothelial	Neurons2	6
VIP	0.0468653	0.993	AVPR1A	Endothelial	Neurons2	6
EDN1	0.309105	0	ADCY2	Endothelial	Neurons2	6
APOE	0.894452	0.996	SCARB1	Endothelial	Neurons2	6
VWF	0.279105	0	GP1BB	Endothelial	Neurons2	6
IL15RA	0.0284504	0	TYK2	Astrocytes	Ependymal	6
TYK2	0.102909	0	STAT3	Astrocytes	Ependymal	6
PDGFA	0.132503	0.453	STAT3	Astrocytes	Ependymal	6
AGT	1.63373	0	STAT3	Astrocytes	Ependymal	6
TLN1	0.179111	0	PIK3CA	Astrocytes	Ependymal	6
TYK2	0.124955	0	PIK3CA	Astrocytes	Ependymal	6
PDGFA	0.15455	0.222	PIK3CA	Astrocytes	Ependymal	6
AGT	1.65578	0	PIK3CA	Astrocytes	Ependymal	6
LAMC1	0.121268	0	PIK3CA	Astrocytes	Ependymal	6
TLN1	0.241416	0	ITGB1	Astrocytes	Ependymal	6
VCAN	0.215653	0	ITGB1	Astrocytes	Ependymal	6
LAMC1	0.183573	0	ITGB1	Astrocytes	Ependymal	6
LGALS3BP	0.186988	0	ITGB1	Astrocytes	Ependymal	6
TYK2	0.0761731	0	EIF2AK2	Astrocytes	Ependymal	6
PDGFA	0.0738437	0.925	VEGFA	Astrocytes	Ependymal	6
SST	0.0941282	0	F3	Astrocytes	Ependymal	6
FAS	0.0497235	0	CASP7	Astrocytes	Ependymal	6
TYK2	0.0534739	0	STAT6	Astrocytes	Ependymal	6
SLIT2	0.0602607	0	CXCL12	Astrocytes	Ependymal	6
AGT	1.59975	0	ADRA2A	Astrocytes	Ependymal	6
MT-RNR2	1.94898	0	ADRA2A	Astrocytes	Ependymal	6
NPY	0.0553342	0.013	ADRA2A	Astrocytes	Ependymal	6
SST	0.0537265	0	ADRA2A	Astrocytes	Ependymal	6
SLIT2	0.0614802	0	SDC1	Astrocytes	Ependymal	6
AGT	1.58199	0	PLCB1	Astrocytes	Ependymal	6
RSPO3	0.0617643	0	LGR4	Astrocytes	Ependymal	6
GDF10	0.104599	0	BMPR2	Astrocytes	Ependymal	6
IL15RA	0.07057	0	JAK2	Astrocytes	NG2	6
TLN1	0.362334	0	PIK3R1	Astrocytes	NG2	6
TYK2	0.308178	0	PIK3R1	Astrocytes	NG2	6
PDGFA	0.337772	0	PIK3R1	Astrocytes	NG2	6
AGT	1.839	0	PIK3R1	Astrocytes	NG2	6
LAMC1	0.30449	0	PIK3R1	Astrocytes	NG2	6
SEMA3B	0.0845464	0	PLXNA2	Astrocytes	NG2	6
SPARC	1.99113	0	ERBB3	Astrocytes	NG2	6
AGT	1.61274	0	PRKCE	Astrocytes	NG2	6
PDGFA	1.35955	0	PDGFRA	Astrocytes	NG2	6
NRP1	1.33372	0	PDGFRA	Astrocytes	NG2	6
RSPO3	0.087156	0	LRP6	Astrocytes	NG2	6
CKLF	0.110229	0	LRP6	Astrocytes	NG2	6
MYOC	0.119626	0	FZD4	Astrocytes	NG2	6
SFRP5	0.249615	0	FZD4	Astrocytes	NG2	6
JAG1	0.0420492	0	CD46	Astrocytes	NG2	6
FAS	0.0730304	0	MAP2K3	Astrocytes	NG2	6
TYK2	0.0698853	0	IFNAR2	Astrocytes	NG2	6
TYK2	0.0622085	0	GHR	Astrocytes	NG2	6
GDF10	0.123623	0	BMPR1A	Astrocytes	NG2	6
SEMA3B	0.0883882	0	NRP2	Astrocytes	NG2	6
OXT	0.0625736	0.037	SLC12A5	Astrocytes	NG2	6
ALCAM	0.376713	0	CHL1	Astrocytes	NG2	6
AVP	0.0843489	1	PTH1R	Astrocytes	NG2	6
SEMA3B	0.121572	0	PLXNA3	Astrocytes	NG2	6
SEMA3B	0.0626364	0	PLXNA4	Astrocytes	NG2	6
PDGFA	0.202431	0.011	PDGFRB	Astrocytes	Endothelial	6
NRP1	0.176604	0	PDGFRB	Astrocytes	Endothelial	6
SLIT2	0.0732322	0	PLXNA1	Astrocytes	Endothelial	6
NRP1	0.0607984	0.172	PLXNA1	Astrocytes	Endothelial	6
FAS	0.0649762	0	BCL2	Astrocytes	Endothelial	6
NPY	0.0351194	0.063	ODC1	Astrocytes	Endothelial	6
PDGFA	0.0812024	0.884	VEGFA	Astrocytes	Endothelial	6
SFRP5	0.308122	0	WNT5A	Astrocytes	Endothelial	6
TLN1	0.111995	0	ITGA2B	Astrocytes	Endothelial	6
LAMC1	0.0541522	0	ITGA2B	Astrocytes	Endothelial	6
AVP	0.066027	1	ADRB2	Astrocytes	Endothelial	6
NPY	0.0384075	0.04	ADRB2	Astrocytes	Endothelial	6
AGT	1.57744	0	GRM7	Astrocytes	Endothelial	6
MT-RNR2	1.92667	0	GRM7	Astrocytes	Endothelial	6
NPY	0.0330247	0.073	GRM7	Astrocytes	Endothelial	6
SST	0.031417	0.017	GRM7	Astrocytes	Endothelial	6
NPY	0.0430877	0.035	DPP4	Astrocytes	Endothelial	6
AGT	1.77967	0	PLCB1	Astrocytes	Endothelial	6
AGT	1.70562	0	SGK1	Astrocytes	Endothelial	6
SEMA3B	0.376927	0	NRP1	Astrocytes	Endothelial	6
ALCAM	0.657962	0	NRP1	Astrocytes	Endothelial	6
AGT	1.59273	0	SLC9A1	Astrocytes	Endothelial	6
TYK2	0.0895368	0	IL1R1	Astrocytes	Endothelial	6
AGT	1.60291	0	EDNRA	Astrocytes	Endothelial	6
TYK2	0.126139	0	PRKD2	Astrocytes	Endothelial	6
AGT	1.67061	0	HDAC2	Astrocytes	Endothelial	6
SEMA3B	0.0677104	0	PLXNA1	Astrocytes	Endothelial	6
TLN1	0.157876	0	PIK3CA	Astrocytes	Microglia	6
TYK2	0.10372	0	PIK3CA	Astrocytes	Microglia	6
PDGFA	0.133314	0.448	PIK3CA	Astrocytes	Microglia	6
AGT	1.63455	0	PIK3CA	Astrocytes	Microglia	6
LAMC1	0.100032	0	PIK3CA	Astrocytes	Microglia	6
LGI1	0.296137	0	RAF1	Astrocytes	Microglia	6
TLN1	0.105549	0	ITGB7	Astrocytes	Microglia	6
LAMC1	0.0477054	0	ITGB7	Astrocytes	Microglia	6
TYK2	0.072331	0	PIK3CB	Astrocytes	Microglia	6
TYK2	0.142385	0	PIK3CD	Astrocytes	Microglia	6
FAS	0.0890405	0	CHUK	Astrocytes	Microglia	6
PDGFA	0.0995748	0.999	PDGFRA	Astrocytes	Microglia	6
NRP1	0.0737486	0.995	PDGFRA	Astrocytes	Microglia	6
PDGFA	0.12285	0.494	FLT1	Astrocytes	Microglia	6
PDGFA	0.0809872	0.88	VEGFA	Astrocytes	Microglia	6
TYK2	0.427783	0	CCR5	Astrocytes	Microglia	6
TYK2	0.508684	0	TNF	Astrocytes	Microglia	6
AGT	1.59783	0	MAP3K7	Astrocytes	Microglia	6
TYK2	0.0521819	0.67	PIK3R3	Astrocytes	Microglia	6
FAS	0.056616	0	MAP3K5	Astrocytes	Microglia	6
FAS	0.137203	0	MAP2K3	Astrocytes	Microglia	6
FAS	0.780585	0	IL1A	Astrocytes	Microglia	6
PDGFA	0.805746	0	IL1A	Astrocytes	Microglia	6
TLN1	0.187911	0	ITGA9	Astrocytes	Microglia	6
LAMC1	0.130068	0	ITGA9	Astrocytes	Microglia	6
SLIT2	0.100019	0	CXCL12	Astrocytes	Microglia	6
AGT	1.58245	0	MTOR	Astrocytes	Microglia	6
AGT	2.02522	0	SGK1	Astrocytes	Microglia	6
AGT	1.58128	0	SLC9A1	Astrocytes	Microglia	6
AVP	0.214027	0.987	PLAU	Astrocytes	Microglia	6
AVP	0.0630836	1	RAMP2	Astrocytes	Microglia	6
AVP	0.392345	0.418	GPR84	Astrocytes	Microglia	6
VCAN	0.189514	0	TLR3	Astrocytes	Microglia	6
SLIT2	0.0671725	0	ROBO4	Astrocytes	Microglia	6
PDGFA	0.16029	0.828	IGF1R	Astrocytes	Oligodendrocytes	6
[truncated: 5,602 more rows]

## Sheet: interactions_two_fold
source	score	pvalues	target	source cell type	target cell type	CT
ALCAM	0.498593	0	CHL1	Ependymal	NG2	2
AGT	0.223533	0	PRKCE	Ependymal	NG2	2
ALCAM	1.44827	0	NRP1	Ependymal	Endothelial	2
PTN	0.352983	0	PTPRZ1	Ependymal	Endothelial	2
AGT	0.209147	0	EDNRA	Ependymal	Endothelial	2
AGT	0.6107	0	PLCB1	Ependymal	Astrocytes	2
HBEGF	0.528482	0	PIK3CB	Ependymal	Astrocytes	2
HBEGF	0.765488	0	PIK3CA	Ependymal	Microglia	2
HBEGF	0.550601	0	PIK3CB	Ependymal	Microglia	2
HBEGF	0.531131	0	PIK3R3	Ependymal	Microglia	2
PTN	0.423163	0	PTPRZ1	Ependymal	Microglia	2
AGT	0.273808	0	MAP3K7	Ependymal	Microglia	2
PTN	0.251648	0	PTPRB	Ependymal	Microglia	2
AGT	0.199227	0	MTOR	Ependymal	Microglia	2
BCAN	0.280994	0	NRCAM	Ependymal	Oligodendrocytes	2
PTN	0.277127	0	SDC3	Ependymal	Oligodendrocytes	2
AGT	0.253588	0	PLCB1	Ependymal	Oligodendrocytes	2
PTN	0.238304	0.001	PTPRB	Ependymal	Oligodendrocytes	2
CXCL12	0.123447	0.189	PLCB1	Ependymal	Oligodendrocytes	2
FGF7	0.611755	0	IGF1R	Ependymal	Neurons2	2
ALCAM	0.56423	0	NRP1	Ependymal	Neurons2	2
VEGFA	0.499429	0	IGF1R	Ependymal	Neurons2	2
PTN	0.337777	0	PTPRZ1	Ependymal	Neurons2	2
NPY	0.297351	0	NPY6R	Ependymal	Neurons2	2
FGF7	0.27616	0	NRP1	Ependymal	Neurons2	2
CNTN2	0.224946	0	CNTNAP2	Ependymal	Neurons2	2
ADM	0.198363	0	CALCR	Ependymal	Neurons2	2
SEMA3E	0.192767	0	NRP1	Ependymal	Neurons2	2
VEGFA	0.163833	0.009	NRP1	Ependymal	Neurons2	2
CNTN2	0.15944	0.004	NRP1	Ependymal	Neurons2	2
TYK2	0.0475274	0	PRKD2	Ependymal	Neurons2	2
PCNA	0.318269	0	DNMT1	NG2	Endothelial	2
SPARC	1.87164	0	MMP14	NG2	Astrocytes	2
TGFB2	0.226746	0	PLAT	NG2	Oligodendrocytes	2
AGT	0.167592	0.107	PLCB1	NG2	Oligodendrocytes	2
PDGFA	0.607919	0	IGF1R	NG2	Neurons2	2
DUSP18	0.295781	0	ITGB8	NG2	Neurons2	2
HHIP	0.0782165	0	SHH	NG2	Neurons2	2
WNT5A	0.399761	0.613	RORA	Endothelial	Ependymal	2
LAMB1	0.196768	0	ITGA6	Endothelial	Ependymal	2
PF4	0.186686	0	ADRA2A	Endothelial	Ependymal	2
VEGFC	0.28286	0	PRKCE	Endothelial	NG2	2
HBEGF	0.739479	0	PIK3CB	Endothelial	Astrocytes	2
WNT5A	0.3081	0	NLK	Endothelial	Astrocytes	2
BMP4	0.269026	0	ACACA	Endothelial	Astrocytes	2
HBEGF	0.761598	0	PIK3CB	Endothelial	Microglia	2
HBEGF	0.742129	0	PIK3R3	Endothelial	Microglia	2
VEGFC	0.259889	0	LYVE1	Endothelial	Microglia	2
NODAL	0.1813	0	ACVR2A	Endothelial	Microglia	2
EFNB2	0.67316	0	EPHB1	Endothelial	Oligodendrocytes	2
CCL4	0.10917	0.903	PLCB1	Endothelial	Oligodendrocytes	2
BMP4	0.0991049	0	BMPR1A	Endothelial	Oligodendrocytes	2
FGF2	0.0768927	0	SDC3	Endothelial	Oligodendrocytes	2
WNT5A	1.71183	0	RORA	Endothelial	Neurons2	2
IGF2	0.81696	0	IGF1R	Endothelial	Neurons2	2
VEGFC	0.695416	0	IGF1R	Endothelial	Neurons2	2
VEGFA	0.518277	0	IGF1R	Endothelial	Neurons2	2
DCN	0.518083	0	IGF1R	Endothelial	Neurons2	2
FGF2	0.490957	0	IGF1R	Endothelial	Neurons2	2
EFNB2	0.45065	0	EPHB1	Endothelial	Neurons2	2
EFNB2	0.355217	0	GRM5	Endothelial	Neurons2	2
LAMB1	0.353167	0	ITGB8	Endothelial	Neurons2	2
WNT5A	0.317101	0	NLK	Endothelial	Neurons2	2
EFNB2	0.301385	0	GRM1	Endothelial	Neurons2	2
CX3CL1	0.291101	0	CX3CR1	Endothelial	Neurons2	2
DKK2	0.237507	0	LRP6	Endothelial	Neurons2	2
WNT5A	0.23463	0	LRP6	Endothelial	Neurons2	2
SPP1	0.230616	0	ITGB8	Endothelial	Neurons2	2
VEGFA	0.182681	0	NRP1	Endothelial	Neurons2	2
FGF2	0.155361	0.01	NRP1	Endothelial	Neurons2	2
BMP4	0.155182	0	LRP6	Endothelial	Neurons2	2
PF4	0.0996136	0	CX3CR1	Endothelial	Neurons2	2
BMP4	0.0818045	0.021	BMPR1A	Endothelial	Neurons2	2
SPP1	0.0630454	0	MAP3K14	Endothelial	Neurons2	2
OSM	0.308185	0	F3	Microglia	Ependymal	2
CCL5	0.146196	0	ADRA2A	Microglia	Ependymal	2
RSPO1	0.102762	0	LGR4	Microglia	Ependymal	2
CCL5	0.279789	0	CX3CL1	Microglia	Endothelial	2
APLN	0.167232	0	APLNR	Microglia	Endothelial	2
CCL2	1.53584	0	MMP14	Microglia	Astrocytes	2
EFNB3	0.593226	0	EPHB1	Microglia	Oligodendrocytes	2
AGT	0.19048	0.137	PLCB1	Microglia	Oligodendrocytes	2
CXCL12	0.158565	0.057	PLCB1	Microglia	Oligodendrocytes	2
EDN1	0.138306	0.266	PLCB1	Microglia	Oligodendrocytes	2
ANGPTL4	0.0762186	0	SDC3	Microglia	Oligodendrocytes	2
IGF1	0.489598	0	IGF1R	Microglia	Neurons2	2
VEGFA	0.487416	0	IGF1R	Microglia	Neurons2	2
EFNB3	0.370716	0.539	EPHB1	Microglia	Neurons2	2
VEGFA	0.151821	0.088	NRP1	Microglia	Neurons2	2
RSPO1	0.150132	0	LRP6	Microglia	Neurons2	2
S100A1	0.709892	0	TRPM3	Oligodendrocytes	Ependymal	2
SPARC	0.801922	0	ERBB3	Oligodendrocytes	NG2	2
AVP	0.280965	0.603	PTH1R	Oligodendrocytes	NG2	2
AVP	0.206194	0.998	ADRB2	Oligodendrocytes	Endothelial	2
SPARC	1.75868	0	MMP14	Oligodendrocytes	Astrocytes	2
AVP	1.09831	0	GPR84	Oligodendrocytes	Microglia	2
AVP	0.3165	0.04	PLAU	Oligodendrocytes	Microglia	2
NMS	0.914893	0	ADRA2A	Neurons2	Ependymal	2
EFNB3	0.579915	0	PAK1	Neurons2	Ependymal	2
BDNF	0.21735	0	SIK1	Neurons2	Ependymal	2
DUSP18	0.210277	0	MAPK8	Neurons2	Ependymal	2
SHH	0.116474	0	GAS1	Neurons2	Ependymal	2
RSPO3	0.11442	0	LGR4	Neurons2	Ependymal	2
TYK2	0.0959533	0	EIF2AK2	Neurons2	Ependymal	2
BDNF	0.0799566	0	MAPK8	Neurons2	Ependymal	2
TYK2	0.058375	0	STAT6	Neurons2	Ependymal	2
ALCAM	0.716045	0	CHL1	Neurons2	NG2	2
SPON1	0.683805	0	LRP8	Neurons2	NG2	2
EFNB3	0.613257	0	EPHB3	Neurons2	NG2	2
EFNB3	0.608499	0	EPHA4	Neurons2	NG2	2
EFNB3	0.593132	0	EPHB1	Neurons2	NG2	2
DKK2	0.266687	0	LRP6	Neurons2	NG2	2
SHH	0.0782165	0	HHIP	Neurons2	NG2	2
ALCAM	1.66572	0	NRP1	Neurons2	Endothelial	2
EFNB3	0.569507	0	PAK1	Neurons2	Endothelial	2
SFRP2	0.242794	0	WNT5A	Neurons2	Endothelial	2
FGF14	0.21372	0	FGFR3	Neurons2	Endothelial	2
FGF14	0.200175	0	PDGFRA	Neurons2	Endothelial	2
FGF14	0.19127	0	SCN3A	Neurons2	Endothelial	2
NRP1	0.159989	0.008	PDGFRA	Neurons2	Endothelial	2
SPARC	1.36443	0	MMP14	Neurons2	Astrocytes	2
EFNB3	0.522617	0	PAK1	Neurons2	Astrocytes	2
EFNB3	0.774105	0	KRAS	Neurons2	Microglia	2
RPH3A	0.375032	0	NRXN1	Neurons2	Microglia	2
NXPH1	0.122712	0.011	NRXN3	Neurons2	Microglia	2
NXPH1	0.12193	0.002	NRXN1	Neurons2	Microglia	2
TYK2	0.0575305	0.674	PIK3R3	Neurons2	Microglia	2
EFNB3	1.08702	0	EPHB1	Neurons2	Oligodendrocytes	2
TGFB2	0.223654	0	PLAT	Neurons2	Oligodendrocytes	2
AGT	0.124724	0.861	PLCB1	Neurons2	Oligodendrocytes	2
AVP	0.45294	1	PTH1R	Ependymal	NG2	10
AGT	0.37281	0	PRKCE	Ependymal	NG2	10
S100A4	0.237258	0	ERBB3	Ependymal	NG2	10
OXT	0.178209	0	SLC12A5	Ependymal	NG2	10
ADM	0.143417	0	PTH1R	Ependymal	NG2	10
TYK2	0.133248	0	IFNAR2	Ependymal	NG2	10
TYK2	0.119907	0	GHR	Ependymal	NG2	10
S100A4	1.21292	0	PGLYRP1	Ependymal	Endothelial	10
AGT	0.702253	0.118	SGK1	Ependymal	Endothelial	10
AGT	0.661935	0	PLCB1	Ependymal	Endothelial	10
SFRP5	0.491923	0	WNT5A	Ependymal	Endothelial	10
CXCL12	0.46711	0	PLCB1	Ependymal	Endothelial	10
AVP	0.416703	1	ADRB2	Ependymal	Endothelial	10
AGT	0.377912	0	HDAC2	Ependymal	Endothelial	10
AGT	0.267361	0	EDNRA	Ependymal	Endothelial	10
TYK2	0.175413	0	PRKD2	Ependymal	Endothelial	10
ADM	0.10718	0	ADRB2	Ependymal	Endothelial	10
SFRP5	1.11325	0	FZD2	Ependymal	Astrocytes	10
COL6A5	1.11018	0	ITGA9	Ependymal	Microglia	10
AVP	0.633762	0.999	PLAU	Ependymal	Microglia	10
PIK3IP1	0.593125	0	PIK3CA	Ependymal	Microglia	10
SFRP5	0.455502	0	FZD4	Ependymal	Microglia	10
AVP	0.398818	1	ADCYAP1R1	Ependymal	Microglia	10
AGT	0.344695	0	MTOR	Ependymal	Microglia	10
AGT	0.28881	0	SLC9A1	Ependymal	Microglia	10
AGT	0.273693	0	MAP3K7	Ependymal	Microglia	10
ADM	0.0892948	0	ADCYAP1R1	Ependymal	Microglia	10
AGT	2.01849	0	SGK1	Ependymal	Oligodendrocytes	10
BCAN	0.337551	0	NRCAM	Ependymal	Oligodendrocytes	10
AGT	0.301983	0	PLCB1	Ependymal	Oligodendrocytes	10
PTN	0.151443	0.84	SDC3	Ependymal	Oligodendrocytes	10
CXCL12	0.107158	0.001	PLCB1	Ependymal	Oligodendrocytes	10
ZFP91	0.594707	0	MAP3K14	Ependymal	Neurons2	10
FGF7	0.531	0	IGF1R	Ependymal	Neurons2	10
SFRP5	0.445972	0	FZD8	Ependymal	Neurons2	10
AVP	0.411036	1	AVPR1A	Ependymal	Neurons2	10
CXCL12	0.365521	0	ROCK1	Ependymal	Neurons2	10
PTN	0.262422	0.009	PTPRZ1	Ependymal	Neurons2	10
AGT	0.236447	0	NOS3	Ependymal	Neurons2	10
ADM	0.231997	0	CALCR	Ependymal	Neurons2	10
SEMA3E	0.224197	0	NRP1	Ependymal	Neurons2	10
DUSP18	0.500953	0	ITGB1	NG2	Ependymal	10
VCAM1	0.491766	0	ITGB1	NG2	Ependymal	10
COL26A1	0.47388	0	ITGB1	NG2	Ependymal	10
SEMA7A	0.473876	0	ITGB1	NG2	Ependymal	10
LGALS1	0.463217	0	ITGB1	NG2	Ependymal	10
DLL1	0.429705	0	STAT3	NG2	Ependymal	10
FGFR3	0.355685	0	PIK3CA	NG2	Ependymal	10
PDGFA	0.343627	0	PIK3CA	NG2	Ependymal	10
FGFR3	0.328695	0	STAT3	NG2	Ependymal	10
PDGFA	0.316637	0	STAT3	NG2	Ependymal	10
AGT	0.303258	0	PIK3CA	NG2	Ependymal	10
GHR	0.292863	0	PIK3CA	NG2	Ependymal	10
AGT	0.276268	0	STAT3	NG2	Ependymal	10
EFNB2	0.259346	0	PIK3CA	NG2	Ependymal	10
NRG1	0.258324	0	PIK3CA	NG2	Ependymal	10
LGALS1	0.218285	0	STAT3	NG2	Ependymal	10
NRG1	0.185444	0	LGR4	NG2	Ependymal	10
IFNAR2	0.133248	0	TYK2	NG2	Ependymal	10
GHR	0.119907	0	TYK2	NG2	Ependymal	10
DUSP18	0.0977643	0	MAPK8	NG2	Ependymal	10
EFNB2	0.0914139	0	PAK1	NG2	Ependymal	10
NRG1	0.0730772	0	MAPK8	NG2	Ependymal	10
AGT	0.573611	0.724	SGK1	NG2	Endothelial	10
AGT	0.533293	0	PLCB1	NG2	Endothelial	10
AVP	0.382801	1	ADRB2	NG2	Endothelial	10
PCNA	0.361503	0	DNMT1	NG2	Endothelial	10
BMP2	0.118097	0	FGFR3	NG2	Endothelial	10
BMP2	0.0711832	0	CDH11	NG2	Endothelial	10
EFNB2	0.0678412	0	PAK1	NG2	Endothelial	10
EFNB2	0.591573	0	KRAS	NG2	Microglia	10
AVP	0.364916	1	ADCYAP1R1	NG2	Microglia	10
TGFB2	0.129017	0.015	MAP3K7	NG2	Microglia	10
AGT	1.88985	0	SGK1	NG2	Oligodendrocytes	10
EFNB2	0.447628	0	EPHB1	NG2	Oligodendrocytes	10
TGFB2	0.368451	0	PLAT	NG2	Oligodendrocytes	10
AGT	0.173342	0.218	PLCB1	NG2	Oligodendrocytes	10
BMP2	0.0876411	0	BMPR1A	NG2	Oligodendrocytes	10
EFNB2	0.0701079	1	GRM5	NG2	Oligodendrocytes	10
PDGFA	0.54132	0	IGF1R	NG2	Neurons2	10
CD70	0.273739	0	GPRC5B	NG2	Neurons2	10
DUSP18	0.247599	0	ITGB8	NG2	Neurons2	10
EFNB2	0.239813	0	GRM5	NG2	Neurons2	10
NRG1	0.184583	0	AR	NG2	Neurons2	10
EFNB2	0.180299	0.129	EPHB1	NG2	Neurons2	10
EFNB2	0.166398	0	GRM1	NG2	Neurons2	10
GHR	0.105383	0	TYK2	NG2	Neurons2	10
HHIP	0.103232	0	SHH	NG2	Neurons2	10
BMP2	0.0806377	0	FGFR3	NG2	Neurons2	10
CCL25	0.0715259	0	CX3CR1	NG2	Neurons2	10
BMP2	0.06823	0.001	BMPR1A	NG2	Neurons2	10
EDN3	1.26206	0	EDNRB	Endothelial	Ependymal	10
VCAM1	0.674817	0	ITGB1	Endothelial	Ependymal	10
JAM3	0.670583	0	ITGB1	Endothelial	Ependymal	10
SPP1	0.527057	0	ITGB1	Endothelial	Ependymal	10
VEGFC	0.506096	0	ITGB1	Endothelial	Ependymal	10
COL27A1	0.490836	0	ITGB1	Endothelial	Ependymal	10
LAMB1	0.474047	0	ITGB1	Endothelial	Ependymal	10
WNT5A	0.438896	0.999	RORA	Endothelial	Ependymal	10
AGT	0.339231	0	PIK3CA	Endothelial	Ependymal	10
AGT	0.312241	0	STAT3	Endothelial	Ependymal	10
FGFR3	0.30914	0	PIK3CA	Endothelial	Ependymal	10
VEGFC	0.288154	0	PIK3CA	Endothelial	Ependymal	10
NTN1	0.285544	0	PIK3CA	Endothelial	Ependymal	10
EFNB2	0.283023	0	PIK3CA	Endothelial	Ependymal	10
FGFR3	0.28215	0	STAT3	Endothelial	Ependymal	10
LAMB1	0.256105	0	PIK3CA	Endothelial	Ependymal	10
NTS	0.225631	0	NTSR2	Endothelial	Ependymal	10
EFNB2	0.11509	0	PAK1	Endothelial	Ependymal	10
SEMA3G	0.588942	0	PLXNA3	Endothelial	NG2	10
SEMA3G	0.535887	0	NRP2	Endothelial	NG2	10
SEMA3G	0.514492	0	PLXNA4	Endothelial	NG2	10
AVP	0.429891	1	PTH1R	Endothelial	NG2	10
WNT5A	0.288299	0	LRP6	Endothelial	NG2	10
VEGFC	0.229065	0	PRKCE	Endothelial	NG2	10
FGFR3	0.136899	0	DYRK1A	Endothelial	NG2	10
VEGFC	0.102789	0	FLT1	Endothelial	NG2	10
WNT5A	0.791787	0	FZD2	Endothelial	Astrocytes	10
EDN3	0.802296	0	EDNRB	Endothelial	Microglia	10
ICAM1	0.655178	0	PLCG2	Endothelial	Microglia	10
EFNB2	0.615249	0	KRAS	Endothelial	Microglia	10
AVP	0.610713	0.988	PLAU	Endothelial	Microglia	10
AVP	0.375769	1	ADCYAP1R1	Endothelial	Microglia	10
AGT	1.92583	0	SGK1	Endothelial	Oligodendrocytes	10
EFNB2	0.471304	0	EPHB1	Endothelial	Oligodendrocytes	10
NTN1	0.211371	0	TRIO	Endothelial	Oligodendrocytes	10
AGT	0.209315	0.022	PLCB1	Endothelial	Oligodendrocytes	10
EDN3	0.809887	0	EDNRB	Endothelial	Neurons2	10
VEGFC	0.485847	0	IGF1R	Endothelial	Neurons2	10
DCN	0.462915	0	IGF1R	Endothelial	Neurons2	10
WNT5A	0.287018	0	NLK	Endothelial	Neurons2	10
SPP1	0.273703	0	ITGB8	Endothelial	Neurons2	10
EFNB2	0.263489	0	GRM5	Endothelial	Neurons2	10
VEGFC	0.262475	0	PRKCB	Endothelial	Neurons2	10
LAMB1	0.220693	0	ITGB8	Endothelial	Neurons2	10
EFNB2	0.190074	0	GRM1	Endothelial	Neurons2	10
WNT5A	0.18845	0	LRP6	Endothelial	Neurons2	10
CX3CL1	0.176121	0	CX3CR1	Endothelial	Neurons2	10
DKK2	0.175166	0	LRP6	Endothelial	Neurons2	10
SPP1	0.144219	0	MAP3K14	Endothelial	Neurons2	10
FGFR3	0.128123	0	FGF9	Endothelial	Neurons2	10
WNT5A	0.124511	0	FZD8	Endothelial	Neurons2	10
NTS	0.123822	0.008	NTSR2	Endothelial	Neurons2	10
FGFR3	0.113687	0.001	NOS3	Endothelial	Neurons2	10
VEGFC	0.0927018	0	NOS3	Endothelial	Neurons2	10
PF4	0.0709135	0	CX3CR1	Endothelial	Neurons2	10
SFRP5	0.91553	0	WNT5A	Astrocytes	Endothelial	10
SFRP5	0.879108	0	FZD4	Astrocytes	Microglia	10
SFRP5	0.869579	0	FZD8	Astrocytes	Neurons2	10
EDN1	0.608367	0	EDNRB	Microglia	Ependymal	10
LGALS3BP	0.527157	0	ITGB1	Microglia	Ependymal	10
SPP1	0.506804	0	ITGB1	Microglia	Ependymal	10
LGALS1	0.500836	0	ITGB1	Microglia	Ependymal	10
CXCL12	0.498693	0	ITGB1	Microglia	Ependymal	10
VTN	0.481069	0	ITGB1	Microglia	Ependymal	10
VCAM1	0.480978	0	ITGB1	Microglia	Ependymal	10
VEGFA	0.477967	0	ITGB1	Microglia	Ependymal	10
VEGFA	0.44274	0	MCL1	Microglia	Ependymal	10
OSM	0.43786	0	F3	Microglia	Ependymal	10
AGT	0.280878	0.003	PIK3CA	Microglia	Ependymal	10
CXCL12	0.280751	0	PIK3CA	Microglia	Ependymal	10
VEGFA	0.260025	0	PIK3CA	Microglia	Ependymal	10
VIP	0.258574	0.006	F3	Microglia	Ependymal	10
IGF1	0.257043	0	PIK3CA	Microglia	Ependymal	10
LGALS1	0.255904	0	STAT3	Microglia	Ependymal	10
AGT	0.253888	0.005	STAT3	Microglia	Ependymal	10
CXCL12	0.253761	0	STAT3	Microglia	Ependymal	10
IGF1	0.230053	0	STAT3	Microglia	Ependymal	10
VEGFA	0.139674	0	AKT3	Microglia	Ependymal	10
EFNB3	0.0828189	0	PAK1	Microglia	Ependymal	10
AVP	0.535914	0.991	PTH1R	Microglia	NG2	10
EFNB3	0.110921	0.92	EPHB1	Microglia	NG2	10
VTN	0.765045	0	HSP90AA1	Microglia	Endothelial	10
AGT	0.551232	0.796	SGK1	Microglia	Endothelial	10
EDN1	0.531982	0	PLCB1	Microglia	Endothelial	10
AGT	0.510914	0	PLCB1	Microglia	Endothelial	10
CXCL12	0.510786	0	PLCB1	Microglia	Endothelial	10
AVP	0.499678	0.998	ADRB2	Microglia	Endothelial	10
CCL5	0.199676	0	CX3CL1	Microglia	Endothelial	10
EFNB3	0.0592462	0.032	PAK1	Microglia	Endothelial	10
AGT	1.86747	0	SGK1	Microglia	Oligodendrocytes	10
EFNB3	0.439033	0	EPHB1	Microglia	Oligodendrocytes	10
EDN1	0.172031	0.021	PLCB1	Microglia	Oligodendrocytes	10
AGT	0.150962	0.482	PLCB1	Microglia	Oligodendrocytes	10
CXCL12	0.150835	0	PLCB1	Microglia	Oligodendrocytes	10
VEGFA	0.457718	0	IGF1R	Microglia	Neurons2	10
IGF1	0.454736	0	IGF1R	Microglia	Neurons2	10
CXCL12	0.409198	0	ROCK1	Microglia	Neurons2	10
EDN1	0.266483	0	ADCY2	Microglia	Neurons2	10
SPP1	0.25345	0	ITGB8	Microglia	Neurons2	10
VIP	0.191096	0.109	AR	Microglia	Neurons2	10
VEGFA	0.180414	0	NRP1	Microglia	Neurons2	10
EFNB3	0.171704	0.243	EPHB1	Microglia	Neurons2	10
VCL	0.274431	0	PIK3CA	Oligodendrocytes	Ependymal	10
SPARC	0.783139	0	ERBB3	Oligodendrocytes	NG2	10
AVP	0.421504	1	PTH1R	Oligodendrocytes	NG2	10
SPON1	0.148418	0.725	LRP8	Oligodendrocytes	NG2	10
AVP	0.385267	1	ADRB2	Oligodendrocytes	Endothelial	10
AVP	0.602326	1	PLAU	Oligodendrocytes	Microglia	10
AVP	0.367382	1	ADCYAP1R1	Oligodendrocytes	Microglia	10
AVP	0.379599	1	AVPR1A	Oligodendrocytes	Neurons2	10
DUSP18	0.506188	0	ITGB1	Neurons2	Ependymal	10
NXPH1	0.472526	0	NRXN3	Neurons2	Ependymal	10
BDNF	0.371711	0	PIK3CA	Neurons2	Ependymal	10
BDNF	0.344721	0	STAT3	Neurons2	Ependymal	10
AGT	0.342886	0	PIK3CA	Neurons2	Ependymal	10
BDNF	0.328933	0	SIK1	Neurons2	Ependymal	10
FGF14	0.324265	0	PIK3CA	Neurons2	Ependymal	10
AGT	0.315896	0	STAT3	Neurons2	Ependymal	10
FGFR3	0.27168	0	PIK3CA	Neurons2	Ependymal	10
FGF9	0.25387	0	PIK3CA	Neurons2	Ependymal	10
TYK2	0.247406	0	PIK3CA	Neurons2	Ependymal	10
FGFR3	0.24469	0	STAT3	Neurons2	Ependymal	10
TYK2	0.220416	0	STAT3	Neurons2	Ependymal	10
SST	0.213485	0	F3	Neurons2	Ependymal	10
AGT	0.209276	0	ADRA2A	Neurons2	Ependymal	10
RSPO3	0.198443	0	LGR4	Neurons2	Ependymal	10
BDNF	0.186464	0	MAPK8	Neurons2	Ependymal	10
NMU	0.142203	0	ADRA2A	Neurons2	Ependymal	10
DUSP18	0.102999	0	MAPK8	Neurons2	Ependymal	10
TYK2	0.0888135	0	STAT6	Neurons2	Ependymal	10
TYK2	0.05097	0	EIF2AK2	Neurons2	Ependymal	10
ALCAM	0.807096	0	CHL1	Neurons2	NG2	10
SPON1	0.627362	0	LRP8	Neurons2	NG2	10
DKK2	0.301565	0	LRP6	Neurons2	NG2	10
AGT	0.283797	0	PRKCE	Neurons2	NG2	10
RSPO3	0.256948	0	LRP6	Neurons2	NG2	10
WNT3	0.249905	0	LRP6	Neurons2	NG2	10
FZD8	0.242348	0	LRP6	Neurons2	NG2	10
BDNF	0.196767	0	CDK1	Neurons2	NG2	10
OXT	0.132758	0	SLC12A5	Neurons2	NG2	10
TYK2	0.105383	0	GHR	Neurons2	NG2	10
SHH	0.103232	0	HHIP	Neurons2	NG2	10
FGFR3	0.0994391	0	DYRK1A	Neurons2	NG2	10
AGT	0.61324	0.503	SGK1	Neurons2	Endothelial	10
AGT	0.572922	0	PLCB1	Neurons2	Endothelial	10
AGT	0.288899	0	HDAC2	Neurons2	Endothelial	10
SFRP2	0.21546	0	WNT5A	Neurons2	Endothelial	10
FGF14	0.198518	0	FGFR3	Neurons2	Endothelial	10
AGT	0.178348	0	EDNRA	Neurons2	Endothelial	10
NRP1	0.172857	0	PDGFRA	Neurons2	Endothelial	10
TYK2	0.160889	0	PRKD2	Neurons2	Endothelial	10
FGF14	0.141846	0	PDGFRA	Neurons2	Endothelial	10
FGF9	0.128123	0	FGFR3	Neurons2	Endothelial	10
FGF9	0.071451	0	PDGFRA	Neurons2	Endothelial	10
SFRP2	0.836785	0	FZD2	Neurons2	Astrocytes	10
WNT3	0.753393	0	FZD2	Neurons2	Astrocytes	10
BDNF	0.386055	0	NTRK2	Neurons2	Microglia	10
AGT	0.255682	0	MTOR	Neurons2	Microglia	10
AGT	0.199797	0	SLC9A1	Neurons2	Microglia	10
S100B	0.199678	0	MAP3K5	Neurons2	Microglia	10
BDNF	0.195952	0	MAPK9	Neurons2	Microglia	10
AGT	0.18468	0	MAP3K7	Neurons2	Microglia	10
SFRP2	0.179038	0	FZD4	Neurons2	Microglia	10
NXPH1	0.145798	0	NRXN1	Neurons2	Microglia	10
NXPH1	0.135008	0.143	NRXN3	Neurons2	Microglia	10
TGFB2	0.116436	0.004	MAP3K7	Neurons2	Microglia	10
TGFB2	0.100692	0.042	ACVR1	Neurons2	Microglia	10
WNT3	0.0956465	0	FZD4	Neurons2	Microglia	10
AGT	1.92948	0	SGK1	Neurons2	Oligodendrocytes	10
TGFB2	0.35587	0	PLAT	Neurons2	Oligodendrocytes	10
AGT	0.21297	0	PLCB1	Neurons2	Oligodendrocytes	10
KMT2E	0.70175	0	RARA	Ependymal	NG2	14
FGF7	0.418401	0	FGFR3	Ependymal	NG2	14
S100A4	0.30802	0	ERBB3	Ependymal	NG2	14
AVP	0.192625	1	PTH1R	Ependymal	NG2	14
INHBA	0.0589144	0	TGFBR3	Ependymal	NG2	14
TYK2	0.0586682	0	GHR	Ependymal	NG2	14
SFRP5	0.717904	0	WNT5A	Ependymal	Endothelial	14
AGT	0.518519	0.995	SGK1	Ependymal	Endothelial	14
TYK2	0.443634	0	PRKD2	Ependymal	Endothelial	14
FGF7	0.310156	0	FGFR3	Ependymal	Endothelial	14
FGF7	0.270345	0	PDGFRA	Ependymal	Endothelial	14
AGT	0.178474	0	EDNRA	Ependymal	Endothelial	14
AVP	0.172027	1	ADRB2	Ependymal	Endothelial	14
ADM	0.104228	0	ADRB2	Ependymal	Endothelial	14
PIK3IP1	0.488526	0	PIK3CA	Ependymal	Microglia	14
FGF7	0.409008	0	PIK3CA	Ependymal	Microglia	14
FGF7	0.33573	0	PLAU	Ependymal	Microglia	14
AVP	0.123028	1	RAMP2	Ependymal	Microglia	14
INHBA	0.0656539	0	ACVR2A	Ependymal	Microglia	14
AGT	1.61102	0	SGK1	Ependymal	Oligodendrocytes	14
FGF7	0.246485	0	FGFR3	Ependymal	Oligodendrocytes	14
AGT	0.21588	0	PLCB1	Ependymal	Oligodendrocytes	14
CXCL12	0.123835	0.045	PLCB1	Ependymal	Oligodendrocytes	14
SFRP5	0.705449	0	FZD8	Ependymal	Neurons2	14
FGF7	0.5791	0	IGF1R	Ependymal	Neurons2	14
AVP	0.492849	0.001	AVPR1A	Ependymal	Neurons2	14
SEMA3E	0.445521	0	NRP2	Ependymal	Neurons2	14
ALCAM	0.434134	0	NRP1	Ependymal	Neurons2	14
CXCL12	0.424711	0	AVPR1A	Ependymal	Neurons2	14
VEGFA	0.401289	0	NRP2	Ependymal	Neurons2	14
VEGFA	0.390762	0	IGF1R	Ependymal	Neurons2	14
FGF7	0.318519	0	NRP1	Ependymal	Neurons2	14
FGF7	0.254138	0	FGFR3	Ependymal	Neurons2	14
FGF7	0.246223	0	PDGFRA	Ependymal	Neurons2	14
CNTN2	0.214194	0	CNTNAP2	Ependymal	Neurons2	14
SEMA3E	0.174413	0	NRP1	Ependymal	Neurons2	14
CNTN2	0.116631	0	NRP1	Ependymal	Neurons2	14
FST	0.0783058	0	BMPR1B	Ependymal	Neurons2	14
TYK2	0.0719702	0.111	PRKD2	Ependymal	Neurons2	14
VCAM1	0.499608	0	ITGB1	NG2	Ependymal	14
DUSP18	0.48708	0	ITGB1	NG2	Ependymal	14
SEMA7A	0.465915	0	ITGB1	NG2	Ependymal	14
CXCL12	0.455613	0	ITGB1	NG2	Ependymal	14
PDGFA	0.454717	0	PIK3CA	NG2	Ependymal	14
FGFR3	0.444475	0	PIK3CA	NG2	Ependymal	14
PDGFA	0.395564	0	STAT3	NG2	Ependymal	14
FGFR3	0.385322	0	STAT3	NG2	Ependymal	14
AGT	0.339626	0	PIK3CA	NG2	Ependymal	14
NRG1	0.338486	0	PIK3CA	NG2	Ependymal	14
CXCL12	0.285169	0	PIK3CA	NG2	Ependymal	14
AGT	0.280472	0	STAT3	NG2	Ependymal	14
GHR	0.276994	0	PIK3CA	NG2	Ependymal	14
CXCL12	0.226016	0	STAT3	NG2	Ependymal	14
NRG1	0.213636	0	LGR4	NG2	Ependymal	14
GHR	0.0586682	0	TYK2	NG2	Ependymal	14
AGT	0.490282	1	SGK1	NG2	Endothelial	14
AVP	0.201121	0.999	ADRB2	NG2	Endothelial	14
AGT	0.150237	0	EDNRA	NG2	Endothelial	14
BMP2	0.111292	0	FGFR3	NG2	Endothelial	14
BMP2	0.0847996	0	CDH11	NG2	Endothelial	14
AGT	1.58278	0	SGK1	NG2	Oligodendrocytes	14
TGFB2	0.382268	0	PLAT	NG2	Oligodendrocytes	14
AGT	0.187642	0.014	PLCB1	NG2	Oligodendrocytes	14
BMP2	0.137626	0	BMPR1A	NG2	Oligodendrocytes	14
CXCL12	0.133186	0.004	PLCB1	NG2	Oligodendrocytes	14
PDGFA	0.553308	0	IGF1R	NG2	Neurons2	14
AVP	0.521943	0	AVPR1A	NG2	Neurons2	14
CXCL12	0.434062	0	AVPR1A	NG2	Neurons2	14
DUSP18	0.255522	0	ITGB8	NG2	Neurons2	14
CD70	0.2181	0	GPRC5B	NG2	Neurons2	14
GHR	0.0777785	0	TYK2	NG2	Neurons2	14
BMP2	0.0552737	0.169	FGFR3	NG2	Neurons2	14
JAM3	0.591258	0	ITGB1	Endothelial	Ependymal	14
VEGFC	0.526431	0	ITGB1	Endothelial	Ependymal	14
SPP1	0.483197	0	ITGB1	Endothelial	Ependymal	14
COL27A1	0.469368	0	ITGB1	Endothelial	Ependymal	14
LAMB1	0.465085	0	ITGB1	Endothelial	Ependymal	14
AGT	0.376958	0	PIK3CA	Endothelial	Ependymal	14
EFNB2	0.35877	0	PIK3CA	Endothelial	Ependymal	14
VEGFC	0.355987	0	PIK3CA	Endothelial	Ependymal	14
FGFR3	0.33623	0	PIK3CA	Endothelial	Ependymal	14
AGT	0.317805	0	STAT3	Endothelial	Ependymal	14
NTN1	0.303849	0	PIK3CA	Endothelial	Ependymal	14
LAMB1	0.29464	0	PIK3CA	Endothelial	Ependymal	14
FGFR3	0.277076	0	STAT3	Endothelial	Ependymal	14
BMP4	0.0876766	0	ACACA	Endothelial	NG2	14
EDN3	0.974337	0	EDNRB	Endothelial	Microglia	14
BMP4	0.0553144	0	ACVR2A	Endothelial	Microglia	14
AGT	1.62011	0	SGK1	Endothelial	Oligodendrocytes	14
EFNB2	0.535274	0	EPHB1	Endothelial	Oligodendrocytes	14
AGT	0.224975	0	PLCB1	Endothelial	Oligodendrocytes	14
BMP4	0.129817	0	BMPR1A	Endothelial	Oligodendrocytes	14
EDN3	0.934442	0	EDNRB	Endothelial	Neurons2	14
VEGFC	0.707463	0	PRKCA	Endothelial	Neurons2	14
AVP	0.542255	0	AVPR1A	Endothelial	Neurons2	14
VEGFC	0.465105	0	NRP2	Endothelial	Neurons2	14
OXT	0.435461	0	AVPR1A	Endothelial	Neurons2	14
VEGFC	0.293408	0	PRKCB	Endothelial	Neurons2	14
SPP1	0.25164	0	ITGB8	Endothelial	Neurons2	14
LAMB1	0.233527	0	ITGB8	Endothelial	Neurons2	14
FGFR3	0.171155	0	FGF9	Endothelial	Neurons2	14
DKK2	0.155111	0	LRP6	Endothelial	Neurons2	14
BMP4	0.104548	0	LRP6	Endothelial	Neurons2	14
NTS	0.101977	0	NTSR2	Endothelial	Neurons2	14
BMP4	0.0944467	0.058	BMPR1A	Endothelial	Neurons2	14
BMP4	0.0527152	0	BMPR1B	Endothelial	Neurons2	14
LGI1	0.864872	0	RTN4R	Astrocytes	Ependymal	14
SFRP5	1.11703	0	WNT5A	Astrocytes	Endothelial	14
LGI1	0.902618	0	RAF1	Astrocytes	Microglia	14
SFRP5	1.10458	0	FZD8	Astrocytes	Neurons2	14
VCAM1	0.503152	0	ITGB1	Microglia	Ependymal	14
CXCL12	0.452693	0	ITGB1	Microglia	Ependymal	14
AGT	0.404082	0	PIK3CA	Microglia	Ependymal	14
AGT	0.344929	0	STAT3	Microglia	Ependymal	14
CXCL12	0.282249	0	PIK3CA	Microglia	Ependymal	14
CXCL12	0.223095	0	STAT3	Microglia	Ependymal	14
AGT	0.554738	0.968	SGK1	Microglia	Endothelial	14
VIP	0.115165	0.084	ADRB2	Microglia	Endothelial	14
AGT	1.64724	0	SGK1	Microglia	Oligodendrocytes	14
EFNB3	0.458737	0	EPHB1	Microglia	Oligodendrocytes	14
AGT	0.252099	0.001	PLCB1	Microglia	Oligodendrocytes	14
CXCL12	0.130265	0.079	PLCB1	Microglia	Oligodendrocytes	14
AVP	0.553795	0.006	AVPR1A	Microglia	Neurons2	14
OXT	0.448446	0	AVPR1A	Microglia	Neurons2	14
VIP	0.435987	0	AVPR1A	Microglia	Neurons2	14
CXCL12	0.431142	0	AVPR1A	Microglia	Neurons2	14
SEMA3C	0.391116	0	NRP2	Microglia	Neurons2	14
SEMA3C	0.120008	0	NRP1	Microglia	Neurons2	14
VCL	0.281407	0	PIK3CA	Oligodendrocytes	Ependymal	14
FGFR3	0.272559	0	PIK3CA	Oligodendrocytes	Ependymal	14
FGFR3	0.213406	0	STAT3	Oligodendrocytes	Ependymal	14
AVP	0.217065	1	PTH1R	Oligodendrocytes	NG2	14
AVP	0.196466	1	ADRB2	Oligodendrocytes	Endothelial	14
AVP	0.223616	1	PLAU	Oligodendrocytes	Microglia	14
AVP	0.147468	1	RAMP2	Oligodendrocytes	Microglia	14
VCL	0.632883	0	PRKCA	Oligodendrocytes	Neurons2	14
AVP	0.517288	0	AVPR1A	Oligodendrocytes	Neurons2	14
FGFR3	0.107484	0	FGF9	Oligodendrocytes	Neurons2	14
PDGFA	1.04911	0	PIK3CA	Neurons2	Ependymal	14
PDGFA	0.989957	0	STAT3	Neurons2	Ependymal	14
PDGFA	0.834699	0	VEGFA	Neurons2	Ependymal	14
PDGFA	0.833421	0	FLT1	Neurons2	Ependymal	14
DUSP18	0.539917	0	ITGB1	Neurons2	Ependymal	14
FGF14	0.443518	0	PIK3CA	Neurons2	Ependymal	14
NXPH1	0.437798	0	NRXN3	Neurons2	Ependymal	14
AGT	0.362718	0	PIK3CA	Neurons2	Ependymal	14
FGF9	0.341507	0	PIK3CA	Neurons2	Ependymal	14
TYK2	0.307367	0	PIK3CA	Neurons2	Ependymal	14
AGT	0.303565	0	STAT3	Neurons2	Ependymal	14
BDNF	0.300768	0	PIK3CA	Neurons2	Ependymal	14
FGFR3	0.280212	0	PIK3CA	Neurons2	Ependymal	14
TYK2	0.248214	0	STAT3	Neurons2	Ependymal	14
BDNF	0.241615	0	STAT3	Neurons2	Ependymal	14
FGFR3	0.221059	0	STAT3	Neurons2	Ependymal	14
SHH	0.181621	0	GAS1	Neurons2	Ependymal	14
TYK2	0.142214	0	STAT6	Neurons2	Ependymal	14
TYK2	0.123598	0	EIF2AK2	Neurons2	Ependymal	14
PDGFA	0.824717	0	FLT1	Neurons2	NG2	14
APOE	0.791865	0	LRP6	Neurons2	NG2	14
APOE	0.708363	0	LRP8	Neurons2	NG2	14
FGF14	0.35825	0	SCN1A	Neurons2	NG2	14
TYK2	0.0777785	0	GHR	Neurons2	NG2	14
PDGFA	1.10577	0	PDGFRB	Neurons2	Endothelial	14
PDGFA	0.838946	0	PDGFRA	Neurons2	Endothelial	14
AGT	0.513375	0.998	SGK1	Neurons2	Endothelial	14
TYK2	0.462744	0	PRKD2	Neurons2	Endothelial	14
FGF14	0.273165	0	FGFR3	Neurons2	Endothelial	14
FGF14	0.233354	0	PDGFRA	Neurons2	Endothelial	14
FGF14	0.212756	0	SCN3A	Neurons2	Endothelial	14
AGT	0.17333	0	EDNRA	Neurons2	Endothelial	14
FGF9	0.171155	0	FGFR3	Neurons2	Endothelial	14
FGF9	0.131343	0	PDGFRA	Neurons2	Endothelial	14
SHH	0.0872048	0	GPC5	Neurons2	Endothelial	14
BDNF	0.0831273	0	GRIA1	Neurons2	Endothelial	14
PDGFA	0.811723	0	FLT1	Neurons2	Astrocytes	14
PDGFA	0.977609	0	PIK3CA	Neurons2	Microglia	14
PDGFA	0.873592	0	FLT1	Neurons2	Microglia	14
APOE	0.703548	0	SCARB1	Neurons2	Microglia	14
WNT3	0.1609	0	RYK	Neurons2	Microglia	14
AGT	0.157295	0	MTOR	Neurons2	Microglia	14
NXPH1	0.127025	0.015	NRXN3	Neurons2	Microglia	14
AGT	1.60587	0	SGK1	Neurons2	Oligodendrocytes	14
AGT	0.210735	0	PLCB1	Neurons2	Oligodendrocytes	14
FGF14	0.209494	0	FGFR3	Neurons2	Oligodendrocytes	14
FGF9	0.107484	0	FGFR3	Neurons2	Oligodendrocytes	14
FGF7	0.401814	0	FGFR3	Ependymal	NG2	18
FGF7	0.840848	0	PDGFRB	Ependymal	Endothelial	18
FGF7	0.305106	0	FGFR3	Ependymal	Endothelial	18
TYK2	0.23897	0	PRKD2	Ependymal	Endothelial	18
CXCL12	0.52718	0	GNAQ	Ependymal	Astrocytes	18
FGF7	0.29072	0	VEGFA	Ependymal	Microglia	18
AGT	0.75451	0	SGK1	Ependymal	Oligodendrocytes	18
FGF7	0.266766	0	FGFR3	Ependymal	Oligodendrocytes	18
AGT	0.255376	0	PLCB1	Ependymal	Oligodendrocytes	18
CXCL12	0.182577	0.014	PLCB1	Ependymal	Oligodendrocytes	18
PTN	0.120381	1	SDC3	Ependymal	Oligodendrocytes	18
ALCAM	0.529785	0	NRP1	Ependymal	Neurons2	18
CXCL12	0.440349	0	PIK3R3	Ependymal	Neurons2	18
TYK2	0.434216	0	PIK3R3	Ependymal	Neurons2	18
SEMA3E	0.362893	0	NRP2	Ependymal	Neurons2	18
VEGFA	0.341552	0	NRP2	Ependymal	Neurons2	18
OXT	0.324839	0	AVPR1A	Ependymal	Neurons2	18
FGF7	0.321763	0	NRP1	Ependymal	Neurons2	18
CXCL12	0.272997	0.001	AVPR1A	Ependymal	Neurons2	18
VIP	0.265712	0.157	AVPR1A	Ependymal	Neurons2	18
SLIT2	0.227964	0	CXCL12	Ependymal	Neurons2	18
PDGFA	0.370115	0.043	PIK3CA	NG2	Ependymal	18
EGF	0.320768	0	CLK1	NG2	Ependymal	18
GHR	0.318067	0	PIK3CA	NG2	Ependymal	18
PDGFA	0.307867	0.334	STAT3	NG2	Ependymal	18
AGT	0.29723	0	PIK3CA	NG2	Ependymal	18
NRG1	0.295724	0	PIK3CA	NG2	Ependymal	18
EGF	0.293169	0	SLK	NG2	Ependymal	18
EGF	0.288728	0	PIK3CA	NG2	Ependymal	18
EGF	0.254602	0.98	ROCK2	NG2	Ependymal	18
AGT	0.234982	0	STAT3	NG2	Ependymal	18
EGF	0.22648	0	STAT3	NG2	Ependymal	18
NRG1	0.0483403	0	MAPK8	NG2	Ependymal	18
EGF	1.03877	0	ROCK2	NG2	Endothelial	18
AGT	0.710997	0	SGK1	NG2	Endothelial	18
EGF	2.29981	1	HSP90AB1	NG2	Astrocytes	18
AGT	0.686768	0	SGK1	NG2	Oligodendrocytes	18
EGF	0.489502	0	BSG	NG2	Oligodendrocytes	18
TGFB2	0.267846	0	PLAT	NG2	Oligodendrocytes	18
AGT	0.187634	0.001	PLCB1	NG2	Oligodendrocytes	18
EGF	0.539843	0	ROCK2	NG2	Neurons2	18
NRG1	0.4439	0	PIK3R3	NG2	Neurons2	18
EGF	0.436904	0	PIK3R3	NG2	Neurons2	18
AVP	0.368813	0	AVPR1A	NG2	Neurons2	18
OXT	0.294351	0	AVPR1A	NG2	Neurons2	18
LAMB1	0.406843	0	PIK3CA	Endothelial	Ependymal	18
AGT	0.358128	0	PIK3CA	Endothelial	Ependymal	18
FGFR3	0.323334	0	PIK3CA	Endothelial	Ependymal	18
AGT	0.29588	0	STAT3	Endothelial	Ependymal	18
FGF2	0.289911	0	PIK3CA	Endothelial	Ependymal	18
FGFR3	0.261086	0	STAT3	Endothelial	Ependymal	18
FGF2	0.227663	0	STAT3	Endothelial	Ependymal	18
VTN	2.50093	0.157	HSP90AA1	Endothelial	Astrocytes	18
AGT	0.747666	0	SGK1	Endothelial	Oligodendrocytes	18
EFNB2	0.454684	0	EPHB1	Endothelial	Oligodendrocytes	18
AGT	0.248532	0	PLCB1	Endothelial	Oligodendrocytes	18
FGF2	0.0571028	0	SDC3	Endothelial	Oligodendrocytes	18
HBEGF	1.04509	0	PIK3R3	Endothelial	Neurons2	18
VEGFC	0.52499	0	PRKCA	Endothelial	Neurons2	18
VEGFC	0.385144	0	NRP2	Endothelial	Neurons2	18
OXT	0.286337	0	AVPR1A	Endothelial	Neurons2	18
NRTN	0.128023	0	GFRA2	Endothelial	Neurons2	18
AVP	0.511718	0	PTH1R	Astrocytes	NG2	18
AVP	0.509842	0	ADRB2	Astrocytes	Endothelial	18
AVP	1.01104	0	PLAU	Astrocytes	Microglia	18
AVP	0.489411	0	RAMP2	Astrocytes	Microglia	18
AVP	0.693798	0	AVPR1A	Astrocytes	Neurons2	18
CXCL12	0.314671	0.012	PIK3CA	Microglia	Ependymal	18
CXCL12	0.252424	0.042	STAT3	Microglia	Ependymal	18
KDR	1.42081	1	HSP90AA1	Microglia	Astrocytes	18
CXCL12	0.549679	0	GNAQ	Microglia	Astrocytes	18
CXCL12	0.205076	0.13	PLCB1	Microglia	Oligodendrocytes	18
HBEGF	0.614731	0.096	PIK3R3	Microglia	Neurons2	18
KDR	0.501176	0	PIK3R3	Microglia	Neurons2	18
CXCL12	0.462848	0.008	PIK3R3	Microglia	Neurons2	18
VEGFA	0.359307	0	NRP2	Microglia	Neurons2	18
CXCL12	0.295495	0.062	AVPR1A	Microglia	Neurons2	18
VCL	0.304651	0	PIK3CA	Oligodendrocytes	Ependymal	18
FGFR3	0.284995	0	PIK3CA	Oligodendrocytes	Ependymal	18
FGFR3	0.222747	0	STAT3	Oligodendrocytes	Ependymal	18
AVP	0.230692	0	PTH1R	Oligodendrocytes	NG2	18
AVP	0.228815	0	ADRB2	Oligodendrocytes	Endothelial	18
AVP	0.208385	0	RAMP2	Oligodendrocytes	Microglia	18
VCL	0.494856	0	PRKCA	Oligodendrocytes	Neurons2	18
AVP	0.412772	0	AVPR1A	Oligodendrocytes	Neurons2	18
PDGFA	0.855651	0	PIK3CA	Neurons2	Ependymal	18
PDGFA	0.793403	0	STAT3	Neurons2	Ependymal	18
HBEGF	0.779174	0	PIK3CA	Neurons2	Ependymal	18
PDGFA	0.618199	0	FLT1	Neurons2	Ependymal	18
PDGFA	0.613256	0	VEGFA	Neurons2	Ependymal	18
HBEGF	0.531448	0	MOG	Neurons2	Ependymal	18
CXCL12	0.45932	0	PIK3CA	Neurons2	Ependymal	18
FGF14	0.422912	0	PIK3CA	Neurons2	Ependymal	18
CXCL12	0.397072	0	STAT3	Neurons2	Ependymal	18
AGT	0.349257	0	PIK3CA	Neurons2	Ependymal	18
BDNF	0.33988	0	PIK3CA	Neurons2	Ependymal	18
TYK2	0.303921	0	PIK3CA	Neurons2	Ependymal	18
FGF9	0.303207	0	PIK3CA	Neurons2	Ependymal	18
AGT	0.287009	0	STAT3	Neurons2	Ependymal	18
BDNF	0.277632	0	STAT3	Neurons2	Ependymal	18
CXCL12	0.265679	0	ADRA2A	Neurons2	Ependymal	18
TYK2	0.241673	0	STAT3	Neurons2	Ependymal	18
SHH	0.180608	0	GAS1	Neurons2	Ependymal	18
AGT	0.155616	0	ADRA2A	Neurons2	Ependymal	18
TYK2	0.107809	0	EIF2AK2	Neurons2	Ependymal	18
BDNF	0.0924957	0	MAPK8	Neurons2	Ependymal	18
TYK2	0.0846743	0	STAT6	Neurons2	Ependymal	18
APOE	0.793716	0	LRP8	Neurons2	NG2	18
APOE	0.777623	0	LRP6	Neurons2	NG2	18
APOE	0.737887	0	TREM2	Neurons2	NG2	18
PDGFA	0.621943	0	FLT1	Neurons2	NG2	18
CXCL12	0.221179	0	CX3CR1	Neurons2	NG2	18
PDGFA	1.18114	0	PDGFRB	Neurons2	Endothelial	18
AGT	0.763024	0	SGK1	Neurons2	Endothelial	18
AGT	0.281623	0	EDNRA	Neurons2	Endothelial	18
TYK2	0.256851	0	PRKD2	Neurons2	Endothelial	18
CXCL12	0.234457	0	GNAI1	Neurons2	Endothelial	18
CXCL12	0.229201	0	GRM7	Neurons2	Endothelial	18
CXCL12	0.219533	0	CX3CR1	Neurons2	Endothelial	18
FGF14	0.17068	0.967	SCN3A	Neurons2	Endothelial	18
AGT	0.119138	0	GRM7	Neurons2	Endothelial	18
CXCL12	0.694327	0	GNAQ	Neurons2	Astrocytes	18
FZD8	0.533032	0	GNAQ	Neurons2	Astrocytes	18
PDGFA	0.731667	0	FLT1	Neurons2	Microglia	18
PDGFA	0.729726	0	PIK3CA	Neurons2	Microglia	18
PDGFA	0.675062	0	KDR	Neurons2	Microglia	18
PDGFA	0.631011	0	VEGFA	Neurons2	Microglia	18
CXCL12	0.330495	0	RAF1	Neurons2	Microglia	18
AGT	0.738795	0	SGK1	Neurons2	Oligodendrocytes	18
CXCL12	0.349724	0	PLCB1	Neurons2	Oligodendrocytes	18
AGT	0.239661	0	PLCB1	Neurons2	Oligodendrocytes	18
ALCAM	0.436362	0	CHL1	Ependymal	NG2	22
FGF7	0.341644	0	FGFR3	Ependymal	NG2	22
FGF7	1.09593	0	NRP1	Ependymal	Endothelial	22
FGF7	0.630131	0	PDGFRB	Ependymal	Endothelial	22
VEGFA	0.443687	0	PDGFRB	Ependymal	Endothelial	22
FGF7	0.250705	0	FGFR3	Ependymal	Endothelial	22
PTN	0.198773	0.528	PTPRZ1	Ependymal	Endothelial	22
HBEGF	0.721493	0	PIK3CA	Ependymal	Astrocytes	22
FGF7	0.39444	0	PIK3CA	Ependymal	Astrocytes	22
HBEGF	0.859507	0	PIK3CD	Ependymal	Microglia	22
HBEGF	0.648149	0	PIK3CB	Ependymal	Microglia	22
HBEGF	0.584653	0.001	PIK3CA	Ependymal	Microglia	22
FGF7	0.535561	0	PLAU	Ependymal	Microglia	22
FGF7	0.257812	0	PDGFRA	Ependymal	Microglia	22
FGF7	0.2576	0	PIK3CA	Ependymal	Microglia	22
AGT	0.259399	0	PLCB1	Ependymal	Oligodendrocytes	22
FGF7	0.251214	0	FGFR3	Ependymal	Oligodendrocytes	22
PTN	0.200955	0.427	SDC3	Ependymal	Oligodendrocytes	22
PTN	0.138514	0.938	PTPRB	Ependymal	Oligodendrocytes	22
CXCL12	0.13823	0.17	PLCB1	Ependymal	Oligodendrocytes	22
HBEGF	1.14165	0	PIK3R3	Ependymal	Neurons2	22
CXCL12	0.620293	0	PIK3R3	Ependymal	Neurons2	22
CXCL12	0.438847	0	ROCK1	Ependymal	Neurons2	22
ALCAM	0.411833	0	NRP1	Ependymal	Neurons2	22
SLIT2	0.348706	0	CXCL12	Ependymal	Neurons2	22
SEMA3E	0.348039	0	NRP2	Ependymal	Neurons2	22
VEGFA	0.318101	0	NRP2	Ependymal	Neurons2	22
FGF7	0.309901	0	NRP1	Ependymal	Neurons2	22
FGF7	0.247731	0	FGFR3	Ependymal	Neurons2	22
PTN	0.201971	0.478	PTPRZ1	Ependymal	Neurons2	22
SEMA3E	0.153394	0.008	NRP1	Ependymal	Neurons2	22
PTN	0.153203	0.966	CDH10	Ependymal	Neurons2	22
VEGFA	0.123457	0.262	NRP1	Ependymal	Neurons2	22
VEGFA	0.0615529	0	NOS3	Ependymal	Neurons2	22
EFNB2	0.520492	0	EPHB1	NG2	Oligodendrocytes	22
TGFB2	0.351491	0	PLAT	NG2	Oligodendrocytes	22
AGT	0.193389	0	PLCB1	NG2	Oligodendrocytes	22
CXCL12	0.136449	0.192	PLCB1	NG2	Oligodendrocytes	22
BMP2	0.110331	0	BMPR1A	NG2	Oligodendrocytes	22
HBEGF	0.874908	0	PIK3R3	NG2	Neurons2	22
NRG1	0.638234	0	PIK3R3	NG2	Neurons2	22
CXCL12	0.618512	0	PIK3R3	NG2	Neurons2	22
CXCL12	0.437065	0	ROCK1	NG2	Neurons2	22
EFNB2	0.194701	0	GRM5	NG2	Neurons2	22
HHIP	0.096995	0	SHH	NG2	Neurons2	22
BMP2	0.096416	0	BMPR1A	NG2	Neurons2	22
BMP2	0.0569985	0.017	FGFR3	NG2	Neurons2	22
HBEGF	0.791374	0	PIK3CA	Endothelial	Ependymal	22
HBEGF	0.658461	0	MOG	Endothelial	Ependymal	22
PF4	0.188219	0	ADRA2A	Endothelial	Ependymal	22
LAMB1	0.107745	0	ITGA6	Endothelial	Ependymal	22
PF4	0.118133	0	MAP2K3	Endothelial	NG2	22
VTN	2.16777	0.161	HSP90AA1	Endothelial	Astrocytes	22
HBEGF	0.66685	0	PIK3CA	Endothelial	Microglia	22
VTN	3.75635	0	HSP90AA1	Endothelial	Oligodendrocytes	22
EFNB2	0.606315	0	EPHB1	Endothelial	Oligodendrocytes	22
AGT	0.198109	0	PLCB1	Endothelial	Oligodendrocytes	22
HBEGF	1.22385	0	PIK3R3	Endothelial	Neurons2	22
NTS	0.44624	0	GRIA1	Endothelial	Neurons2	22
VEGFC	0.401234	0	NRP2	Endothelial	Neurons2	22
DPP4	0.334183	0	CXCL12	Endothelial	Neurons2	22
WNT5A	0.315501	0	NLK	Endothelial	Neurons2	22
DKK2	0.191113	0	LRP6	Endothelial	Neurons2	22
VEGFC	0.144685	0	NOS3	Endothelial	Neurons2	22
NTS	0.0824129	0.009	NTSR2	Endothelial	Neurons2	22
TYK2	0.59772	0	PIK3R3	Astrocytes	Neurons2	22
LIFR	0.134825	0.298	NEGR1	Microglia	Ependymal	22
HBEGF	0.983859	0	PIK3R3	Microglia	Neurons2	22
LIFR	0.369279	0	NEGR1	Microglia	Neurons2	22
SPARC	0.85353	0	ERBB3	Oligodendrocytes	NG2	22
AVP	0.188975	0	PTH1R	Oligodendrocytes	NG2	22
AVP	0.215527	0	ADRB2	Oligodendrocytes	Endothelial	22
AVP	0.472117	0	PLAU	Oligodendrocytes	Microglia	22
AVP	0.192172	0	RAMP2	Oligodendrocytes	Microglia	22
HBEGF	0.796327	0	PIK3CA	Neurons2	Ependymal	22
HBEGF	0.663414	0	MOG	Neurons2	Ependymal	22
EFNB3	0.474005	0	PAK1	Neurons2	Ependymal	22
CXCL12	0.441656	0	PIK3CA	Neurons2	Ependymal	22
CXCL12	0.400839	0	ADRA2A	Neurons2	Ependymal	22
CXCL12	0.340221	0	STAT3	Neurons2	Ependymal	22
PENK	0.307404	0	ADRA2A	Neurons2	Ependymal	22
AGT	0.197237	0	ADRA2A	Neurons2	Ependymal	22
SHH	0.191995	0	GAS1	Neurons2	Ependymal	22
TYK2	0.135228	0	EIF2AK2	Neurons2	Ependymal	22
DUSP18	0.125365	0	MAPK8	Neurons2	Ependymal	22
AGT	0.105448	0	PRKCD	Neurons2	Ependymal	22
TYK2	0.104572	0	STAT6	Neurons2	Ependymal	22
SHH	0.09255	0	PRKCD	Neurons2	Ependymal	22
EFNB3	0.541142	0	EPHA4	Neurons2	NG2	22
EFNB3	0.535164	0	EPHB3	Neurons2	NG2	22
EFNB3	0.504618	0	EPHB1	Neurons2	NG2	22
SPARC	0.461863	0.229	ERBB3	Neurons2	NG2	22
CXCL12	0.410409	0	GNAI1	Neurons2	NG2	22
CXCL12	0.371421	0	JAK2	Neurons2	NG2	22
CXCL12	0.301484	0	CX3CR1	Neurons2	NG2	22
FGF14	0.270541	0	SCN1A	Neurons2	NG2	22
FGF14	0.257723	0	FGFR3	Neurons2	NG2	22
SHH	0.096995	0	HHIP	Neurons2	NG2	22
FGF14	0.54621	0	PDGFRB	Neurons2	Endothelial	22
EFNB3	0.506404	0	PAK1	Neurons2	Endothelial	22
NRP1	0.503226	0	PDGFRB	Neurons2	Endothelial	22
MFGE8	0.455091	0	PDGFRB	Neurons2	Endothelial	22
FGF9	0.439387	0	PDGFRB	Neurons2	Endothelial	22
CXCL12	0.334183	0	DPP4	Neurons2	Endothelial	22
CXCL12	0.333345	0	GNAI1	Neurons2	Endothelial	22
FGF14	0.166785	0	FGFR3	Neurons2	Endothelial	22
FGF14	0.158588	0.02	SCN3A	Neurons2	Endothelial	22
AGT	0.138862	0	EDNRA	Neurons2	Endothelial	22
HBEGF	0.808642	0	PIK3CA	Neurons2	Astrocytes	22
CXCL12	0.453971	0	PIK3CA	Neurons2	Astrocytes	22
HBEGF	0.946656	0	PIK3CD	Neurons2	Microglia	22
HBEGF	0.735298	0	PIK3CB	Neurons2	Microglia	22
HBEGF	0.671802	0	PIK3CA	Neurons2	Microglia	22
EFNB3	0.523968	0	KRAS	Neurons2	Microglia	22
CXCL12	0.380627	0	PIK3CB	Neurons2	Microglia	22
CXCL12	0.358498	0	CCR1	Neurons2	Microglia	22
CXCL12	0.354592	0	RAF1	Neurons2	Microglia	22
CXCL12	0.317132	0	PIK3CA	Neurons2	Microglia	22
RPH3A	0.29397	0	NRXN1	Neurons2	Microglia	22
FGF14	0.173891	0	PDGFRA	Neurons2	Microglia	22
FGF14	0.17368	0.02	PIK3CA	Neurons2	Microglia	22
EFNB3	0.950661	0	EPHB1	Neurons2	Oligodendrocytes	22
CXCL12	0.392065	0	PLCB1	Neurons2	Oligodendrocytes	22
AGT	0.188464	0	PLCB1	Neurons2	Oligodendrocytes	22
FGF14	0.167293	0	FGFR3	Neurons2	Oligodendrocytes	22
